# Supplementary material for: 2′-O-Methyl-guanosine RNA fragments antagonize TLR7 and TLR8 to limit autoimmunity
Source: Nat Immunol. 2026 Feb 10;27(4):762–75. doi: 10.1038/s41590-026-02429-2 (PMC13043311; doi:10.1038/s41590-026-02429-2)
Supplement: Supplementary file 4 — Oligonucleotide screen data from indicated cell lines. 2′-OMe is mX, DNA is dX, rX is RNA, and phosphorothioate internucleotide linkages are denoted with a *. All cytokine values were reported to agonist-only condition (that is R848 or motolimod). The 3-mers were all used at indicated concentrations. Heat maps across each cytokine/agonist highlight the most immunomodulatory 3-mers (blue is low and red is high cytokine production). [file 41590_2026_2429_MOESM4_ESM.xlsx]

## Sheet: Screens 2'OME
	Human TLR7		Mouse TLR7		TLR8
Oligo	HEK TLR7 2uM	HEK TLR7 400nM	RAW 0.5ug R848	RAW 0.125ug R848	HEK TLR8 5uM	HEK TLR8 1uM	THP-1 5uM	THP-1 1uM
mA*mA*mA	0.867073	1.35154	0.860904	0.917775	0.859454	0.647673	434.995	225.029
mA*mG*mC	0.726523	1.40093	0.699304	0.444907	1.41146	1.42038	230.841	267.225
mA*mA*mC	0.771655	1.01865	0.798865	0.804397	0.695545	0.612591	73.2945	218.889
mA*mA*mG	0.876399	1.24703	0.753543	0.87456	0.857929	0.692983	181.306	179.302
mA*mA*mU	0.887911	1.34029	0.868871	1.10202	0.80733	0.747485	218.616	202.802
mA*mC*mA	0.831314	1.23422	0.958624	1.10833	0.840717	0.901622	233.546	262.63
mA*mC*mC	0.794808	1.29049	0.892064	1.02507	0.938746	1.06845	284.519	262.122
mA*mC*mG	0.652535	1.21198	0.762815	0.720281	1.32845	1.12506	156.428	185.962
mA*mC*mU	0.916132	1.322	0.901993	1.07266	0.895564	1.03096	400.358	250.907
mA*mG*mA	0.79659	1.21925	0.919216	1.01101	1.52004	1.49407	212.974	214.45
mA*mG*mG	0.865888	1.33521	0.835812	0.72799	2.5957	1.04667	398.252	193.033
mC*mA*mU	0.994857	1.28828	0.784807	1.10869	0.751851	0.89267	585.746	388.191
mA*mG*mU	0.952201	1.02533	0.876774	0.920226	1.32873	0.722281	394.976	270.256
mA*mU*mA	0.625957	1.17105	0.897884	0.997876	0.812147	0.583383	147.477	157.293
mA*mU*mC	0.432298	0.950037	0.920012	0.976066	0.6735	0.606515	98.459	181.793
mA*mU*mG	0.603919	0.986782	0.876226	0.817397	0.828448	0.642009	33.353	151.847
mA*mU*mU	0.701316	1.2213	0.831293	1.04362	0.762411	0.697317	229.862	274.683
mC*mA*mA	0.787118	1.17501	0.905485	1.0396	0.810537	0.723068	716.947	373.157
mC*mA*mC	0.932178	1.32986	0.877665	1.04854	0.809048	0.792726	1165.48	344.415
mC*mA*mG	1.05673	1.27127	0.792719	1.11995	0.959663	1.09321	1736.71	362.782
mC*mC*mA	0.780432	1.27026	1.00132	1.19035	0.945525	0.515358	856.989	181.239
mC*mU*mC	0.984029	1.28779	0.906868	1.15757	0.685269	0.826515	665.311	245.566
mC*mC*mC	0.992852	1.19608	0.935276	1.18468	0.755859	0.482864	519.321	181.399
mC*mC*mG	0.758831	1.22695	0.944754	1.18009	0.898563	0.641435	908.233	437.264
mC*mC*mU	0.880773	1.21047	0.794143	1.19073	0.613093	0.566241	904.466	332.524
mC*mG*mA	0.907372	1.11247	0.933328	1.10785	1.51206	1.00811	1692.42	504.099
mC*mG*mC	0.947037	1.28192	0.888365	1.15221	1.83393	1.12247	2064.93	806.706
mC*mG*mG	0.79038	1.41162	0.949861	1.16063	2.8774	1.6868	2992.98	2548.6
mC*mG*mU	0.96291	1.37237	0.834033	1.06074	1.32665	1.33395	1852.53	346.35
mC*mU*mA	0.952481	1.3884	0.879506	1.4147	0.641658	0.754126	774.025	243.564
mC*mU*mG	0.804716	1.4054	0.949784	1.14723	1.07427	0.631476	2084.74	264.072
mG*mC*mU	0.85219	1.33948	0.816495	0.965867	0.809859	0.962826	346.784	193.279
mC*mU*mU	0.912958	1.27705	0.930808	1.19811	0.712469	0.51475	649.865	167.148
mG*mA*mA	0.253858	1.23315	0.730966	0.643947	0.647114	0.548656	94.1225	138.047
mG*mA*mC	0.506708	1.13801	0.362151	0.303489	0.494302	0.580883	72.243	141.925
mG*mA*mG	0.467202	0.958019	0.517974	0.285694	0.47086	0.571203	109.99	130.205
mG*mA*mU	0.473015	1.40567	0.761129	0.469001	0.527587	0.425253	170.84	147.162
mG*mC*mA	0.718755	1.23953	0.650332	0.961172	0.785705	0.703142	557.129	218.474
mG*mC*mC	0.646136	1.35968	0.773452	0.69915	0.700959	0.875741	618.48	209.536
mG*mC*mG	0.628556	1.18496	0.790009	0.661622	1.19107	1.02956	673.184	290.409
mG*mG*mA	0.475373	1.05295	0.782777	0.854544	1.91875	0.993977	2640.13	195.033
mU*mA*mC	1.00376	1.16106	0.845905	0.927268	0.812654	0.903999	572.285	254.486
mG*mG*mC	0.261856	0.658608	0.333846	0.196282	1.69748	0.749146	589.107	151.618
mG*mG*mG	0.538203	1.14072	0.767854	0.731461	1.14706	0.757155	756.101	214.414
mG*mG*mU	0.847825	0.937648	0.768039	0.810657	1.38037	0.570417	627.188	274.989
mG*mU*mA	0.241919	0.701961	0.801095	0.68232	0.792114	0.713163	178.547	133.537
mG*mU*mC	0.0206995	0.139562	0.835393	0.825742	0.763331	0.932721	235.175	131.948
mG*mU*mG	0.0753191	0.449021	0.728998	0.480074	0.882149	0.762749	250.337	158.982
mG*mU*mU	0.122894	0.7808	0.792075	0.754679	0.668241	0.746795	153.574	166.278
mU*mA*mA	1.02817	1.12565	0.806817	1.03607	0.906558	0.989305	479.738	224.188
mU*mA*mG	0.917682	1.15752	0.788368	2.07875	1.44279	0.58179	2178.18	226.441
mU*mG*mU	0.984606	1.10842	0.713112	0.986858	1.12032	1.15233	896.226	331.923
mU*mA*mU	0.935405	1.08609	0.836261	1.17167	0.88651	0.653652	1007.77	213.758
mU*mC*mA	0.819272	1.12176	0.815005	0.553224	1.11468	0.82772	2089.89	1049.35
mU*mC*mC	0.956765	1.1661	0.869496	1.09372	1.29178	0.881985	1207.76	346.575
mU*mC*mG	0.982005	0.978871	0.910762	1.09033	2.83901	0.767261	2920.78	746.272
mU*mC*mU	0.956461	1.19646	1.10885	1.04124	1.41429	1.15929	2170.85	371.961
mU*mG*mA	0.831443	1.12562	0.926726	1.05438	1.33115	1.04672	983.545	267.234
mU*mG*mC	0.783562	1.05704	0.822296	0.735349	1.03163	1.60179	899.112	278.054
mU*mG*mG	0.989374	0.631179	0.852591	0.950582	1.86	1.00911	1609.73	527.575
mU*mU*mA	1.03925	0.996979	0.877455	1.20307	1.05975	0.404864	3437.72	350.207
mU*mU*mC	0.642731	0.535512	0.873208	1.07915	0.967755	0.352663	773.882	213.878
mU*mU*mG	0.827952	0.945378	0.875916	1.0952	1.07122	0.701663	1475.63	347.573
mU*mU*mU	1.08265	0.860562	0.949868	1.13919	0.869846	0.747671	1343.8	307.213
NT	0.0115488	0.0158621	0.00590805	0.00667985	0.00976945	0.00187911	97.7773	134.831
Agonist	1	1	1	1	1	1	501.971	355.752

## Sheet: Screens Hybrids
Hybrid	HEK TLR7 5uM	HEK TLR7 500nM	RAW 5uM	RAW 500nM	HEK TLR8 5uM	HEK TLR8 500nM
mG*dA*dA	0.169763	0.815064	0.111077	0.894772	0.694639	0.83281
mG*dA*dC	0.0925246	0.846355	0.0455713	0.8457	0.390676	0.692836
mG*dA*dG	0.0742358	0.827842	0.0088625	0.632626	0.278684	0.770374
mG*dA*dT	0.17897	0.761631	0.0907961	0.851036	0.502034	0.948076
mG*dC*dA	0.560762	0.909304	0.371211	0.94673	3.6158	1.1171
mG*dC*dC	0.476551	0.92742	0.343244	0.895465	4.51522	1.2841
mG*dC*dG	0.201268	0.997781	0.0834626	0.771724	3.26854	1.07668
mG*dC*dT	0.44615	0.988694	0.336375	0.895218	3.78824	1.09191
mG*dG*dA	0.125814	0.842924	0.140392	0.886481	0.874087	0.876875
mG*dG*dC	0.0213166	0.621256	0.0298763	0.722291	1.24519	1.07342
mG*dG*dG	0.107585	0.864625	0.0760173	0.81813	0.792655	0.967327
mG*dG*dT	0.219919	0.781964	0.171212	0.823693	0.461696	1.03067
mG*dT*dA	0.342221	0.928565	0.702068	0.907237	0.700492	0.829936
mG*dT*dC	0.104235	0.921393	0.704755	0.921612	0.837329	0.933162
mG*dT*dG	0.261469	0.993791	0.459702	0.899566	0.580074	0.974581
mG*dT*dT	0.31842	0.992348	0.650934	0.964351	0.850675	0.909244
mG*mA*dA	0.118711	0.929262	0.122062	0.959255	0.391796	0.649386
mG*mA*dC	0.0487529	0.838738	0.0300191	0.58147	0.328744	0.759828
mG*mA*dG	0.295689	0.89238	0.0268196	0.823344	0.508829	0.712003
mG*mA*dT	0.1175	0.807847	0.0752723	0.869868	0.296675	0.836737
mG*mC*dA	0.337537	0.913667	0.584629	1.01507	0.743655	0.962607
mG*mC*dC	0.187639	1.02578	0.258639	0.919285	2.188	0.933315
mG*mC*dG	0.26985	1.1312	0.237738	0.922253	0.916711	0.81387
mG*mC*dT	0.483764	1.06953	0.396578	0.951352	0.864596	0.878347
mG*mG*dA	0.0473656	0.83253	0.160554	0.86219	2.23073	0.869233
mG*mG*dC	0.0161168	0.727488	0.0212862	0.699651	1.98074	1.08431
mG*mG*dG	0.136735	0.829803	0.090577	0.874133	1.63524	0.850694
mG*mG*dT	0.33146	0.901103	0.164653	0.875968	1.27333	0.839473
mG*mU*dA	0.048167	0.559384	0.270263	0.935877	0.789156	1.14166
mG*mU*dC	0.00991733	0.186679	0.178229	0.885708	1.87374	0.9315
mG*mU*dG	0.0218766	0.523933	0.144386	0.908132	0.741374	0.926824
mG*mU*dT	0.0508943	0.629836	0.241772	0.890502	0.919805	0.858385
NT	0.00487647	0.0120238	0.00127404	0.00151187	0.0255964	0
Agonist	1	1	1	1	1	1

## Sheet: Screens RNA
RNA	HEK TLR7 2uM	HEK TLR8 2uM
mG*rA*rA	0.694058	0.03796
mG*rA*rC	0.706181	0.302324
mG*rA*rG	0.472056	0.382599
mG*rA*rU	0.613907	0.379196
mG*rC*rA	0.948508	0.656365
mG*rC*rC	0.867561	0.599757
mG*rC*rG	0.621743	1.06228
mG*rC*rU	0.982627	0.910531
mG*rG*rA	0.131059	1.34966
mG*rG*rC	0.359289	1.10598
mG*rG*rG	0.74324	0.681128
mG*rG*rU	0.935133	0.730498
mG*rU*rA	0.404124	0.485447
mG*rU*rC	0.144108	0.553243
mG*rU*rG	0.354091	0.755262
mG*rU*rU	0.464431	0.722987
Agonist	1	1
NT	0.00996839	0.0468404

## Sheet: Screens DNA
DNA 3 mers	HEK TLR7 2uM	HEK TLR8 5uM
dA*dA*dA	1.04197	0.87447
dA*dA*dC	1.17081	0.801096
dA*dA*dG	1.24769	0.778986
dA*dA*dT	1.21728	0.738049
dA*dC*dA	1.06675	0.813713
dA*dC*dC	1.09143	0.880982
dA*dC*dG	0.95818	0.848325
dA*dC*dT	0.941946	0.916597
dA*dG*dA	1.21013	0.71394
dA*dG*dC	1.30466	0.677088
dA*dG*dG	1.13603	0.642601
dA*dG*dT	1.23285	0.576577
dA*dT*dA	1.17118	0.569277
dA*dT*dC	1.15545	0.535887
dA*dT*dG	1.07123	0.529998
dA*dT*dT	1.05991	0.544704
dC*dA*dA	1.2047	0.690875
dC*dA*dC	1.1355	0.567027
dC*dA*dG	1.00635	0.639533
dC*dA*dT	1.07652	0.588292
dC*dC*dA	1.16759	0.600364
dC*dC*dC	1.19651	0.569592
dC*dC*dG	1.15401	0.637514
dC*dC*dT	1.0441	0.706978
dC*dG*dA	1.04509	0.636066
dC*dG*dC	1.09002	0.594771
dC*dG*dG	1.02761	0.515386
dC*dG*dT	0.845179	0.524766
dC*dT*dA	1.03815	0.558574
dC*dT*dC	1.0856	0.536886
dC*dT*dG	1.08094	0.57387
dC*dT*dT	1.00496	0.710324
dG*dA*dA	1.00003	0.699831
dG*dA*dC	1.02877	0.593747
dG*dA*dG	0.971009	0.588579
dG*dA*dT	1.10459	0.593151
dG*dC*dA	1.08751	0.615804
dG*dC*dC	0.976048	0.630787
dG*dC*dG	1.0166	0.570995
dG*dC*dT	0.883409	0.718769
dG*dG*dA	1.33936	0.622654
dG*dG*dC	1.1793	0.672457
dG*dG*dG	1.02023	0.550344
dG*dG*dT	0.995361	0.509882
dG*dT*dA	0.962326	0.549812
dG*dT*dC	0.968983	0.601957
dG*dT*dG	0.891714	0.540019
dG*dT*dT	0.822907	0.587439
dT*dA*dA	1.00151	0.666595
dT*dA*dC	1.04393	0.585413
dT*dA*dG	0.92041	0.595619
dT*dA*dT	1.27986	0.617174
dT*dC*dA	1.06501	0.602139
dT*dC*dC	0.998841	0.569546
dT*dC*dG	0.813076	0.60434
dT*dC*dT	0.648375	0.645088
dT*dG*dA	0.974649	0.688382
dT*dG*dC	1.04005	0.668883
dT*dG*dG	1.00913	0.57781
dT*dG*dT	0.927743	0.579201
dT*dT*dA	0.913485	0.597678
dT*dT*dC	0.810805	0.608314
dT*dT*dG	0.787087	0.665274
dT*dT*dT	0.607178	0.647964
NT	0	0
Agonist	1	1
