# Supplementary material for: 2′-O-Methyl-guanosine RNA fragments antagonize TLR7 and TLR8 to limit autoimmunity
Source: Nat Immunol. 2026 Feb 10;27(4):762–75. doi: 10.1038/s41590-026-02429-2 (PMC13043311; doi:10.1038/s41590-026-02429-2)
Supplement: Supplementary file 5 — Oligonucleotide screen data from primary PBMCs and Flt3L-DCs. 2′-OMe is mX, DNA is dX, rX is RNA and phosphorothioate internucleotide linkages are denoted with a *. All cytokine values were reported to agonist-only condition (that is ssRNA40PO, RNA9.2sPO or ODN2216). The 3-mers were all used at 5 μM and the RNA agonists were transfected at 400 nM with DOTAP. ODN2216 was used at 1.5 μΜ. Data shown are averaged from 3 blood donors or Flt3L bone marrow derived DCs from 3 mice. Heat maps across each cytokine/agonist highlight the most immunomodulatory 3-mers (blue is low and red is high cytokine production). [file 41590_2026_2429_MOESM5_ESM.xlsx]

## Sheet: PBMCs
	TLR8/7	TLR7/8	TLR8/7	TLR7/8	TLR8/7	TLR7/8	TLR8/7	TLR7/8	TLR9
	Ratio ssRNA40	Ratio RNA9.2s	Ratio ssRNA40	Ratio RNA9.2s	Ratio ssRNA40	Ratio RNA9.2s	Ratio ssRNA40	Ratio RNA9.2s	Ratio ODN
Sample	IFNa	IFNa	TNF	TNFa	IFNg	IFNg	IL12	IL12	IFNa
mA*mA*mC	0.812577	0.93887	0.0639484	0.0903034	0.027506	0.0895921	0.0194811	0.251215	1.13899
mA*mU*mC	0.1465	0.341395	0.648184	0.488156	0.979437	0.604944	0.452139	0.406719	1.04255
mC*mG*mG	0.685094	0.920307	1.18418	1.30336	1.32784	1.38257	0.894238	1.76517	1.28871
mG*mA*mA	0.142558	0.144543	0.323043	0.271983	0.156352	0.285638	0.119715	0.292924	0.956169
mG*mA*mC	0.357279	0.34058	0.623227	0.542331	0.367689	0.362662	0.249186	0.334536	1.18534
mG*mA*mG	0.0267975	0.0182547	0.099266	0.131926	0.0308883	0.146006	0.0390007	0.355222	1.06915
mG*mG*mA	0.0586333	0.229767	0.205606	0.289308	0.180119	0.3765	0.0866247	0.337977	1.11141
mG*mG*mC	0.0707261	0.158905	0.315852	0.250688	0.293101	0.383675	0.172442	0.388877	1.22084
mG*mU*mA	0.00946646	0.00578544	0.434378	0.219747	0.279738	0.10546	0.250201	0.326731	1.10909
mG*mU*mC	0.00573462	0.0405994	0.701954	0.584636	0.867856	0.538592	0.516943	0.562541	0.961569
mG*mU*mG	0.0140612	0.00982654	0.745735	0.385423	0.750996	0.340229	0.439721	0.352318	1.09339
mG*mU*mU	0.0143666	0.0187137	0.461632	0.322392	0.0894238	0.136442	0.17687	0.38198	0.715415
mU*mA*mG	0.895978	1.09512	0.967329	1.32547	1.29834	1.47973	0.605415	0.758324	1.15679
mU*mC*mG	0.91375	0.888871	1.11249	1.06411	1.53053	1.50913	0.921762	0.831077	1.245
mU*mC*mU	0.996537	1.04231	1.74664	4.41429	1.91435	2.2721	2.27995	5.89468	1.07557
mG*dA*dC	0.113954	0.170357	0.502008	0.417026	0.62907	0.463973	0.26518	0.460186	0.919316
mG*dA*dG	0.00573686	0.00251542	0.102767	0.0500177	0.00445199	0.0275198	0.0269472	0.201134	1.07191
mG*dC*dA	0.412913	0.486667	1.15401	1.04022	0.902339	0.692999	0.862543	0.625404	0.897624
mG*dC*dC	0.347091	0.458471	1.42968	1.99156	0.921353	1.13717	0.700321	1.09123	0.93449
mG*dC*dG	0.165484	0.25003	1.42369	0.863699	1.10284	0.649727	0.812855	0.575702	1.03953
mG*dC*dT	0.317534	0.404947	0.913061	0.664401	0.935546	0.656799	0.569221	0.588011	0.923704
mG*dG*dC	0.0139518	0.00881062	0.536727	0.390784	0.193474	0.146462	0.350645	0.362647	1.09957
mG*mA*dA	0.0581728	0.0561816	0.179332	0.142161	0.201122	0.118158	0.131458	0.295772	1.05525
mG*mA*dC	0.0692769	0.136097	0.166904	0.129195	0.0636655	0.120326	0.0302275	0.237765	1.10908
mG*mA*dG	0.0681935	0.0744024	0.55465	0.365009	0.238374	0.215497	0.273335	0.269546	1.12527
mG*mA*dT	0.0459197	0.0296506	0.136047	0.11107	0.0291096	0.0646286	0.0607786	0.26805	1.17316
mG*mU*dA	0.0530143	0.0337154	0.792164	0.740348	0.431662	0.311764	0.545702	0.482728	1.08313
mG*mU*dC	0.00404509	0.0153583	0.65095	0.811636	0.265601	0.357735	0.462528	0.505289	1.09652
mG*mU*dG	0.0100245	0.00749156	0.764253	0.488017	0.367555	0.267273	0.481208	0.464636	1.05376
mG*mU*dT	0.0208513	0.0193948	1.30313	1.65325	0.516915	0.500044	0.888237	0.819878	1.11457
Ligand	1.00628	1.12048	1.06081	1.10638	0.931243	1.12552	1.02986	1.08695	1.08439
Ligand	0.993715	0.879516	0.939192	0.893616	1.06876	0.874483	0.970135	0.91305	0.915608
NT	0.0116722	0.00563437	0.0569685	0.110235	0.00525791	0.0692751	0.0236466	0.186421	0.0673624
NT	0.0112411	0.00356647	0.0204273	0.0753343	0.00445199	0.0413259	0.0188886	0.208866	0.0268848
NT	0.00177316	0.0006069	0.00397238	0.0372824	0.00445199	0.0106113	0.0176834	0.169798	0.0103666
R848	0.195666	0.181406	8.10847	23.696	1.04247	1.91999	0.988557	2.91051	4.7907
R848	0.185092	0.163168	7.09652	17.7922	1.01996	1.57755	0.874915	2.17818	5.30134

## Sheet: Flt3L-DCs
	Ratio RNA9.2s	Ratio RNA9.2s
	TNFa	IFNa
mG*mG*mC	1.20161	0.146697
mG*mA*mG	0.992043	0.709527
mG*mA*mC	0.852539	0.333557
mA*mG*mC	0.463192	0.481543
mG*mA*mU	0.386886	0.23001
mG*mU*mG	0.366515	0.440947
mG*mA*dC	0.155957	0.238305
mG*dA*dG	0.10367	0.0200905
mG*mG*dC	0.0713881	0.335763
mG*dG*dC	0.0228379	0.49996
mG*dC*dG	0.923749	0.42541
RNA9.2s-PO Only	1	1
NT + Dotap	0.0295687	0
