# Supplementary material for: 2′-O-Methyl-guanosine RNA fragments antagonize TLR7 and TLR8 to limit autoimmunity
Source: Nat Immunol. 2026 Feb 10;27(4):762–75. doi: 10.1038/s41590-026-02429-2 (PMC13043311; doi:10.1038/s41590-026-02429-2)
Supplement: Supplementary file 6 — Statistical source data. [file 41590_2026_2429_MOESM6_ESM.xlsx]

## Sheet: Fig 1a
	Experiment	ASO#1	ASO#1-UC	ASO#2-LNA	ASO#2-LNA-UC	ASO#660	ASO#660-Mut1	R848	NT
	K018	2.31389	7.21106	0.3415	2.12726	17.4065	0.944654	1	0.040106
	K020	0.468335	20.482	0.0494868	0.402714	33.4453	2.06643	1	0.137431
	K021	2.05066	6.87617	1.61673	1.33101	16.2618	1.51617	1	0.0296401
	Table Analyzed	Data 1
	Data sets analyzed	A-H
	ANOVA summary
	F	9.733
	P value	<0.0001
	P value summary	****
	Significant diff. among means (P < 0.05)?	Yes
	R squared	0.8098
	Brown-Forsythe test
	F (DFn, DFd)	0.8723 (7, 16)
	P value	0.5485
	P value summary	ns
	Are SDs significantly different (P < 0.05)?	No
	Bartlett's test
	Bartlett's statistic (corrected)
	P value
	P value summary
	Are SDs significantly different (P < 0.05)?
	ANOVA table	SS	DF	MS	F (DFn, DFd)	P value
	Treatment (between columns)	1323	7	188.9	F (7, 16) = 9.733	P<0.0001
	Residual (within columns)	310.6	16	19.41
	Total	1633	23
	Data summary
	Number of treatments (columns)	8
	Number of values (total)	24
	Number of families	1
	Number of comparisons per family	7
	Alpha	0.05
	Uncorrected Fisher's LSD	Mean Diff.	95.00% CI of diff.	Below threshold?	Summary	Individual P Value	G-?
	R848 vs. ASO1	-0.611	-8.237 to 7.015	No	ns	0.8673	A	ASO1
	R848 vs. ASO1-UC	-10.52	-18.15 to -2.897	Yes	**	0.0099	B	ASO1-UC
	R848 vs. ASO2-LNA	0.3308	-7.295 to 7.957	No	ns	0.9279	C	ASO2-LNA
	R848 vs. ASO2-LNA-UC	-0.287	-7.913 to 7.339	No	ns	0.9374	D	ASO2-LNA-UC
	R848 vs. ASO-660	-21.37	-29.00 to -13.75	Yes	****	<0.0001	E	ASO-660
	R848 vs. ASO-660-Mut	-0.5091	-8.135 to 7.117	No	ns	0.8892	F	ASO-660-Mut
	R848 vs. NT	0.9309	-6.695 to 8.557	No	ns	0.7991	H	NT
	Test details	Mean 1	Mean 2	Mean Diff.	SE of diff.	n1	n2	t	DF
	R848 vs. ASO1	1	1.611	-0.611	3.597	3	3	0.1698	16
	R848 vs. ASO1-UC	1	11.52	-10.52	3.597	3	3	2.925	16
	R848 vs. ASO2-LNA	1	0.6692	0.3308	3.597	3	3	0.09195	16
	R848 vs. ASO2-LNA-UC	1	1.287	-0.287	3.597	3	3	0.07978	16
	R848 vs. ASO-660	1	22.37	-21.37	3.597	3	3	5.941	16
	R848 vs. ASO-660-Mut	1	1.509	-0.5091	3.597	3	3	0.1415	16
	R848 vs. NT	1	0.06906	0.9309	3.597	3	3	0.2588	16

## Sheet: Fig 1b
		Experiment	660-Mut2 (Mod)	660-LNA	660-MOE	R848 only	660-Mut1	660	NT
		K076	8.27398	2.13274	2.2675	1	2.03035	27.8608	0.134493
		K077	8.81246	3.42546	2.07856	1	2.60945	36.0558	0.105867
		K232	6.07802	2.25606	#	1	1.55965	20.6459	0.044167
					#missing condition in this experiment
		Table Analyzed	averaged data 660
		Data sets analyzed	A-G
		ANOVA summary
		F	30.78
		P value	<0.0001
		P value summary	****
		Significant diff. among means (P < 0.05)?	Yes
		R squared	0.9342
		Brown-Forsythe test
		F (DFn, DFd)	3.026 (6, 13)
		P value	0.0445
		P value summary	*
		Are SDs significantly different (P < 0.05)?	Yes
		Bartlett's test
		Bartlett's statistic (corrected)
		P value
		P value summary
		Are SDs significantly different (P < 0.05)?
		ANOVA table	SS	DF	MS	F (DFn, DFd)	P value
		Treatment (between columns)	1771	6	295.2	F (6, 13) = 30.78	P<0.0001
		Residual (within columns)	124.7	13	9.591
		Total	1896	19
		Data summary
		Number of treatments (columns)	7
		Number of values (total)	20
		Number of families	1
		Number of comparisons per family	6
		Alpha	0.05
		Uncorrected Fisher's LSD	Mean Diff.	95.00% CI of diff.	Below threshold?	Summary	Individual P Value	D-?
		R848 only vs. 660-Mut2	-6.721	-12.18 to -1.259	Yes	*	0.0197	A	660-Mut2
		R848 only vs. 660-LNA	-1.605	-7.068 to 3.858	No	ns	0.5367	B	660-LNA
		R848 only vs. 660-MOE	-1.173	-7.281 to 4.935	No	ns	0.685	C	660-MOE
		R848 only vs. 660-Mut1	-1.066	-6.529 to 4.396	No	ns	0.6801	E	660-Mut1
		R848 only vs. 660	-27.19	-32.65 to -21.72	Yes	****	<0.0001	F	660
		R848 only vs. NT	0.9052	-4.558 to 6.368	No	ns	0.7261	G	NT
		Test details	Mean 1	Mean 2	Mean Diff.	SE of diff.	n1	n2	t	DF
		R848 only vs. 660-Mut2	1	7.721	-6.721	2.529	3	3	2.658	13
		R848 only vs. 660-LNA	1	2.605	-1.605	2.529	3	3	0.6346	13
		R848 only vs. 660-MOE	1	2.173	-1.173	2.827	3	2	0.4149	13
		R848 only vs. 660-Mut1	1	2.066	-1.066	2.529	3	3	0.4218	13
		R848 only vs. 660	1	28.19	-27.19	2.529	3	3	10.75	13
		R848 only vs. NT	1	0.09484	0.9052	2.529	3	3	0.358	13
		Table Analyzed	averaged data 660
		Column F	660
		vs.	vs.
		Column A	660-Mut2 (Mod)
		Unpaired t test
		P value	0.0107
		P value summary	*
		Significantly different (P < 0.05)?	Yes
		One- or two-tailed P value?	Two-tailed
		t, df	t=4.519, df=4
		How big is the difference?
		Mean of column A	7.721
		Mean of column F	28.19
		Difference between means (F - A) ± SEM	20.47 ± 4.529
		95% confidence interval	7.891 to 33.04
		R squared (eta squared)	0.8362
		F test to compare variances
		F, DFn, Dfd	28.33, 2, 2
		P value	0.0682
		P value summary	ns
		Significantly different (P < 0.05)?	No
		Data analyzed
		Sample size, column A	3
		Sample size, column F	3

## Sheet: Fig 1c
	Experiment	660-9	660-7	660-5	NT R848	NT
	K-233	8.5068	9.3782	5.98546	1	0.0381033
	K-240	15.7601	27.4913	10.7709	1	0.0042061
	K-241	11.757	30.5551	11.9757	1	0.0429862
	Table Analyzed	Data 1
	Data sets analyzed	A-E
	ANOVA summary
	F	8.156
	P value	0.0034
	P value summary	**
	Significant diff. among means (P < 0.05)?	Yes
	R squared	0.7654
	Brown-Forsythe test
	F (DFn, DFd)	1.192 (4, 10)
	P value	0.3723
	P value summary	ns
	Are SDs significantly different (P < 0.05)?	No
	Bartlett's test
	Bartlett's statistic (corrected)
	P value
	P value summary
	Are SDs significantly different (P < 0.05)?
	ANOVA table	SS	DF	MS	F (DFn, DFd)	P value
	Treatment (between columns)	1006	4	251.6	F (4, 10) = 8.156	P=0.0034
	Residual (within columns)	308.5	10	30.85
	Total	1315	14
	Data summary
	Number of treatments (columns)	5
	Number of values (total)	15
	Number of families	1
	Number of comparisons per family	4
	Alpha	0.05
	Uncorrected Fisher's LSD	Mean Diff.	95.00% CI of diff.	Below threshold?	Summary	Individual P Value	D-?
	NT R848 vs. 660-9	-11.01	-21.11 to -0.9040	Yes	*	0.0356	A	660-9
	NT R848 vs. 660-7	-21.47	-31.58 to -11.37	Yes	***	0.0008	B	660-7
	NT R848 vs. 660-5	-8.577	-18.68 to 1.527	No	ns	0.0878	C	660-5
	NT R848 vs. NT	0.9716	-9.132 to 11.08	No	ns	0.8347	E	NT
	Test details	Mean 1	Mean 2	Mean Diff.	SE of diff.	n1	n2	t	DF
	NT R848 vs. 660-9	1	12.01	-11.01	4.535	3	3	2.427	10
	NT R848 vs. 660-7	1	22.47	-21.47	4.535	3	3	4.736	10
	NT R848 vs. 660-5	1	9.577	-8.577	4.535	3	3	1.891	10
	NT R848 vs. NT	1	0.02843	0.9716	4.535	3	3	0.2143	10

## Sheet: Fig 1d
	Experiment	NT	UUC	UCG	#660-5	R848	CUU
	K211	0.0173148	2.07667	15.43	17.5561	1	1.05972
	K203	0.0323151	2.025	9.8825	8.66164	1	0.703367
	K209	0.0526435	1.76246	8.73159	11.2702	1	0.461666
	Table Analyzed	Averaged HEKTLR8 trimer walk
	Data sets analyzed	A-F
	ANOVA summary
	F	17.4
	P value	<0.0001
	P value summary	****
	Significant diff. among means (P < 0.05)?	Yes
	R squared	0.8788
	Brown-Forsythe test
	F (DFn, DFd)	1.696 (5, 12)
	P value	0.2101
	P value summary	ns
	Are SDs significantly different (P < 0.05)?	No
	Bartlett's test
	Bartlett's statistic (corrected)
	P value
	P value summary
	Are SDs significantly different (P < 0.05)?
	ANOVA table	SS	DF	MS	F (DFn, DFd)	P value
	Treatment (between columns)	490.7	5	98.14	F (5, 12) = 17.40	P<0.0001
	Residual (within columns)	67.7	12	5.642
	Total	558.4	17
	Data summary
	Number of treatments (columns)	6
	Number of values (total)	18
	Number of families	1
	Number of comparisons per family	5
	Alpha	0.05
	Uncorrected Fisher's LSD	Mean Diff.	95.00% CI of diff.	Below threshold?	Summary	Individual P Value	E-?
	R848 vs. NT	0.9659	-3.260 to 5.192	No	ns	0.6275	A	NT
	R848 vs. UUC	-0.9547	-5.180 to 3.271	No	ns	0.6314	B	UUC
	R848 vs. UCG	-10.35	-14.57 to -6.122	Yes	***	0.0002	C	UCG
	R848 vs. #660-5	-11.5	-15.72 to -7.270	Yes	****	<0.0001	D	#660-5
	R848 vs. CUU	0.2584	-3.967 to 4.484	No	ns	0.8962	F	CUU
	Test details	Mean 1	Mean 2	Mean Diff.	SE of diff.	n1	n2	t	DF
	R848 vs. NT	1	0.03409	0.9659	1.939	3	3	0.498	12
	R848 vs. UUC	1	1.955	-0.9547	1.939	3	3	0.4923	12
	R848 vs. UCG	1	11.35	-10.35	1.939	3	3	5.336	12
	R848 vs. #660-5	1	12.5	-11.5	1.939	3	3	5.928	12
	R848 vs. CUU	1	0.7416	0.2584	1.939	3	3	0.1332	12

## Sheet: Fig 1e
	R848	CUU			UCG			R848 only			NT
	0.25	147.288	158.433	360.304	185.356	195.132	194.545	159.963	175.76	62.881
	0.5	169.929	202.46	65.7577	188.025	231.376	531.405	178.143	180.646	16.7743
	1	345.386	306.989	353.599	850.741	582.967	808.826	296.726	339.597	483.104
	2	945.516	1237.97	547.6	2131.85	2107.95	1638.82	1034.91	1818.9	223.583
	0										125.595	161.923	172.92
											NT conditions were not taken into account for ANOVA analyses
	Non linear Fit
		CUU	UCG	R848 only	NT
	Two sites -- Specific binding				Too few points
	Best-fit values
	BmaxHi	-6692595	-20015068	-538003
	KdHi	266.5	264.3	53.76
	BmaxLo	Unstable	Unstable	Unstable
	KdLo	1173	1166	232.5
	Percent Hi Affinity	Unstable	Unstable	Unstable
	Affinity ratio	4.401	4.412	4.325
	95% CI (profile likelihood)
	BmaxHi	-infinity to ???	???	-infinity to ???
	KdHi	1.390 to +infinity	???	0.3879 to 1247573125926
	BmaxLo	(Very wide)	(Very wide)	(Very wide)
	KdLo	1.390 to +infinity	???	0.3879 to +infinity
	Goodness of Fit
	Degrees of Freedom	8	8	8
	R squared	0.7448	0.9555	0.5457
	Sum of Squares	347729	272289	1331917
	Sy.x	208.5	184.5	408
	Constraints
	KdHi	KdHi > 0	KdHi > 0	KdHi > 0	KdHi > 0
	KdLo	KdLo > 1*KdHi	KdLo > 1*KdHi	KdLo > 1*KdHi	KdLo > 1*KdHi
	Number of points
	# of X values	36	36	36	45
	# Y values analyzed	12	12	12	3
	Table Analyzed	K-144-153-156-Thp-1/ dose response
	Two-way ANOVA	Ordinary
	Alpha	0.05
	Source of Variation	% of total variation	P value	P value summary	Significant?
	Interaction	9.662	0.0569	ns	No
	Row Factor	63.65	<0.0001	****	Yes
	Column Factor	10.71	0.0021	**	Yes
	ANOVA table	SS	DF	MS	F (DFn, DFd)	P value
	Interaction	1126808	6	187801	F (6, 24) = 2.419	P=0.0569
	Row Factor	7422655	3	2474218	F (3, 24) = 31.87	P<0.0001
	Column Factor	1249360	2	624680	F (2, 24) = 8.046	P=0.0021
	Residual	1863223	24	77634
	Data summary
	Number of columns (Column Factor)	3
	Number of rows (Row Factor)	4
	Number of values	36
	Within each row, compare columns (simple effects within rows)
	Number of families	4
	Number of comparisons per family	2
	Alpha	0.05
	Uncorrected Fisher's LSD	Mean Diff.	95.00% CI of diff.	Below threshold?	Summary	Individual P Value
	Row 1
	R848 only vs. CUU	-89.14	-558.7 to 380.4	No	ns	0.6986
	R848 only vs. UCG	-58.81	-528.3 to 410.7	No	ns	0.7982
	Row 2
	R848 only vs. CUU	-20.86	-490.4 to 448.7	No	ns	0.9277
	R848 only vs. UCG	-191.7	-661.3 to 277.8	No	ns	0.4076
	Row 3
	R848 only vs. CUU	37.82	-431.7 to 507.4	No	ns	0.8694
	R848 only vs. UCG	-374.4	-843.9 to 95.17	No	ns	0.1129
	Row 4
	R848 only vs. CUU	115.4	-354.1 to 585.0	No	ns	0.6165
	R848 only vs. UCG	-933.7	-1403 to -464.2	Yes	***	0.0004
	Test details	Mean 1	Mean 2	Mean Diff.	SE of diff.	N1	N2	t	DF
	Row 1
	R848 only vs. CUU	132.9	222	-89.14	227.5	3	3	0.3918	24
	R848 only vs. UCG	132.9	191.7	-58.81	227.5	3	3	0.2585	24
	Row 2
	R848 only vs. CUU	125.2	146	-20.86	227.5	3	3	0.0917	24
	R848 only vs. UCG	125.2	316.9	-191.7	227.5	3	3	0.8428	24
	Row 3
	R848 only vs. CUU	373.1	335.3	37.82	227.5	3	3	0.1662	24
	R848 only vs. UCG	373.1	747.5	-374.4	227.5	3	3	1.646	24
	Row 4
	R848 only vs. CUU	1026	910.4	115.4	227.5	3	3	0.5074	24
	R848 only vs. UCG	1026	1960	-933.7	227.5	3	3	4.104	24

## Sheet: Fig 1f
	Experiment	CU	UU	UCG	CG	UC	ASO660-5	R848	NT
	N322	0.489822	0.673547	3.96072	1.53463	1.069	3.60904	1	0.00175029
	N328	0.73383	0.758974	5.13611	1.27869	0.947614	4.25661	1	0.00579561
	N329	0.563472	0.76931	3.86991	1.18471	0.873871	3.80421	1	0.0113258
	Table Analyzed	Data 1
	Data sets analyzed	A-H
	ANOVA summary
	F	91.01
	P value	<0.0001
	P value summary	****
	Significant diff. among means (P < 0.05)?	Yes
	R squared	0.9755
	Brown-Forsythe test
	F (DFn, DFd)	0.9474 (7, 16)
	P value	0.499
	P value summary	ns
	Are SDs significantly different (P < 0.05)?	No
	Bartlett's test
	Bartlett's statistic (corrected)
	P value
	P value summary
	Are SDs significantly different (P < 0.05)?
	ANOVA table	SS	DF	MS	F (DFn, DFd)	P value
	Treatment (between columns)	53.37	7	7.624	F (7, 16) = 91.01	P<0.0001
	Residual (within columns)	1.34	16	0.08377
	Total	54.71	23
	Data summary
	Number of treatments (columns)	8
	Number of values (total)	24
	Number of families	1
	Number of comparisons per family	7
	Alpha	0.05
	Uncorrected Fisher's LSD	Mean Diff.	95.00% CI of diff.	Below threshold?	Summary	Individual P Value	G-?
	R848 vs. CU	0.4043	-0.09668 to 0.9053	No	ns	0.1064	A	CU
	R848 vs. UU	0.2661	-0.2349 to 0.7670	No	ns	0.2768	B	UU
	R848 vs. UCG	-3.322	-3.823 to -2.821	Yes	****	<0.0001	C	UCG
	R848 vs. CG	-0.3327	-0.8336 to 0.1683	No	ns	0.1783	D	CG
	R848 vs. UC	0.03651	-0.4645 to 0.5375	No	ns	0.8792	E	UC
	R848 vs. ASO660-5	-2.89	-3.391 to -2.389	Yes	****	<0.0001	F	ASO660-5
	R848 vs. NT	0.9937	0.4927 to 1.495	Yes	***	0.0007	H	NT
	Test details	Mean 1	Mean 2	Mean Diff.	SE of diff.	n1	n2	t	DF
	R848 vs. CU	1	0.5957	0.4043	0.2363	3	3	1.711	16
	R848 vs. UU	1	0.7339	0.2661	0.2363	3	3	1.126	16
	R848 vs. UCG	1	4.322	-3.322	0.2363	3	3	14.06	16
	R848 vs. CG	1	1.333	-0.3327	0.2363	3	3	1.408	16
	R848 vs. UC	1	0.9635	0.03651	0.2363	3	3	0.1545	16
	R848 vs. ASO660-5	1	3.89	-2.89	0.2363	3	3	12.23	16
	R848 vs. NT	1	0.006291	0.9937	0.2363	3	3	4.205	16

## Sheet: Fig 1g
		TLR8 THP-1 1uM	TLR8 THP-1 5uM
	AAA	225.029	434.995
	AGC	267.225	230.84				TLR8 THP-1 1uM vs. TLR8 THP-1 5uM
	AAC	218.889	73.2945			Pearson r
	AAG	179.302	181.306			r	0.5749
	AAU	202.802	218.616			95% confidence interval	0.3867 to 0.7172
	ACA	262.63	233.547			R squared	0.3305
	ACC	262.122	284.519
	ACG	185.962	156.429			P value
	ACU	250.907	400.358			P (two-tailed)	<0.0001
	AGA	214.45	212.975			P value summary	****
	AGG	193.033	398.252			Significant? (alpha = 0.05)	Yes
	CAU	388.191	585.746
	AGU	270.256	394.976			Number of XY Pairs	66
	AUA	157.293	147.477
	AUC	181.793	98.459
	AUG	151.847	33.353
	AUU	274.683	229.862
	CAA	373.157	716.947
	CAC	344.415	1165.48
	CAG	362.782	1736.71
	CCA	181.239	856.989
	CUC	245.566	665.311
	CCC	181.399	519.321
	CCG	437.264	908.233
	CCU	332.524	904.466
	CGA	504.099	1692.42
	CGC	806.706	2064.93
	CGG	2548.6	2992.98
	CGU	346.35	1852.53
	CUA	243.564	774.025
	CUG	264.072	2084.74
	GCU	193.279	346.784
	CUU	167.148	649.865
	GAA	138.047	94.1225
	GAC	141.925	72.243
	GAG	130.205	109.99
	GAU	147.162	170.84
	GCA	218.474	557.129
	GCC	209.536	618.48
	GCG	290.409	673.183
	GGA	195.033	2640.13
	UAC	254.486	572.285
	GGC	151.618	589.107
	GGG	214.414	756.101
	GGU	274.989	627.188
	GUA	133.537	178.547
	GUC	131.948	235.174
	GUG	158.982	250.337
	GUU	166.278	153.574
	UAA	224.188	479.738
	UAG	226.441	2178.18
	UGU	331.923	896.226
	UAU	213.758	1007.77
	UCA	1049.35	2089.89
	UCC	346.575	1207.76
	UCG	746.272	2920.78
	UCU	371.961	2170.85
	UGA	267.234	983.545
	UGC	278.054	899.112
	UGG	527.575	1609.73
	UUA	350.207	3437.72
	UUC	213.878	773.883
	UUG	347.573	1475.63
	UUU	307.213	1343.8
	R848	355.752	501.971
	NT	134.831	97.7772

## Sheet: Fig 1h
		TLR8 HEK 1uM	TLR8 HEK 5uM
	AAA	0.647673	0.859454
	AAC	0.612591	0.695545
	AAG	0.692983	0.857929				TLR8 HEK 1uM vs. TLR8 HEK 5uM
	AAU	0.747485	0.80733			Pearson r
	ACA	0.901622	0.840717			r	0.5385
	ACC	1.06845	0.938746			95% confidence interval	0.3409 to 0.6905
	ACG	1.12506	1.32845			R squared	0.29
	ACU	1.03096	0.895564
	AGA	1.49407	1.52004			P value
	AGC	1.42038	1.41146			P (two-tailed)	<0.0001
	AGG	1.04667	2.5957			P value summary	****
	AGU	0.722281	1.32873			Significant? (alpha = 0.05)	Yes
	AUA	0.583383	0.812147
	AUC	0.606515	0.6735			Number of XY Pairs	66
	AUG	0.642009	0.828448
	AUU	0.697317	0.762411
	CAA	0.723068	0.810537
	CAC	0.792726	0.809048
	CAG	1.09321	0.959663
	CAU	0.89267	0.751851
	CCA	0.515358	0.945525
	CCC	0.482864	0.755859
	CCG	0.641435	0.898563
	CCU	0.566241	0.613093
	CGA	1.00811	1.51206
	CGC	1.12247	1.83393
	CGG	1.6868	2.8774
	CGU	1.33395	1.32665
	CUA	0.754126	0.641658
	CUC	0.826515	0.685269
	CUG	0.631476	1.07427
	CUU	0.51475	0.712469
	GAA	0.548656	0.647114
	GAC	0.580883	0.494302
	GAG	0.571203	0.47086
	GAU	0.425253	0.527587
	GCA	0.703142	0.785705
	GCC	0.875741	0.700959
	GCG	1.02956	1.19107
	GCU	0.962826	0.809859
	GGA	0.993977	1.91875
	GGC	0.749146	1.69748
	GGG	0.757155	1.14706
	GGU	0.570417	1.38037
	GUA	0.713163	0.792114
	GUC	0.932721	0.763331
	GUG	0.762749	0.88215
	GUU	0.746795	0.668241
	UAA	0.989305	0.906558
	UAC	0.903999	0.812654
	UAG	0.58179	1.44279
	UAU	0.653652	0.88651
	UCA	0.82772	1.11468
	UCC	0.881985	1.29178
	UCG	0.767261	2.83901
	UCU	1.15929	1.41429
	UGA	1.04672	1.33115
	UGC	1.60179	1.03163
	UGG	1.00911	1.86
	UGU	1.15233	1.12032
	UUA	0.404864	1.05975
	UUC	0.352663	0.967755
	UUG	0.701663	1.07122
	UUU	0.747671	0.869846
	Moto	1	1
	NT	0.00187911	0.00976945

## Sheet: Fig 1i
			IL6			TNF
		NT	0.242677	0.234456	0	0.474242	0.480738	0.00061609
		Moto	1	1	1	1	1	1
		CGG	1.95793	1.6869	1.23992	1.19629	1.9087	1.40087
		Two-way ANOVA	Ordinary
		Alpha	0.05
		Source of Variation	% of total variation	P value	P value summary	Significant?
		Interaction	1.009	0.612	ns	No
		Row Factor	87.15	<0.0001	****	Yes
		Column Factor	0.009031	0.9253	ns	No
		ANOVA table	SS	DF	MS	F (DFn, DFd)	P value
		Interaction	0.06153	2	0.03076	F (2, 12) = 0.5116	P=0.6120
		Row Factor	5.316	2	2.658	F (2, 12) = 44.20	P<0.0001
		Column Factor	0.0005508	1	0.0005508	F (1, 12) = 0.009160	P=0.9253
		Residual	0.7216	12	0.06014
		Difference between column means
		Mean of IL6	0.9291
		Mean of TNF	0.9402
		Difference between means	-0.01106
		SE of difference	0.1156
		95% CI of difference	-0.2629 to 0.2408
		Data summary
		Number of columns (Column Factor)	2
		Number of rows (Row Factor)	3
		Number of values	18
		Within each column, compare rows (simple effects within columns)
		Number of families	2
		Number of comparisons per family	2
		Alpha	0.05
		Uncorrected Fisher's LSD	Mean Diff.	95.00% CI of diff.	Below threshold?	Summary	Individual P Value
		IL6
		Moto vs. NT	0.841	0.4047 to 1.277	Yes	**	0.0012
		Moto vs. CGG	-0.6283	-1.065 to -0.1920	Yes	**	0.0086
		TNF
		Moto vs. NT	0.6815	0.2452 to 1.118	Yes	**	0.0052
		Moto vs. CGG	-0.502	-0.9382 to -0.06570	Yes	*	0.0276
		Test details	Mean 1	Mean 2	Mean Diff.	SE of diff.	N1	N2	t	DF
		IL6
		Moto vs. NT	1	0.159	0.841	0.2002	3	3	4.2	12
		Moto vs. CGG	1	1.628	-0.6283	0.2002	3	3	3.138	12
		TNF
		Moto vs. NT	1	0.3185	0.6815	0.2002	3	3	3.404	12
		Moto vs. CGG	1	1.502	-0.502	0.2002	3	3	2.507	12
