# Supplementary material for: 2′-O-Methyl-guanosine RNA fragments antagonize TLR7 and TLR8 to limit autoimmunity
Source: Nat Immunol. 2026 Feb 10;27(4):762–75. doi: 10.1038/s41590-026-02429-2 (PMC13043311; doi:10.1038/s41590-026-02429-2)
Supplement: Supplementary file 7 — Statistical source data. [file 41590_2026_2429_MOESM7_ESM.xlsx]

## Sheet: Fig 2a
	Mut1-dC	Mut1-dC2	Mut1-dC-2-MOE	Mut1-dC-2-LNA	R848	NT
	0.166959	0.186977	0.441088	0.759913	1	0.0019195
	0.169776	0.145217	0.318884	0.622517	1	0
	0.122616	0.158244	0.432609	0.763621	1	0.0117633
	Table Analyzed	Data 1
	Data sets analyzed	A-F
	ANOVA summary
	F	214.1
	P value	<0.0001
	P value summary	****
	Significant diff. among means (P < 0.05)?	Yes
	R squared	0.9889
	Brown-Forsythe test
	F (DFn, DFd)	0.6139 (5, 12)
	P value	0.6917
	P value summary	ns
	Are SDs significantly different (P < 0.05)?	No
	Bartlett's test
	Bartlett's statistic (corrected)
	P value
	P value summary
	Are SDs significantly different (P < 0.05)?
	ANOVA table	SS	DF	MS	F (DFn, DFd)	P value
	Treatment (between columns)	2.198	5	0.4395	F (5, 12) = 214.1	P<0.0001
	Residual (within columns)	0.02464	12	0.002053
	Total	2.222	17
	Data summary
	Number of treatments (columns)	6
	Number of values (total)	18
	Number of families	1
	Number of comparisons per family	5
	Alpha	0.05
	Uncorrected Fisher's LSD	Mean Diff.	95.00% CI of diff.	Below threshold?	Summary	Individual P Value	A-?
	Mut1-dC vs. Mut1-dC2	-0.01036	-0.09097 to 0.07025	No	ns	0.7842	B	Mut1-dC2
	Mut1-dC vs. Mut1-dC-2-MOE	-0.2444	-0.3250 to -0.1638	Yes	****	<0.0001	C	Mut1-dC-2-MOE
	Mut1-dC vs. Mut1-dC-2-LNA	-0.5622	-0.6428 to -0.4816	Yes	****	<0.0001	D	Mut1-dC-2-LNA
	Mut1-dC vs. R848	-0.8469	-0.9275 to -0.7663	Yes	****	<0.0001	E	R848
	Mut1-dC vs. NT	0.1486	0.06794 to 0.2292	Yes	**	0.0017	F	NT
	Test details	Mean 1	Mean 2	Mean Diff.	SE of diff.	n1	n2	t	DF
	Mut1-dC vs. Mut1-dC2	0.1531	0.1635	-0.01036	0.037	3	3	0.2801	12
	Mut1-dC vs. Mut1-dC-2-MOE	0.1531	0.3975	-0.2444	0.037	3	3	6.606	12
	Mut1-dC vs. Mut1-dC-2-LNA	0.1531	0.7154	-0.5622	0.037	3	3	15.2	12
	Mut1-dC vs. R848	0.1531	1	-0.8469	0.037	3	3	22.89	12
	Mut1-dC vs. NT	0.1531	0.004561	0.1486	0.037	3	3	4.015	12

## Sheet: Fig 2b
		Experiment	Mut1-hyb	mG*mG*mU	mG*mU*dA	mU*dA*dT	R848	NT
		N147	0.0838033	0.767816	0.113864	0.804596	1	0.00377455
		N146	0.0453823	0.605494	0.0552593	0.843349	1	0.0019195
		N215	0.0106509	0.90897	0.0705933	0.98524	1	0.0117633
		Table Analyzed	Data 1
		Data sets analyzed	A-F
		ANOVA summary
		F	112.8
		P value	<0.0001
		P value summary	****
		Significant diff. among means (P < 0.05)?	Yes
		R squared	0.9792
		Brown-Forsythe test
		F (DFn, DFd)	1.937 (5, 12)
		P value	0.1614
		P value summary	ns
		Are SDs significantly different (P < 0.05)?	No
		Bartlett's test
		Bartlett's statistic (corrected)
		P value
		P value summary
		Are SDs significantly different (P < 0.05)?
		ANOVA table	SS	DF	MS	F (DFn, DFd)	P value
		Treatment (between columns)	3.235	5	0.6469	F (5, 12) = 112.8	P<0.0001
		Residual (within columns)	0.06879	12	0.005733
		Total	3.303	17
		Data summary
		Number of treatments (columns)	6
		Number of values (total)	18
		Number of families	1
		Number of comparisons per family	5
		Alpha	0.05
		Uncorrected Fisher's LSD	Mean Diff.	95.00% CI of diff.	Below threshold?	Summary	Individual P Value	E-?
		R848 vs. Mut1-hyb	0.9534	0.8187 to 1.088	Yes	****	<0.0001	A	Mut1-hyb
		R848 vs. mG*mG*mU	0.2392	0.1045 to 0.3739	Yes	**	0.0022	B	mG*mG*mU
		R848 vs. mG*mU*dA	0.9201	0.7854 to 1.055	Yes	****	<0.0001	C	mG*mU*dA
		R848 vs. mU*dA*dT	0.1223	-0.01242 to 0.2570	No	ns	0.0714	D	mU*dA*dT
		R848 vs. NT	0.9942	0.8595 to 1.129	Yes	****	<0.0001	F	NT
		Test details	Mean 1	Mean 2	Mean Diff.	SE of diff.	n1	n2	t	DF
		R848 vs. Mut1-hyb	1	0.04661	0.9534	0.06182	3	3	15.42	12
		R848 vs. mG*mG*mU	1	0.7608	0.2392	0.06182	3	3	3.87	12
		R848 vs. mG*mU*dA	1	0.07991	0.9201	0.06182	3	3	14.88	12
		R848 vs. mU*dA*dT	1	0.8777	0.1223	0.06182	3	3	1.978	12
		R848 vs. NT	1	0.005819	0.9942	0.06182	3	3	16.08	12

## Sheet: Fig 2c
		Experiment	mG*mG	mG*mU	mUdA	dAdT	mG*mU*dA	5-short-mut1-hyb	R848	NT
		328	0.666096	0.733128	0.903922	0.901369		0.0674644	1	0.0155867
		329	0.440776	0.407619	0.985078	1.09788		0.0123346	1	0.0235808
		330	0.639787	0.231768	0.931064	1.06803	0.0858123	0.0380576	1	0.0226268
		Table Analyzed	Data 1
		Data sets analyzed	A-H
		ANOVA summary
		F	38.46
		P value	<0.0001
		P value summary	****
		Significant diff. among means (P < 0.05)?	Yes
		R squared	0.9506
		Brown-Forsythe test
		F (DFn, DFd)
		P value
		P value summary
		Are SDs significantly different (P < 0.05)?
		Bartlett's test
		Bartlett's statistic (corrected)
		P value
		P value summary
		Are SDs significantly different (P < 0.05)?
		ANOVA table	SS	DF	MS	F (DFn, DFd)	P value
		Treatment (between columns)	3.6	7	0.5142	F (7, 14) = 38.46	P<0.0001
		Residual (within columns)	0.1872	14	0.01337
		Total	3.787	21
		Data summary
		Number of treatments (columns)	8
		Number of values (total)	22
		Number of families	1
		Number of comparisons per family	7
		Alpha	0.05
		Dunnett's multiple comparisons test	Mean Diff.	95.00% CI of diff.	Below threshold?	Summary	Adjusted P Value	G-?
		R848 vs. mG*mG	0.4178	0.1355 to 0.7001	Yes	**	0.0033	A	mG*mG
		R848 vs. mG*mU	0.5425	0.2602 to 0.8248	Yes	***	0.0003	B	mG*mU
		R848 vs. mUdA	0.05998	-0.2223 to 0.3423	No	ns	0.9817	C	mUdA
		R848 vs. dAdT	-0.02242	-0.3047 to 0.2599	No	ns	>0.9999	D	dAdT
		R848 vs. mG*mU*dA	0.9142	0.5150 to 1.313	Yes	****	<0.0001	E	mG*mU*dA
		R848 vs. 5-short-mut1-hyb	0.9607	0.6784 to 1.243	Yes	****	<0.0001	F	5-short-mut1-hyb
		R848 vs. NT	0.9794	0.6971 to 1.262	Yes	****	<0.0001	H	NT
		Test details	Mean 1	Mean 2	Mean Diff.	SE of diff.	n1	n2	q	DF
		R848 vs. mG*mG	1	0.5822	0.4178	0.09441	3	3	4.425	14
		R848 vs. mG*mU	1	0.4575	0.5425	0.09441	3	3	5.746	14
		R848 vs. mUdA	1	0.94	0.05998	0.09441	3	3	0.6353	14
		R848 vs. dAdT	1	1.022	-0.02242	0.09441	3	3	0.2375	14
		R848 vs. mG*mU*dA	1	0.08581	0.9142	0.1335	3	1	6.847	14
		R848 vs. 5-short-mut1-hyb	1	0.03929	0.9607	0.09441	3	3	10.18	14
		R848 vs. NT	1	0.0206	0.9794	0.09441	3	3	10.37	14

## Sheet: Fig 2d
		TLR7 HEK 0.4uM	TLR7 HEK 2uM
	AAA	1.35154	0.867073
	AGC	1.40093	0.726523			TLR7 HEK 0.4uM vs. TLR7 HEK 2uM
	AAC	1.01865	0.771655		Pearson r
	AAG	1.24703	0.876399		r	0.5203
	AAU	1.34029	0.887911		95% confidence interval	0.3165 to 0.6781
	ACA	1.23422	0.831314		R squared	0.2707
	ACC	1.29049	0.794808
	ACG	1.21198	0.652535		P value
	ACU	1.322	0.916132		P (two-tailed)	<0.0001
	AGA	1.21925	0.79659		P value summary	****
	AGG	1.33521	0.865888		Significant? (alpha = 0.05)	Yes
	CAU	1.28828	0.994857
	AGU	1.02533	0.952201		Number of XY Pairs	65
	AUA	1.17105	0.625957
	AUC	0.950037	0.432298
	AUG	0.986782	0.603919
	AUU	1.2213	0.701316
	CAA	1.17501	0.787118
	CAC	1.32986	0.932178
	CAG	1.27127	1.05673
	CCA	1.27026	0.780432
	CUC	1.28779	0.984029
	CCC	1.19608	0.992852
	CCG	1.22695	0.758831
	CCU	1.21047	0.880773
	CGA	1.11247	0.907372
	CGC	1.28192	0.947037
	CGG	1.41162	0.79038
	CGU	1.37237	0.96291
	CUA	1.3884	0.952481
	CUG	1.4054	0.804716
	GCU	1.33948	0.85219
	CUU	1.27705	0.912958
	GAA	1.23315	0.253858
	GAC	1.13801	0.506708
	GAG	0.958019	0.467202
	GAU	1.40567	0.473015
	GCA	1.23953	0.718755
	GCC	1.35968	0.646136
	GCG	1.18496	0.628556
	GGA	1.05295	0.475373
	UAC	1.16106	1.00376
	GGC	0.658608	0.261856
	GGG	1.14072	0.538203
	GGU	0.937648	0.847825
	GUA	0.701961	0.241919
	GUC	0.139563	0.0206995
	GUG	0.449021	0.0753192
	GUU	0.7808	0.122894
	UAA	1.12565	1.02817
	UAG	1.15752	0.917682
	UGU	1.10842	0.984606
	UAU	1.08609	0.935404
	UCA	1.12176	0.819272
	UCC	1.1661	0.956765
	UCG	0.978871	0.982005
	UCU	1.19646	0.956461
	UGA	1.12562	0.831443
	UGC	1.05704	0.783562
	UGG	0.631179	0.989374
	UUA	0.996979	1.03925
	UUC	0.535512	0.642731
	UUG	0.945378	0.827952
	UUU	0.860562	1.08265
	R848	1	1

## Sheet: Fig 2e
		RAW 0.5ug/ml R848	RAW 0.125ug/ml R848
	AAA	0.860904	0.917775
	AGC	0.699304	0.444907
	AAC	0.798865	0.804397				RAW 0.5ug/ml R848 vs. RAW 0.125ug/ml R848
	AAG	0.753543	0.87456			Pearson r
	AAU	0.868871	1.10202			r	0.6387
	ACA	0.958624	1.10833			95% confidence interval	0.4676 to 0.7636
	ACC	0.892064	1.02507			R squared	0.4079
	ACG	0.762815	0.720281
	ACU	0.901993	1.07266			P value
	AGA	0.919216	1.01101			P (two-tailed)	<0.0001
	AGG	0.835812	0.72799			P value summary	****
	CAU	0.784807	1.10869			Significant? (alpha = 0.05)	Yes
	AGU	0.876774	0.920226
	AUA	0.897884	0.997876			Number of XY Pairs	65
	AUC	0.920012	0.976066
	AUG	0.876226	0.817397
	AUU	0.831293	1.04362
	CAA	0.905485	1.0396
	CAC	0.877665	1.04854
	CAG	0.792719	1.11995
	CCA	1.00132	1.19035
	CUC	0.906868	1.15757
	CCC	0.935276	1.18468
	CCG	0.944754	1.18009
	CCU	0.794143	1.19073
	CGA	0.933328	1.10785
	CGC	0.888365	1.15221
	CGG	0.949861	1.16063
	CGU	0.834033	1.06074
	CUA	0.879506	1.4147
	CUG	0.949784	1.14723
	GCU	0.816495	0.965867
	CUU	0.930808	1.19811
	GAA	0.730966	0.643947
	GAC	0.362151	0.303489
	GAG	0.517974	0.285694
	GAU	0.761129	0.469001
	GCA	0.650332	0.961172
	GCC	0.773452	0.69915
	GCG	0.790009	0.661622
	GGA	0.782777	0.854544
	UAC	0.845905	0.927268
	GGC	0.333846	0.196282
	GGG	0.767854	0.731461
	GGU	0.768039	0.810657
	GUA	0.801095	0.68232
	GUC	0.835393	0.825742
	GUG	0.728998	0.480074
	GUU	0.792075	0.754679
	UAA	0.806817	1.03607
	UAG	0.788368	2.07875
	UGU	0.713112	0.986858
	UAU	0.836261	1.17167
	UCA	0.815005	0.553224
	UCC	0.869496	1.09372
	UCG	0.910762	1.09033
	UCU	1.10885	1.04124
	UGA	0.926726	1.05438
	UGC	0.822296	0.735349
	UGG	0.852591	0.950582
	UUA	0.877455	1.20307
	UUC	0.873208	1.07915
	UUG	0.875916	1.0952
	UUU	0.949868	1.13919
	R848	1	1

## Sheet: Fig 2f
		Experiment	mG*mU*mC	mG*mU*dC	mG*dT*mC	dG*mU*mC	mG*dT*dC	dG*mU*dC	dG*dT*mC	R848 1ug	NT
		N125	0.00463886	0.00914575	0.259114	0.540409	0.134055	0.50305	0.884156	1	0.0151436
		N134	0.0339573	0.0383249	0.311085	0.593842	0.150367	0.549176	0.816271	1	0.0166705
		N340	0.0169573	0.0213466	0.365891	0.682896	0.37095	0.456694	0.714521	1	0.00846401
		Table Analyzed	Data 1
		Data sets analyzed	A-I
		ANOVA summary
		F	100.4
		P value	<0.0001
		P value summary	****
		Significant diff. among means (P < 0.05)?	Yes
		R squared	0.9781
		Brown-Forsythe test
		F (DFn, DFd)	0.9210 (8, 18)
		P value	0.5221
		P value summary	ns
		Are SDs significantly different (P < 0.05)?	No
		Bartlett's test
		Bartlett's statistic (corrected)
		P value
		P value summary
		Are SDs significantly different (P < 0.05)?
		ANOVA table	SS	DF	MS	F (DFn, DFd)	P value
		Treatment (between columns)	3.161	8	0.3951	F (8, 18) = 100.4	P<0.0001
		Residual (within columns)	0.07084	18	0.003935
		Total	3.232	26
		Data summary
		Number of treatments (columns)	9
		Number of values (total)	27
		Number of families	1
		Number of comparisons per family	8
		Alpha	0.05
		Uncorrected Fisher's LSD	Mean Diff.	95.00% CI of diff.	Below threshold?	Summary	Individual P Value	A-?
		mG*mU*mC vs. mG*mU*dC	-0.004421	-0.1120 to 0.1032	No	ns	0.9322	B	mG*mU*dC
		mG*mU*mC vs. mG*dT*mC	-0.2935	-0.4011 to -0.1859	Yes	****	<0.0001	C	mG*dT*mC
		mG*mU*mC vs. dG*mU*mC	-0.5872	-0.6948 to -0.4796	Yes	****	<0.0001	D	dG*mU*mC
		mG*mU*mC vs. mG*dT*dC	-0.1999	-0.3075 to -0.09233	Yes	**	0.001	E	mG*dT*dC
		mG*mU*mC vs. dG*mU*dC	-0.4845	-0.5921 to -0.3768	Yes	****	<0.0001	F	dG*mU*dC
		mG*mU*mC vs. dG*dT*mC	-0.7865	-0.8941 to -0.6789	Yes	****	<0.0001	G	dG*dT*mC
		mG*mU*mC vs. R848 1ug	-0.9815	-1.089 to -0.8739	Yes	****	<0.0001	H	R848 1ug
		mG*mU*mC vs. NT	0.005092	-0.1025 to 0.1127	No	ns	0.9219	I	NT
		Test details	Mean 1	Mean 2	Mean Diff.	SE of diff.	n1	n2	t	DF
		mG*mU*mC vs. mG*mU*dC	0.01852	0.02294	-0.004421	0.05122	3	3	0.08632	18
		mG*mU*mC vs. mG*dT*mC	0.01852	0.312	-0.2935	0.05122	3	3	5.73	18
		mG*mU*mC vs. dG*mU*mC	0.01852	0.6057	-0.5872	0.05122	3	3	11.46	18
		mG*mU*mC vs. mG*dT*dC	0.01852	0.2185	-0.1999	0.05122	3	3	3.904	18
		mG*mU*mC vs. dG*mU*dC	0.01852	0.503	-0.4845	0.05122	3	3	9.458	18
		mG*mU*mC vs. dG*dT*mC	0.01852	0.805	-0.7865	0.05122	3	3	15.35	18
		mG*mU*mC vs. R848 1ug	0.01852	1	-0.9815	0.05122	3	3	19.16	18
		mG*mU*mC vs. NT	0.01852	0.01343	0.005092	0.05122	3	3	0.09941	18

## Sheet: Fig 2g
		Experiment	GGC	GGC-v1	GGC-v2	GGC-v3	GGC-v4	GGC-v5	GGC-v6	R848	NT
		N144	0.104759	0.0614678	0.323561	0.861917	0.0468093	0.824685	0.927587	1	0.00667774
		N146	0.180208	0.128385	0.393042	1.16948	0.112433	0.888603	0.965797	1	0.00118667
		N328	0.049581	0.031156	0.310473	0.948692	0.0471499	0.810569	0.910626	1	0.00258034
		Table Analyzed	RAW GGC
		Data sets analyzed	A-I
		ANOVA summary
		F	141.5
		P value	<0.0001
		P value summary	****
		Significant diff. among means (P < 0.05)?	Yes
		R squared	0.9843
		Brown-Forsythe test
		F (DFn, DFd)	1.288 (8, 18)
		P value	0.3097
		P value summary	ns
		Are SDs significantly different (P < 0.05)?	No
		Bartlett's test
		Bartlett's statistic (corrected)
		P value
		P value summary
		Are SDs significantly different (P < 0.05)?
		ANOVA table	SS	DF	MS	F (DFn, DFd)	P value
		Treatment (between columns)	4.761	8	0.5951	F (8, 18) = 141.5	P<0.0001
		Residual (within columns)	0.07571	18	0.004206
		Total	4.836	26
		Data summary
		Number of treatments (columns)	9
		Number of values (total)	27
		Number of families	1
		Number of comparisons per family	8
		Alpha	0.05
		Uncorrected Fisher's LSD	Mean Diff.	95.00% CI of diff.	Below threshold?	Summary	Individual P Value	A-?
		GGC vs. GGC-v1	0.03785	-0.07340 to 0.1491	No	ns	0.484	B	GGC-v1
		GGC vs. GGC-v2	-0.2308	-0.3421 to -0.1196	Yes	***	0.0004	C	GGC-v2
		GGC vs. GGC-v3	-0.8818	-0.9931 to -0.7706	Yes	****	<0.0001	D	GGC-v3
		GGC vs. GGC-v4	0.04272	-0.06853 to 0.1540	No	ns	0.4304	E	GGC-v4
		GGC vs. GGC-v5	-0.7298	-0.8410 to -0.6185	Yes	****	<0.0001	F	GGC-v5
		GGC vs. GGC-v6	-0.8232	-0.9344 to -0.7119	Yes	****	<0.0001	G	GGC-v6
		GGC vs. R848	-0.8885	-0.9997 to -0.7772	Yes	****	<0.0001	H	R848
		GGC vs. NT	0.108	-0.003216 to 0.2193	No	ns	0.0563	I	NT
		Test details	Mean 1	Mean 2	Mean Diff.	SE of diff.	n1	n2	t	DF
		GGC vs. GGC-v1	0.1115	0.07367	0.03785	0.05295	3	3	0.7147	18
		GGC vs. GGC-v2	0.1115	0.3424	-0.2308	0.05295	3	3	4.359	18
		GGC vs. GGC-v3	0.1115	0.9934	-0.8818	0.05295	3	3	16.65	18
		GGC vs. GGC-v4	0.1115	0.0688	0.04272	0.05295	3	3	0.8067	18
		GGC vs. GGC-v5	0.1115	0.8413	-0.7298	0.05295	3	3	13.78	18
		GGC vs. GGC-v6	0.1115	0.9347	-0.8232	0.05295	3	3	15.54	18
		GGC vs. R848	0.1115	1	-0.8885	0.05295	3	3	16.78	18
		GGC vs. NT	0.1115	0.003482	0.108	0.05295	3	3	2.04	18

## Sheet: Fig 2h
		Experiment	GAG	GAG-v1	GAG-v2	GAG-v3	GAG-v4	GAG-v5	GAG-v6	Moto	NT
		K177	0.559812	0.307045	0.423566	0.96279	0.505002	0.441352	0.826635	1	0.0411918
		K178	0.693672	0.437319	0.643208	1.20311	0.59381	0.751535	0.961315	1	0.00470192
		K234	0.0526709	0.273093	0.368621	1.75823	0.488539	0.672185	0.91406	1	0.0381501
		K307	0.23024	0.167893	0.434018	1.03844	0.245862	0.625146	0.807304	1	0.00559284
		Table Analyzed	TLR8 GAG
		Data sets analyzed	A-I
		ANOVA summary
		F	18.09
		P value	<0.0001
		P value summary	****
		Significant diff. among means (P < 0.05)?	Yes
		R squared	0.8428
		Brown-Forsythe test
		F (DFn, DFd)	2.335 (8, 27)
		P value	0.0475
		P value summary	*
		Are SDs significantly different (P < 0.05)?	Yes
		Bartlett's test
		Bartlett's statistic (corrected)
		P value
		P value summary
		Are SDs significantly different (P < 0.05)?
		ANOVA table	SS	DF	MS	F (DFn, DFd)	P value
		Treatment (between columns)	4.631	8	0.5789	F (8, 27) = 18.09	P<0.0001
		Residual (within columns)	0.864	27	0.032
		Total	5.495	35
		Data summary
		Number of treatments (columns)	9
		Number of families	1
		Number of comparisons per family	8
		Alpha	0.05
		Uncorrected Fisher's LSD	Mean Diff.	95.00% CI of diff.	Below threshold?	Summary	Individual P Value	A-?
		GAG vs. GAG-v1	0.08776	-0.1718 to 0.3473	No	ns	0.4937	B	GAG-v1
		GAG vs. GAG-v2	-0.08325	-0.3428 to 0.1763	No	ns	0.516	C	GAG-v2
		GAG vs. GAG-v3	-0.8565	-1.116 to -0.5970	Yes	****	<0.0001	D	GAG-v3
		GAG vs. GAG-v4	-0.0742	-0.3337 to 0.1853	No	ns	0.5623	E	GAG-v4
		GAG vs. GAG-v5	-0.2385	-0.4980 to 0.02108	No	ns	0.0702	F	GAG-v5
		GAG vs. GAG-v6	-0.4932	-0.7528 to -0.2337	Yes	***	0.0006	G	GAG-v6
		GAG vs. Moto	-0.6159	-0.8754 to -0.3564	Yes	****	<0.0001	H	Moto
		GAG vs. NT	0.3617	0.1022 to 0.6212	Yes	**	0.0081	I	NT
		Test details	Mean 1	Mean 2	Mean Diff.	SE of diff.	n1	n2	t	DF
		GAG vs. GAG-v1	0.3841	0.2963	0.08776	0.1265	4	4	0.6938	27
		GAG vs. GAG-v2	0.3841	0.4674	-0.08325	0.1265	4	4	0.6582	27
		GAG vs. GAG-v3	0.3841	1.241	-0.8565	0.1265	4	4	6.772	27
		GAG vs. GAG-v4	0.3841	0.4583	-0.0742	0.1265	4	4	0.5867	27
		GAG vs. GAG-v5	0.3841	0.6226	-0.2385	0.1265	4	4	1.885	27
		GAG vs. GAG-v6	0.3841	0.8773	-0.4932	0.1265	4	4	3.899	27
		GAG vs. Moto	0.3841	1	-0.6159	0.1265	4	4	4.869	27
		GAG vs. NT	0.3841	0.02241	0.3617	0.1265	4	4	2.859	27

## Sheet: Fig 2i
		Experiment	CGG	CGG-v1	CGG-v2	CGG-v3	CGG-v4	CGG-v5	CGG-v6	Moto	NT
		K177	7.55157	5.56771	1.6954	1.00296	1.30879	0.604543	0.736238	1	0.0411918
		K178	5.4193	3.95803	2.26808	1.36472	1.11938	0.729449	0.836648	1	0.00470192
		K234	8.19845	4.6901	2.24785	1.5868	1.31752	0.665704	0.884157	1	0.0174256
		Table Analyzed	TLR8 CGG
		Data sets analyzed	A-I
		ANOVA summary
		F	47.68
		P value	<0.0001
		P value summary	****
		Significant diff. among means (P < 0.05)?	Yes
		R squared	0.9549
		Brown-Forsythe test
		F (DFn, DFd)	1.677 (8, 18)
		P value	0.1723
		P value summary	ns
		Are SDs significantly different (P < 0.05)?	No
		Bartlett's test
		Bartlett's statistic (corrected)
		P value
		P value summary
		Are SDs significantly different (P < 0.05)?
		ANOVA table	SS	DF	MS	F (DFn, DFd)	P value
		Treatment (between columns)	126.3	8	15.78	F (8, 18) = 47.68	P<0.0001
		Residual (within columns)	5.958	18	0.331
		Total	132.2	26
		Data summary
		Number of treatments (columns)	9
		Number of values (total)	27
		Number of families	1
		Number of comparisons per family	8
		Alpha	0.05
		Uncorrected Fisher's LSD	Mean Diff.	95.00% CI of diff.	Below threshold?	Summary	Individual P Value	H-?
		Moto vs. CGG	-6.056	-7.043 to -5.069	Yes	****	<0.0001	A	CGG
		Moto vs. CGG-v1	-3.739	-4.726 to -2.752	Yes	****	<0.0001	B	CGG-v1
		Moto vs. CGG-v2	-1.07	-2.057 to -0.08349	Yes	*	0.0351	C	CGG-v2
		Moto vs. CGG-v3	-0.3182	-1.305 to 0.6688	No	ns	0.5069	D	CGG-v3
		Moto vs. CGG-v4	-0.2486	-1.236 to 0.7384	No	ns	0.6032	E	CGG-v4
		Moto vs. CGG-v5	0.3334	-0.6535 to 1.320	No	ns	0.4869	F	CGG-v5
		Moto vs. CGG-v6	0.181	-0.8060 to 1.168	No	ns	0.7046	G	CGG-v6
		Moto vs. NT	0.9789	-0.008058 to 1.966	No	ns	0.0517	I	NT
		Test details	Mean 1	Mean 2	Mean Diff.	SE of diff.	n1	n2	t	DF
		Moto vs. CGG	1	7.056	-6.056	0.4698	3	3	12.89	18
		Moto vs. CGG-v1	1	4.739	-3.739	0.4698	3	3	7.958	18
		Moto vs. CGG-v2	1	2.07	-1.07	0.4698	3	3	2.279	18
		Moto vs. CGG-v3	1	1.318	-0.3182	0.4698	3	3	0.6773	18
		Moto vs. CGG-v4	1	1.249	-0.2486	0.4698	3	3	0.5291	18
		Moto vs. CGG-v5	1	0.6666	0.3334	0.4698	3	3	0.7098	18
		Moto vs. CGG-v6	1	0.819	0.181	0.4698	3	3	0.3853	18
		Moto vs. NT	1	0.02111	0.9789	0.4698	3	3	2.084	18

## Sheet: Fig 2j
		nM	GUC			GUC-v1
		3	0	0	0.214497	0.0204231	0.048749	0.195362
		2.69897	0.0652884	0.0794073	0.120722	0.0255563	0.002664	0.144205
		2.39794	0.367838	0.223913	0.462428	0.17248	0.176261	0.115159
		2.09691	0.532359	0.284255	0.589407	0.470063	0.342336	0.505675
		1.79588	0.840705	0.679859	0.771427	0.818964	0.306792	0.811621
		Asymmetric (five parameter), X is concentration
		Best-fit values
		S	Unstable	Unstable
		EC50	1.945	2.139
		HillSlope	-3.664	-9.613
		Top	1.253	0.7242
		Bottom	0.01316	0.07293
		logEC50	0.2888	0.3302
		95% CI (profile likelihood)
		S	(Very wide)	(Very wide)
		EC50	???	???
		HillSlope	???	???
		Top	???	0.4669 to ???
		Bottom	??? to 0.1917	??? to 0.2034
		logEC50	???	???
		Goodness of Fit
		Degrees of Freedom	10	10
		R squared	0.8652	0.7803
		Sum of Squares	0.1511	0.2202
		Sy.x	0.1229	0.1484
		Number of points
		# of X values	15	15
		# Y values analyzed	15	15
		Two-way ANOVA	Ordinary
		Alpha	0.05
		Source of Variation	% of total variation	P value	P value summary	Significant?
		Interaction	2.017	0.6462	ns	No
		Row Factor	80.22	<0.0001	****	Yes
		Column Factor	1.784	0.1507	ns	No
		ANOVA table	SS	DF	MS	F (DFn, DFd)	P value
		Interaction	0.0436	4	0.0109	F (4, 20) = 0.6309	P=0.6462
		Row Factor	1.734	4	0.4336	F (4, 20) = 25.10	P<0.0001
		Column Factor	0.03858	1	0.03858	F (1, 20) = 2.233	P=0.1507
		Residual	0.3455	20	0.01728
		Difference between column means
		Mean of GUC	0.3488
		Mean of GUC-v1	0.2771
		Difference between means	0.07172
		SE of difference	0.048
		95% CI of difference	-0.02840 to 0.1718
		Data summary
		Number of columns (Column Factor)	2
		Number of rows (Row Factor)	5
		Number of values	30
		Alpha	0.05
		Uncorrected Fisher's LSD	Mean Diff.	95.00% CI of diff.	Below threshold?	Summary	Individual P Value
		GUC - GUC-v1
		Row 1	-0.01668	-0.2405 to 0.2072	No	ns	0.8781
		Row 2	0.031	-0.1929 to 0.2549	No	ns	0.7757
		Row 3	0.1968	-0.02711 to 0.4206	No	ns	0.0817
		Row 4	0.02932	-0.1946 to 0.2532	No	ns	0.7875
		Row 5	0.1182	-0.1057 to 0.3421	No	ns	0.2838
		Test details	Mean 1	Mean 2	Mean Diff.	SE of diff.	N1	N2	t	DF
		GUC - GUC-v1
		Row 1	0.0715	0.08818	-0.01668	0.1073	3	3	0.1554	20
		Row 2	0.08847	0.05748	0.031	0.1073	3	3	0.2888	20
		Row 3	0.3514	0.1546	0.1968	0.1073	3	3	1.833	20
		Row 4	0.4687	0.4394	0.02932	0.1073	3	3	0.2732	20
		Row 5	0.764	0.6458	0.1182	0.1073	3	3	1.101	20

[truncated: 3 more sheets: Fig 2k, Fig 2l, Fig 2m]
