# Supplementary material for: 2′-O-Methyl-guanosine RNA fragments antagonize TLR7 and TLR8 to limit autoimmunity
Source: Nat Immunol. 2026 Feb 10;27(4):762–75. doi: 10.1038/s41590-026-02429-2 (PMC13043311; doi:10.1038/s41590-026-02429-2)
Supplement: Supplementary file 8 — Statistical source data. [file 41590_2026_2429_MOESM8_ESM.xlsx]

## Sheet: Fig 3c
			Y264H GGC-v1			Y264H Enpa			Y264H NT			WT GGC-v1			WT NT
		Slc13a3	2.76693	1.32297	1.56839	6.42302	1.63837	2.03483	42.944	31.5336	19.1908	1.51628	0.626647	0.627382	1.64874	0.517398	0.833857
		Fpr1	1.42179	0.584906	1.11444	2.79683	1.17236	1.27857	12.5743	9.25127	7.52864	1.05706	0.630004	0.760704	1.07422	0.785786	1.14
		Fpr2	1.40881	0.914457	1.45823	3.65478	1.58138	1.22413	12.9061	9.89615	7.0359	1.28918	0.860702	1.0975	1.13576	0.772826	1.09141
		Table Analyzed	Highly expressed genes
		Two-way ANOVA	Ordinary
		Alpha	0.05
		Source of Variation	% of total variation	P value	P value summary	Significant?
		Interaction	23.19	<0.0001	****	Yes
		Row Factor	7.349	0.0005	***	Yes
		Column Factor	58.31	<0.0001	****	Yes
		ANOVA table	SS	DF	MS	F (DFn, DFd)	P value
		Interaction	696.9	8	87.12	F (8, 30) = 7.799	P<0.0001
		Row Factor	220.9	2	110.4	F (2, 30) = 9.887	P=0.0005
		Column Factor	1753	4	438.1	F (4, 30) = 39.22	P<0.0001
		Residual	335.1	30	11.17
		Data summary
		Number of columns (Column Factor)	5
		Number of rows (Row Factor)	3
		Number of values	45
		Number of families	3		Within each row, compare columns (simple effects within rows)
		Number of comparisons per family	4
		Alpha	0.05
		Uncorrected Fisher's LSD	Mean Diff.	95.00% CI of diff.	Below threshold?	Summary	Individual P Value
		Slc13a3
		Y264H NT vs. Y264H GGC-v1	29.34	23.76 to 34.91	Yes	****	<0.0001
		Y264H NT vs. Y264H Enpa	27.86	22.28 to 33.43	Yes	****	<0.0001
		Y264H NT vs. WT GGC-v1	30.3	24.73 to 35.87	Yes	****	<0.0001
		Y264H NT vs. WT NT	30.22	24.65 to 35.80	Yes	****	<0.0001
		Fpr1
		Y264H NT vs. Y264H GGC-v1	8.744	3.171 to 14.32	Yes	**	0.0032
		Y264H NT vs. Y264H Enpa	8.035	2.462 to 13.61	Yes	**	0.0062
		Y264H NT vs. WT GGC-v1	8.969	3.396 to 14.54	Yes	**	0.0026
		Y264H NT vs. WT NT	8.785	3.212 to 14.36	Yes	**	0.0031
		Fpr2
		Y264H NT vs. Y264H GGC-v1	8.686	3.112 to 14.26	Yes	**	0.0034
		Y264H NT vs. Y264H Enpa	7.793	2.219 to 13.37	Yes	**	0.0077
		Y264H NT vs. WT GGC-v1	8.864	3.290 to 14.44	Yes	**	0.0029
		Y264H NT vs. WT NT	8.946	3.373 to 14.52	Yes	**	0.0026
		Test details	Mean 1	Mean 2	Mean Diff.	SE of diff.	N1	N2	t	DF
		Slc13a3
		Y264H NT vs. Y264H GGC-v1	31.22	1.886	29.34	2.729	3	3	10.75	30
		Y264H NT vs. Y264H Enpa	31.22	3.365	27.86	2.729	3	3	10.21	30
		Y264H NT vs. WT GGC-v1	31.22	0.9234	30.3	2.729	3	3	11.1	30
		Y264H NT vs. WT NT	31.22	1	30.22	2.729	3	3	11.07	30
		Fpr1
		Y264H NT vs. Y264H GGC-v1	9.785	1.04	8.744	2.729	3	3	3.204	30
		Y264H NT vs. Y264H Enpa	9.785	1.749	8.035	2.729	3	3	2.945	30
		Y264H NT vs. WT GGC-v1	9.785	0.8159	8.969	2.729	3	3	3.287	30
		Y264H NT vs. WT NT	9.785	1	8.785	2.729	3	3	3.219	30
		Fpr2
		Y264H NT vs. Y264H GGC-v1	9.946	1.261	8.686	2.729	3	3	3.183	30
		Y264H NT vs. Y264H Enpa	9.946	2.153	7.793	2.729	3	3	2.856	30
		Y264H NT vs. WT GGC-v1	9.946	1.082	8.864	2.729	3	3	3.248	30
		Y264H NT vs. WT NT	9.946	1	8.946	2.729	3	3	3.278	30
			Y264H GGC-v1			Y264H Enpa			Y264H NT			WT GGC-v1			WT NT
		Cd300e	0.82513	0.237382	0.256304	1.53128	0.349937	0.318294	4.89525	2.6873	1.24659	1.03047	0.465404	0.470212	1.15892	0.855058	0.986021
		Itgal	1.01459	0.537814	0.903749	1.55415	0.884083	0.939649	5.24784	4.0032	3.31737	1.10909	1.00078	0.768592	1.08735	1.03234	0.880318
		Table Analyzed	Lower induced genes
		Two-way ANOVA	Ordinary
		Alpha	0.05
		Source of Variation	% of total variation	P value	P value summary	Significant?
		Interaction	2.616	0.6583	ns	No
		Row Factor	3.261	0.0958	ns	No
		Column Factor	72.78	<0.0001	****	Yes
		ANOVA table	SS	DF	MS	F (DFn, DFd)	P value
		Interaction	1.298	4	0.3245	F (4, 20) = 0.6128	P=0.6583
		Row Factor	1.618	1	1.618	F (1, 20) = 3.056	P=0.0958
		Column Factor	36.11	4	9.028	F (4, 20) = 17.05	P<0.0001
		Residual	10.59	20	0.5296
		Difference between row means
		Mean of Cd300e	1.154
		Mean of Itgal	1.619
		Difference between means	-0.4645
		SE of difference	0.2657
		95% CI of difference	-1.019 to 0.08979
		Data summary
		Number of columns (Column Factor)	5
		Number of rows (Row Factor)	2
		Number of values	30
		Within each row, compare columns (simple effects within rows)
		Number of families	2
		Number of comparisons per family	4
		Alpha	0.05
		Uncorrected Fisher's LSD	Mean Diff.	95.00% CI of diff.	Below threshold?	Summary	Individual P Value
		Cd300e
		Y264H NT vs. Y264H GGC-v1	2.503	1.264 to 3.743	Yes	***	0.0004
		Y264H NT vs. Y264H Enpa	2.21	0.9705 to 3.449	Yes	**	0.0014
		Y264H NT vs. WT GGC-v1	2.288	1.048 to 3.527	Yes	***	0.001
		Y264H NT vs. WT NT	1.943	0.7036 to 3.182	Yes	**	0.0038
		Itgal
		Y264H NT vs. Y264H GGC-v1	3.371	2.131 to 4.610	Yes	****	<0.0001
		Y264H NT vs. Y264H Enpa	3.064	1.824 to 4.303	Yes	****	<0.0001
		Y264H NT vs. WT GGC-v1	3.23	1.991 to 4.469	Yes	****	<0.0001
		Y264H NT vs. WT NT	3.189	1.950 to 4.429	Yes	****	<0.0001
		Test details	Mean 1	Mean 2	Mean Diff.	SE of diff.	N1	N2	t	DF
		Cd300e
		Y264H NT vs. Y264H GGC-v1	2.943	0.4396	2.503	0.5942	3	3	4.213	20
		Y264H NT vs. Y264H Enpa	2.943	0.7332	2.21	0.5942	3	3	3.719	20
		Y264H NT vs. WT GGC-v1	2.943	0.6554	2.288	0.5942	3	3	3.85	20
		Y264H NT vs. WT NT	2.943	1	1.943	0.5942	3	3	3.27	20
		Itgal
		Y264H NT vs. Y264H GGC-v1	4.189	0.8187	3.371	0.5942	3	3	5.673	20
		Y264H NT vs. Y264H Enpa	4.189	1.126	3.064	0.5942	3	3	5.156	20
		Y264H NT vs. WT GGC-v1	4.189	0.9595	3.23	0.5942	3	3	5.436	20
		Y264H NT vs. WT NT	4.189	1	3.189	0.5942	3	3	5.368	20

## Sheet: Fig 3b
	ensembl_gene_id	external_gene_name	entrezgene_id	chromosome_name	start_position	end_position	gene_biotype	AveExpr	Kika_enpatoran.logFC	Kika_enpatoran.P.Value	Kika_enpatoran.adj.P.Val	Kika_enpatoran.Results
	ENSMUSG00000000088	Cox5a	12858	9	57428557	57439709	protein_coding	8.97452	-0.610032	5.93106e-05	0.0241116	-1
	ENSMUSG00000000682	Cd52	23833	4	133809759	133822393	protein_coding	10.0457	-0.665775	0.000129104	0.0453922	-1
	ENSMUSG00000001128	Cfp	18636	X	20791693	20797794	protein_coding	9.39975	-0.641048	4.49324e-05	0.0189768	-1
	ENSMUSG00000003206	Ebi3	50498	17	56259640	56264022	protein_coding	7.55586	-0.99899	2.93445e-09	9.54355e-06	-1
	ENSMUSG00000004730	Adgre1	13733	17	57665691	57790527	protein_coding	9.19741	-0.908681	9.3911e-08	0.000152711	-1
	ENSMUSG00000015852	Fcrls	80891	3	87158065	87171045	protein_coding	8.70509	-0.718422	2.55381e-05	0.0127779	-1
	ENSMUSG00000018459	Slc13a3	114644	2	165246948	165315150	protein_coding	3.46008	-2.53924	1.53278e-14	1.994e-10	-1
	ENSMUSG00000018882	Mrpl45	67036	11	97206542	97220746	protein_coding	6.26222	-0.621811	0.000110803	0.0423951	-1
	ENSMUSG00000020668	Kif3c	16570	12	3415132	3456494	protein_coding	4.13976	-1.51461	6.95988e-06	0.00431148	-1
	ENSMUSG00000021322	Aoah	27052	13	20978283	21220787	protein_coding	7.23423	-0.73663	1.94093e-06	0.00168331	-1
	ENSMUSG00000023367	Tmem176a	66058	6	48817853	48824005	protein_coding	7.82114	-0.756297	3.82936e-06	0.00276757	-1
	ENSMUSG00000023913	Pla2g7	27226	17	43878989	43923092	protein_coding	7.71679	-0.699373	7.59589e-07	0.000823457	-1
	ENSMUSG00000024164	C3	12266	17	57510970	57535136	protein_coding	6.53415	-0.868805	5.38635e-06	0.00368795	-1
	ENSMUSG00000024397	Aif1	11629	17	35389967	35395044	protein_coding	9.26476	-0.743671	1.5722e-05	0.00818112	-1
	ENSMUSG00000024646	Cyb5a	109672	18	84856829	84897996	protein_coding	9.06133	-0.629672	0.000124282	0.0449107	-1
	ENSMUSG00000024856	Cdk2ap2	52004	19	4147182	4149019	protein_coding	7.44971	-0.528525	0.00013267	0.0454185	-1
	ENSMUSG00000026390	Marco	17167	1	120402267	120432753	protein_coding	4.72471	-1.98712	2.06934e-12	1.346e-08	-1
	ENSMUSG00000026548	Slamf9	98365	1	172302925	172306142	protein_coding	5.76314	-0.973099	1.24808e-06	0.00115974	-1
	ENSMUSG00000027808	Serp1	28146	3	58427238	58433313	protein_coding	9.09746	-0.691173	1.57049e-05	0.00818112	-1
	ENSMUSG00000028266	Lmo4	16911	3	143894291	143910981	protein_coding	7.20558	-0.551796	0.000168384	0.0486781	-1
	ENSMUSG00000028420	Tmem38b	52076	4	53826045	53862019	protein_coding	6.69814	-0.788604	4.61338e-07	0.000600154	-1
	ENSMUSG00000028459	Cd72	12517	4	43446462	43454628	protein_coding	8.70605	-0.601774	2.70914e-05	0.013053	-1
	ENSMUSG00000029810	Tmem176b	65963	6	48810752	48818430	protein_coding	8.73462	-0.849536	6.92787e-07	0.000819315	-1
	ENSMUSG00000030109	Slc6a12	14411	6	121320035	121342734	protein_coding	3.33093	-1.82249	3.77996e-06	0.00276757	-1
	ENSMUSG00000030148	Clec4a2	26888	6	123083387	123120958	protein_coding	8.07883	-0.761706	2.64365e-06	0.00214946	-1
	ENSMUSG00000030474	Siglece	83382	7	43300494	43309585	protein_coding	2.4833	-1.92258	1.04853e-06	0.00104925	-1
	ENSMUSG00000030830	Itgal	16408	7	126895432	126934310	protein_coding	4.4699	-1.16223	9.59391e-06	0.0054264	-1
	ENSMUSG00000031155	Pim2	18715	X	7744501	7749671	protein_coding	2.39371	-1.82437	0.000123247	0.0449107	-1
	ENSMUSG00000031328	Flna	192176	X	73267067	73293426	protein_coding	7.58957	-0.494494	0.000147755	0.0476266	-1
	ENSMUSG00000031770	Herpud1	64209	8	95113066	95122005	protein_coding	6.0571	-0.604125	0.000152276	0.0476266	-1
	ENSMUSG00000031848	Lsm4	50783	8	71125898	71131402	protein_coding	6.34694	-0.626403	0.000161086	0.0476266	-1
	ENSMUSG00000033220	Rac2	19354	15	78443367	78456983	protein_coding	9.16096	-0.705814	9.38435e-06	0.0054264	-1
	ENSMUSG00000035356	Nfkbiz	80859	16	55631738	55659262	protein_coding	6.03755	-1.20623	3.41146e-08	7.39662e-05	-1
	ENSMUSG00000036528	Ppfibp2	19024	7	107194414	107347790	protein_coding	6.18617	-0.81816	6.1536e-06	0.00400261	-1
	ENSMUSG00000038963	Slco4a1	108115	2	180098038	180116660	protein_coding	5.40058	-1.37006	4.1239e-07	0.000596086	-1
	ENSMUSG00000040699	Limd2	67803	11	106047082	106051686	protein_coding	8.46962	-0.535133	0.000153985	0.0476266	-1
	ENSMUSG00000042129	Rassf4	213391	6	116609969	116650913	protein_coding	9.55259	-0.632462	7.13734e-05	0.0281363	-1
	ENSMUSG00000045551	Fpr1	14293	17	18096733	18104202	protein_coding	4.17713	-2.31228	2.33046e-11	1.01057e-07	-1
	ENSMUSG00000048498	Cd300e	217306	11	114942743	114953003	protein_coding	2.6854	-1.4512	3.24931e-05	0.0150965	-1
	ENSMUSG00000049037	Clec4a1	269799	6	122898807	122911578	protein_coding	7.79427	-0.870111	4.80186e-08	8.92391e-05	-1
	ENSMUSG00000050350	Gpr18	110168	14	122148665	122153193	protein_coding	2.51639	-1.81666	0.000149744	0.0476266	-1
	ENSMUSG00000052160	Pld4	104759	12	112727089	112735424	protein_coding	9.3133	-0.518061	0.000159378	0.0476266	-1
	ENSMUSG00000052270	Fpr2	14289	17	18108086	18114214	protein_coding	4.03516	-1.3668	4.5221e-05	0.0189768	-1
	ENSMUSG00000059412	Fxyd2	11936	9	45310967	45321576	protein_coding	7.17741	-0.932468	1.78901e-08	4.65464e-05	-1
	ensembl_gene_id	external_gene_name	entrezgene_id	chromosome_name	start_position	end_position	gene_biotype	AveExpr	Kika_GGC_v1.logFC	Kika_GGC_v1.P.Value	Kika_GGC_v1.adj.P.Val	Kika_GGC_v1.Results
	ENSMUSG00000003206	Ebi3	50498	17	56259640	56264022	protein_coding	7.55586	-0.916335	1.88918e-08	4.00027e-05	-1
	ENSMUSG00000004730	Adgre1	13733	17	57665691	57790527	protein_coding	9.19741	-0.973652	2.21412e-08	4.00027e-05	-1
	ENSMUSG00000018459	Slc13a3	114644	2	165246948	165315150	protein_coding	3.46008	-2.96245	7.05937e-16	9.18354e-12	-1
	ENSMUSG00000018882	Mrpl45	67036	11	97206542	97220746	protein_coding	6.26222	-0.661006	5.0589e-05	0.0346375	-1
	ENSMUSG00000020227	Irak3	73914	10	119977553	120038035	protein_coding	5.44348	-0.90734	4.89844e-05	0.0346375	-1
	ENSMUSG00000026390	Marco	17167	1	120402267	120432753	protein_coding	4.72471	-1.86235	9.27648e-12	6.03389e-08	-1
	ENSMUSG00000026548	Slamf9	98365	1	172302925	172306142	protein_coding	5.76314	-1.00069	7.69975e-07	0.00111296	-1
	ENSMUSG00000027808	Serp1	28146	3	58427238	58433313	protein_coding	9.09746	-0.687488	1.70548e-05	0.013051	-1
	ENSMUSG00000028420	Tmem38b	52076	4	53826045	53862019	protein_coding	6.69814	-0.695152	3.93167e-06	0.00393439	-1
	ENSMUSG00000029810	Tmem176b	65963	6	48810752	48818430	protein_coding	8.73462	-0.631517	7.7407e-05	0.0479518	-1
	ENSMUSG00000030148	Clec4a2	26888	6	123083387	123120958	protein_coding	8.07883	-0.694043	1.20493e-05	0.0111963	-1
	ENSMUSG00000030474	Siglece	83382	7	43300494	43309585	protein_coding	2.4833	-2.75221	3.73606e-09	9.72048e-06	-1
	ENSMUSG00000030830	Itgal	16408	7	126895432	126934310	protein_coding	4.4699	-1.69549	2.46e-08	4.00027e-05	-1
	ENSMUSG00000031770	Herpud1	64209	8	95113066	95122005	protein_coding	6.0571	-0.806603	2.59251e-06	0.0028105	-1
	ENSMUSG00000035356	Nfkbiz	80859	16	55631738	55659262	protein_coding	6.03755	-1.46901	6.68577e-10	2.17438e-06	-1
	ENSMUSG00000036528	Ppfibp2	19024	7	107194414	107347790	protein_coding	6.18617	-0.770613	1.51875e-05	0.0125388	-1
	ENSMUSG00000045551	Fpr1	14293	17	18096733	18104202	protein_coding	4.17713	-2.16151	7.44423e-11	3.22807e-07	-1
	ENSMUSG00000048498	Cd300e	217306	11	114942743	114953003	protein_coding	2.6854	-1.92741	9.34538e-07	0.00121574	-1
	ENSMUSG00000049037	Clec4a1	269799	6	122898807	122911578	protein_coding	7.79427	-0.714538	1.98758e-06	0.00235059	-1
	ENSMUSG00000050350	Gpr18	110168	14	122148665	122153193	protein_coding	2.51639	-1.90453	8.44064e-05	0.0499111	-1
	ENSMUSG00000052270	Fpr2	14289	17	18108086	18114214	protein_coding	4.03516	-1.49097	1.54216e-05	0.0125388	-1
	ENSMUSG00000066152	Slc31a2	20530	4	62180799	62216648	protein_coding	7.18902	-0.639311	5.73525e-05	0.037305	-1
		20 Common genes significantly downregulated by GGCv1 and Enpatoran
		Ebi3
		Adgre1
		Slc13a3
		Mrpl45
		Marco
		Slamf9
		Serp1
		Tmem38b
		Tmem176b
		Clec4a2
		Siglece
		Itgal
		Herpud1
		Nfkbiz
		Ppfibp2
		Fpr1
		Cd300e
		Clec4a1
		Gpr18
		Fpr2

## Sheet: Fig 3d
		X	GUCv1	GAGv1
		0.2	3.66563	0.394087
		0.4	3.4266	0.725053
		0.8	4.66136	1.23429
		1.56	6.71864	1.93635
		3.13	9.23704	3.06055
		6.25	11.3771	5.71671

## Sheet: Fig 3e
		X	mGdCdC	mGmAdG
		0.2	0.45571	1.25655
		0.4	0.461301	2.20795
		0.8	1.48213	4.02475
		1.56	3.41215	6.56135
		3.13	5.99985	9.58792
		6.25	10.0203	13.6273

## Sheet: Fig 3f
		X	Y	Y	Y	Y	Y	Y					X	Y	Y	Y	Y	Y	Y
	GCC-v4	Cycle: 25 0.2 uM_X	Cycle: 25 0.2 uM_Y	Cycle: 26 0.4 uM_Y	Cycle: 27 0.8 uM_Y	Cycle: 28 1.5625 uM_Y	Cycle: 29 3.125 uM_Y	Cycle: 31 6.25 uM_Y				GAG-v1	Cycle: 15 0.2 uM_X	Cycle: 15 0.2 uM_Y	Cycle: 16 0.4 uM_Y	Cycle: 17 0.8 uM_Y	Cycle: 18 1.5625 uM_Y	Cycle: 19 3.125 uM_Y	Cycle: 21 6.25 uM_Y
		-60.09	0.036133	-0.00244	0.025879	0.018555	0.00391	0.025391					-60.09	0.011719	0.00195	-0.03369	0.025391	0.00732	0.023926
		-59.99	0.026856	-0.01172	0.026367	0.00146	-0.00537	0.01416					-59.99	0.021484	0.011719	-0.0249	0.025391	-0.00146	0.033691
		-59.89	0.027832	-0.00977	0.027344	0.020996	-0.00342	0.015137					-59.89	0.012695	0.011719	-0.0249	0.025391	-0.00146	0.033691
		-59.79	0.020996	0.00488	0.030273	0.016113	0.00928	0.022949					-59.79	0.020508	0.000977	-0.02783	0.024414	-0.01221	0.022949
		-59.69	0.032715	-0.00391	0.030273	0.016113	-0.000488	0.031738					-59.69	0.00977	-0.00781	-0.03564	0.013672	-0.01025	0.023926
		-59.59	0.02832	0.00146	0.035645	0.011719	0.00391	0.027344					-59.59	0.012695	-0.00586	-0.02393	0.016602	-0.00928	0.015137
		-59.49	0.042481	0.00586	0.040039	0.016113	0.02002	0.031738					-59.49	0.020508	-0.00684	-0.01611	0.024414	-0.00342	0.022949
		-59.39	0.033691	0.00684	0.03125	0.015137	0.011231	0.031738					-59.39	0.012695	-0.01465	-0.03369	0.016602	-0.02979	0.015137
		-59.29	0.033203	0.00732	0.039551	0.014648	0.010742	0.032227					-59.29	0.021484	-0.00586	-0.01318	0.025391	-0.021	0.023926
		-59.19	0.033203	0.016113	0.020996	0.014648	0.000977	0.030273					-59.19	0.012695	-0.01465	-0.02295	0.026367	-0.02978	0.015137
		-59.09	0.018066	0.00781	0.015625	-0.000488	-0.00244	0.01709					-59.09	0.03125	-0.00684	-0.01221	0.035156	-0.01123	0.033691
		-58.99	0.028809	1.19e-07	0.014648	0.010254	0.016113	0.035645					-58.99	0.021484	-0.02539	-0.01221	0.03418	-0.02002	0.024902
		-58.89	0.032227	0.00439	0.021973	0.00586	0.020508	0.040039					-58.89	0.021484	-0.01563	0.00635	0.024414	-0.00146	0.043457
		-58.79	0.036621	0	0.025391	0.02002	0.015137	0.046387					-58.79	0.021484	-0.00586	-0.00342	0.03418	-0.01221	0.032715
		-58.69	0.025879	4.77e-07	0.016602	0.010254	0.00537	0.04541					-58.69	0.021484	0.00293	0.00439	0.042969	-0.02295	0.031738
		-58.59	0.018555	0.00146	0.01709	0.023438	0.015625	0.046875					-58.59	0.021484	0.010742	0.00537	0.042969	-0.02295	0.030762
		-58.49	0.026856	0.00195	0.016602	0.02002	0.024902	0.057129					-58.49	0.020508	-0.00586	0.015137	0.043945	-0.02197	0.013184
		-58.39	0.01416	0.015625	0.00195	0.0083	0.020996	0.062012					-58.39	0.010742	0.023438	0.024902	0.054688	-0.01123	0.035645
		-58.29	0.027832	0.020508	0.016602	0.020996	0.033691	0.064941					-58.29	0.00293	0.036133	0.028809	0.078125	0.010254	0.059082
		-58.19	0.021484	0.015137	-0.000488	0.014648	0.018555	0.060547					-58.19	0	0.062501	0.056152	0.085938	0.018067	0.083496
		-58.09	0.012207	0.027344	-0.00977	0.00635	0.02002	0.062012					-58.09	-0.00781	0.06543	0.066895	0.086914	0.020996	0.085449
		-57.99	0.016113	0.032227	-0.01758	0.02002	0.022949	0.075684					-57.99	-0.00781	0.083009	0.086426	0.086914	0.052247	0.085449
		-57.89	-0.000977	0.047363	-0.03955	0.016602	0.022461	0.081055					-57.89	0.011719	0.105469	0.106934	0.094727	0.094238	0.103027
		-57.79	-0.00928	0.068359	-0.04297	0.025879	0.060059	0.103027					-57.79	0.023438	0.132813	0.126465	0.095703	0.132324	0.094238
		-57.69	-0.03174	0.092775	-0.06152	0.042481	0.078613	0.123535					-57.69	0.032227	0.121095	0.120605	0.092773	0.14795	0.092285
		-57.59	-0.02637	0.104004	-0.0376	0.055664	0.125	0.178711					-57.59	0.052734	0.131836	0.10498	0.064453	0.147949	0.072754
		-57.49	-0.02148	0.09717	-0.02393	0.050781	0.154297	0.253906					-57.49	0.043945	0.091797	0.062988	0.044922	0.11377	0.054199
		-57.39	-0.00586	0.081543	-0.00732	0.052734	0.150391	0.332031					-57.39	0.041992	0.048828	0.01416	0.011719	0.043457	0.030762
		-57.29	-0.01172	0.028809	0.00732	0.030273	0.142578	0.30957					-57.29	0.057617	0.00684	-0.00146	0.00195	0.011231	0.029785
		-57.19	0.00488	0.012208	0.043457	0.013672	0.09668	0.245117					-57.19	0.039063	-0.04004	-0.05713	-0.01758	-0.05518	0.012207
		-57.09	0.027832	-0.02832	0.056641	-0.00244	0.05127	0.15918					-57.09	0.050781	-0.07031	-0.05713	-0.0166	-0.0874	0.013184
		-56.99	0.029785	-0.10059	0.057617	-0.02881	-0.0083	-0.01465					-56.99	0.052734	-0.10742	-0.09521	-0.02637	-0.14404	0.00537
		-56.89	0.046387	-0.09961	0.066406	-0.01123	-0.03857	-0.13135					-56.89	0.043945	-0.13965	-0.12549	-0.03613	-0.17432	0.00439
		-56.79	0.025879	-0.0918	0.055664	-0.01904	-0.07373	-0.20361					-56.79	0.061523	-0.16797	-0.12842	-0.03418	-0.19092	0.00244
		-56.69	0.037598	-0.08203	0.057617	-0.03076	-0.06396	-0.18213					-56.69	0.051758	-0.18359	-0.17432	-0.05566	-0.20166	-0.01416
		-56.59	0.036621	-0.03418	0.067383	-0.04834	-0.06201	-0.08447					-56.59	0.052734	-0.15527	-0.17432	-0.05566	-0.2124	-0.00439
		-56.49	0.041504	0.018554	0.087891	-0.04443	-0.01807	-0.0083					-56.49	0.041016	-0.15234	-0.16357	-0.07422	-0.20654	0.00342
		-56.39	0.031738	0.046875	0.05957	-0.06299	-0.00732	0.01416					-56.39	0.050781	-0.10254	-0.1294	-0.06348	-0.16455	0.00439
		-56.29	0.029785	0.064453	0.058594	-0.03271	0.019043	0.041504					-56.29	0.060547	-0.05566	-0.0708	-0.04297	-0.10791	0.015137
		-56.19	0.017578	0.048339	0.042481	-0.01953	0.024414	0.054688					-56.19	0.049805	-0.02637	-0.05225	-0.02441	-0.08936	0.01416
		-56.09	0.013184	0.035156	0.020508	-0.00439	0.031738	0.053223					-56.09	0.041992	-0.02539	-0.03369	-0.02344	-0.06885	0.015137
		-55.99	0.012207	0.034179	0.00977	-0.00439	0.021973	0.042481					-55.99	0.05957	-0.00781	-0.01611	0.00391	-0.04053	0.024902
		-55.89	0.00342	0.026367	0.010742	-0.00244	0.031738	0.043457					-55.89	0.041016	-0.00488	-0.03271	0.00488	-0.04932	0.024902
		-55.79	-0.00684	0.033691	-0.000488	-0.00488	0.029297	0.032227					-55.79	0.053711	0.014648	-0.00439	0.024414	-0.02881	0.044434
		-55.69	0.00195	0.024902	-0.000488	-0.00391	0.011719	0.032227					-55.69	0.042969	0.00293	-0.00635	0.012695	-0.021	0.043457
		-55.59	-0.00732	0.033203	0.00195	0.00732	0.02002	0.020996					-55.59	0.040039	-0.00781	-0.02783	-0.00781	-0.03271	0.031738
		-55.49	-0.00342	0.019531	-0.00391	0.00146	0.00537	0.015137					-55.49	0.030273	-0.00781	-0.02686	-0.00781	-0.02393	0.030762
		-55.39	-0.02148	0.02002	-0.02197	-0.00684	-0.00488	0.00586					-55.39	0.029297	0.00293	-0.01611	0.00293	-0.03076	0.034668
		-55.29	0.00146	0.03418	-0.00781	0.00732	-0.000488	0.010254					-55.29	0.020508	0.00293	-0.01514	0.00391	-0.01123	0.035645
		-55.19	-0.01221	0.041015	-0.00293	0.011231	0.00342	0.00635					-55.19	0.03125	0.00488	-0.00537	0.015625	-0.01123	0.04541
		-55.09	-0.01318	0.030273	-0.01367	0.000488	-0.00635	-0.00439					-55.09	0.030273	0.00391	-0.00635	0.015625	-0.01123	0.035645
		-54.99	-0.0083	0.036133	-0.00879	0.01416	-0.00146	0.000488					-54.99	0.020508	0.00293	-0.01416	0.015625	-0.00928	0.034668
		-54.89	-0.00684	0.046387	-0.01807	0.00586	0.00195	0.000977					-54.89	0.023438	-0.00586	-0.03174	0.015625	-0.01904	0.024902
		-54.79	0.000977	0.054199	-0.0083	0.023438	0.019531	0.010742					-54.79	0.013672	-0.01855	-0.02295	0.025391	-0.01904	0.032715
		-54.69	-0.00977	0.030762	-0.01416	0.00879	0.00488	0.00781					-54.69	0.014648	-0.02734	-0.01221	0.026367	-0.01904	0.01416
		-54.59	0.0083	0.039063	-0.01465	0.0083	0.00537	0.01709					-54.59	0.032227	-0.01953	0.00537	0.033203	-0.02197	0.022949
		-54.49	0.0083	0.019531	-0.00488	-0.01123	0.00439	0.016113					-54.49	0.014648	-0.04395	-0.01221	0.016602	-0.02979	0.015137
		-54.39	0.011719	0.023926	-0.01025	-0.00391	0.00977	0.020508					-54.39	0.011719	-0.0166	-0.00439	0.025391	-0.03271	0.012207
		-54.29	0.012207	0.025391	-0.00684	-0.00439	0.00928	0.02002					-54.29	0.021484	-0.00781	0.01416	0.025391	-0.02197	0.021973
		-54.19	0.00732	0.039062	-0.00293	0.000488	0.01416	0.00537					-54.19	0.011719	-0.00781	0.01416	0.015625	-0.021	0.012207
		-54.09	0.00244	0.035156	0.00293	0.00732	0.019043	-0.000488					-54.09	0.021484	-0.00879	0.01416	0.026367	-0.01123	0.020996
		-53.99	0.00684	0.039551	0.00732	0.030273	0.023438	0.00391					-53.99	0.020508	-0.01856	0.015137	0.024414	-0.021	0.01416
		-53.89	0.00781	0.049316	0.01709	0.040039	0.015625	0.00586					-53.89	0.010742	-0.03809	-0.00439	0.015625	-0.02197	0.013184
		-53.79	-0.00537	0.036133	0.012695	0.025879	0.021973	0.012207					-53.79	0.00293	-0.03711	-0.00342	0.025391	-0.02295	0.00537
		-53.69	0.012695	0.053223	0.010254	0.035156	0.021484	0.012695					-53.69	0.021484	-0.02734	-0.00244	0.025391	-0.02197	0.023926
		-53.59	0.00146	0.035156	0.010742	0.026856	0.010254	0.011231					-53.59	0.019531	-0.03809	0.00537	0.026367	-0.01318	0.023926
		-53.49	0.00146	0.025391	0.00195	0.035645	0.010254	0.00342					-53.49	0.00879	-0.04785	-0.01611	0.024414	-0.01221	0.013184
		-53.39	-0.0083	0.025391	0.010742	0.036621	0.000488	0.011231					-53.39	-0.000977	-0.04785	-0.01514	0.024414	-0.021	0.01416
		-53.29	-0.00146	0.021484	0.00684	0.052246	0.016113	-0.000488					-53.29	-0.00781	-0.06836	-0.0249	0.033203	-0.03076	0.00439
		-53.19	-0.00244	0.029297	0.013672	0.039551	0.01416	0.016113					-53.19	0.00391	-0.05566	-0.01221	0.044922	-0.01807	0.01416
		-53.09	-0.00146	0.030273	0.015625	0.050293	0.024902	0.016113					-53.09	-0.00586	-0.0459	-0.00342	0.035156	-0.00928	0.01416
		-52.99	-0.000488	0.03125	0.016602	0.041504	0.025879	0.025879					-52.99	0.00195	-0.05469	0.00635	0.046875	0.000488	0.023926
		-52.89	-0.00342	0.03125	0.00488	0.041504	0.016113	0.024902					-52.89	-0.01074	-0.05762	0.00342	0.03418	-0.00244	0.011231
		-52.79	-0.00684	0.024902	0.011231	0.045898	0.020508	0.010742					-52.79	-0.00977	-0.05664	0.00635	0.035156	-0.01318	0.00244
		-52.69	-0.00732	0.015625	0.00195	0.046387	0.019043	0.020996					-52.69	-0.00879	-0.05859	0.00537	0.037109	-0.01221	0.00537
		-52.59	-0.00391	0.026856	0.00537	0.040039	0.012695	0.015625					-52.59	0	-0.06836	0.00439	0.044922	-0.00342	0.00342
		-52.49	-0.00391	0.0083	-0.00439	0.040039	0.015625	0.026367					-52.49	0.00293	-0.05664	0.016113	0.054688	-0.00146	0.00439
		-52.39	-0.01318	0.00879	-0.00293	0.030762	0.024902	0.026856					-52.39	0.00195	-0.06641	0.00635	0.044922	-0.00146	0.00537
		-52.29	-0.0083	0.00391	0.000977	0.033691	0.02002	0.031738					-52.29	0.010742	-0.05859	0.015137	0.053711	0.00928	0.022949
		-52.19	-0.01807	0.00391	0.00195	0.033691	0.02002	0.032715					-52.19	0.011719	-0.0752	0.016113	0.044922	-0.000488	0.01416
		-52.09	-0.01123	0.012695	0.00781	0.041504	0.026856	0.047363					-52.09	0.011719	-0.06641	0.01709	0.044922	-0.01123	0.013184
		-51.99	-0.00244	0.021484	0.016602	0.041504	0.035645	0.055176					-51.99	0.011719	-0.06836	0.025879	0.044922	-0.01025	0.01416
		-51.89	-0.01123	0.022461	0.017578	0.043457	0.027832	0.046387					-51.89	0.011719	-0.06836	0.026856	0.045898	-0.00146	0.00439
		-51.79	-0.00635	0.016602	0.010742	0.047363	0.041504	0.052246					-51.79	0.000977	-0.06543	0.025879	0.054688	-0.01123	0.00342
		-51.69	-0.01172	0.029785	0.016113	0.051758	0.036133	0.055664					-51.69	0.00195	-0.05664	0.033691	0.054688	-0.00146	0.021973
		-51.59	-0.01025	0.030273	0.025391	0.042481	0.035645	0.056152					-51.59	0.00195	-0.04785	0.043457	0.063477	-0.00146	0.022949
		-51.49	0.00293	0.02588	0.020996	0.047852	0.049805	0.052734					-51.49	0.00391	-0.05469	0.034668	0.064453	0.00147	0.035645
		-51.39	-0.00146	0.040039	0.035156	0.060059	0.063965	0.075684					-51.39	0.013672	-0.04492	0.037598	0.076172	0.02002	0.04541
		-51.29	-0.00244	0.02832	0.036133	0.049316	0.053223	0.064941					-51.29	0.00293	-0.04492	0.027832	0.066406	0.00928	0.04541
		-51.19	0.00342	0.024414	0.041016	0.054199	0.060059	0.072754					-51.19	0.020508	-0.04395	0.037598	0.075195	0.00928	0.04541
		-51.09	0.018066	0.030273	0.037109	0.050293	0.057129	0.077637					-51.09	0.010742	-0.03711	0.025879	0.064453	0.015137	0.043457
		-50.99	0.020996	0.035156	0.041992	0.056152	0.070801	0.08252					-50.99	0.00879	-0.04004	0.025879	0.055664	-0.00244	0.033691
		-50.89	0.016113	0.02832	0.037109	0.069824	0.065918	0.085449					-50.89	0.000977	-0.04785	0.033691	0.074219	0.01709	0.043457
		-50.79	0.00586	0.018066	0.034668	0.05957	0.066406	0.076172					-50.79	0.019531	-0.03027	0.034668	0.083008	0.018066	0.043457
		-50.69	0.00635	0.020508	0.035156	0.060059	0.074707	0.085449					-50.69	0.023438	-0.0459	0.04541	0.064453	0.020997	0.043457
		-50.59	0.00146	0.024414	0.040039	0.054199	0.058106	0.088379					-50.59	0.023438	-0.02734	0.044434	0.074219	0.029785	0.043457
		-50.49	0.00439	0.00586	0.040039	0.04541	0.049316	0.071777					-50.49	0.013672	-0.03809	0.035645	0.074219	0.029785	0.043457
		-50.39	0.023438	0.016113	0.050293	0.055664	0.049805	0.081055					-50.39	0.011719	-0.0459	0.035645	0.073242	0.019043	0.042481
		-50.29	0.01416	0.00684	0.041992	0.056152	0.050293	0.08252					-50.29	0.011719	-0.05566	0.035645	0.063477	0.019043	0.033691
		-50.19	0.014648	0.01709	0.062988	0.056641	0.060547	0.101563					-50.19	0.011719	-0.05566	0.025879	0.057617	-0.000488	0.034668
		-50.09	0.02002	0.010742	0.058594	0.062988	0.065918	0.097168					-50.09	0.021484	-0.03711	0.035645	0.076172	0.018066	0.042481
		-49.99	0.013672	0.01709	0.055176	0.067383	0.061523	0.104492					-49.99	0.011719	-0.04687	0.036621	0.066406	0.0083	0.036621
		-49.89	0.01709	0.019531	0.066406	0.071777	0.064941	0.097168					-49.89	0.010742	-0.03711	0.04541	0.075195	0.018066	0.04541
		-49.79	0.021973	0.03418	0.061523	0.075684	0.061035	0.11084					-49.79	0.00488	-0.04395	0.047363	0.067383	0.020996	0.046387
		-49.69	0.011231	0.023438	0.068359	0.074707	0.059082	0.100098					-49.69	0.011719	-0.03711	0.04541	0.074219	0.027832	0.054199
		-49.59	0.016113	0.029297	0.06543	0.07959	0.064941	0.106934					-49.59	0.00879	-0.02734	0.044434	0.074219	0.027832	0.072754
		-49.49	0.01709	0.039063	0.06543	0.068848	0.064941	0.115723					-49.49	0	-0.02734	0.035645	0.074219	0.029786	0.072754
		-49.39	0.00684	0.028809	0.055176	0.068359	0.063477	0.115234					-49.39	0.000977	-0.01758	0.035645	0.083984	0.037598	0.072754
		-49.29	0.00635	0.03125	0.055664	0.070801	0.04541	0.105957					-49.29	0.018555	-0.01953	0.043457	0.09375	0.047363	0.08252
		-49.19	0.016602	0.028809	0.055176	0.060547	0.044922	0.105469					-49.19	0.010742	-0.01953	0.043457	0.083984	0.047364	0.08252
		-49.09	0.00293	0.024902	0.05127	0.056641	0.03125	0.09082					-49.09	0.018555	-0.00879	0.042481	0.092773	0.04541	0.091309
		-48.99	0.00928	0.020508	0.054688	0.061035	0.037598	0.087402					-48.99	0.020508	-0.01758	0.043457	0.091797	0.037598	0.081543
		-48.89	0.016602	0.019043	0.056152	0.041016	0.044922	0.074219					-48.89	0.013672	-0.01563	0.043457	0.083008	0.039551	0.073731
		-48.79	0.00732	0.020508	0.055664	0.040527	0.033691	0.074707					-48.79	0.00391	-0.01563	0.01709	0.076172	0.029785	0.065918
		-48.69	0.00195	0.023926	0.060059	0.052734	0.038086	0.069336					-48.69	0.011719	-0.01465	0.037598	0.076172	0.039551	0.073731
		-48.59	0.00391	0.025879	0.05127	0.035156	0.039063	0.070313					-48.59	0.012695	-0.00488	0.037598	0.076172	0.028809	0.064941
		-48.49	0.0083	0.030274	0.047852	0.030762	0.024902	0.067871					-48.49	0.020508	0.00293	0.037598	0.076172	0.046386	0.074707
		-48.39	0.013672	0.035645	0.062012	0.037109	0.030273	0.063477					-48.39	0.011719	-0.00586	0.037598	0.076172	0.040527	0.063965
		-48.29	0.013184	0.035156	0.070313	0.054199	0.028809	0.072754					-48.29	0.011719	0.00391	0.035645	0.086914	0.049316	0.065918
		-48.19	0.021973	0.045899	0.060547	0.056152	0.030762	0.070801					-48.19	0.011719	-0.00488	0.035645	0.085938	0.049316	0.064941
		-48.09	0.032227	0.046387	0.070801	0.056641	0.041992	0.061523					-48.09	0.000977	0.00195	0.033691	0.083984	0.047363	0.062988
		-47.99	0.020996	0.045898	0.071289	0.058106	0.041504	0.070801					-47.99	0.00879	5.96e-08	0.032715	0.092773	0.046387	0.060059
		-47.89	0.023438	0.04541	0.060059	0.056641	0.040039	0.071289					-47.89	0.00977	0.00977	0.033691	0.091797	0.037598	0.062012
		-47.79	0.03418	0.056152	0.071777	0.057617	0.050781	0.072266					-47.79	0.011719	0.013672	0.026856	0.084961	0.040527	0.062988
		-47.69	0.034668	0.06543	0.080078	0.065918	0.050293	0.081543					-47.69	0	0.00488	0.025879	0.09375	0.04834	0.062988
		-47.59	0.047363	0.060547	0.085938	0.080566	0.055176	0.086426					-47.59	0.010742	0.011719	0.034668	0.092773	0.039551	0.074707
		-47.49	0.038086	0.060059	0.066895	0.070313	0.045898	0.077148					-47.49	-0.00684	-0.00488	0.01709	0.084961	0.040528	0.065918
		-47.39	0.026856	0.058594	0.06543	0.068848	0.052246	0.084473					-47.39	0.00195	-0.00586	0.024902	0.083984	0.037598	0.074707
		-47.29	0.018066	0.040039	0.046875	0.060059	0.024902	0.065918					-47.29	-0.00684	-0.00586	0.022949	0.085938	0.037598	0.064941
		-47.19	0.012695	0.04541	0.052246	0.06543	0.019531	0.071289					-47.19	0.010742	-0.00684	0.013184	0.084961	0.046387	0.073731
		-47.09	0.021973	0.035156	0.050781	0.056152	0.00928	0.061035					-47.09	0.00293	-0.00684	0.01416	0.085938	0.037598	0.074707
		-46.99	0.011719	0.043457	0.049316	0.054688	-0.000977	0.057617					-46.99	0.011719	0.00195	0.016113	0.083008	0.038574	0.062012
		-46.89	0.020996	0.042969	0.040039	0.056152	0.0083	0.050293					-46.89	0.011719	-0.00781	0.00635	0.074219	0.02002	0.053223
		-46.79	0.021484	0.04541	0.040527	0.055664	-0.00195	0.048828					-46.79	0.013672	0.00293	0.0083	0.075195	0.031738	0.063965
		-46.69	0.019531	0.054199	0.039551	0.064453	-0.000977	0.050781					-46.69	0.012695	-0.00586	0.0083	0.066406	0.030762	0.044434
		-46.59	0.0083	0.041016	0.037109	0.061035	-0.01221	0.037598					-46.59	0.00391	-0.00586	0.0083	0.076172	0.022949	0.04541
		-46.49	0.011231	0.036133	0.040039	0.064941	-0.00928	0.041504					-46.49	0	-0.00781	0.00537	0.063477	0.028808	0.032715
		-46.39	-0.00146	0.041016	0.036133	0.05127	-0.01221	0.037598					-46.39	0	-0.00684	-0.00244	0.055664	0.0083	0.023926
		-46.29	0.0083	0.029297	0.036133	0.050293	-0.00537	0.036621					-46.29	0.000977	0.00195	0.00635	0.074219	0.019043	0.034668
		-46.19	0.01416	0.026367	0.033203	0.055176	-0.00928	0.031738					-46.19	0.000977	-0.00586	-0.00537	0.054688	0.01709	0.022949
		-46.09	0.012695	0.025879	0.031738	0.054688	-0.02148	0.032227					-46.09	-0.00684	-0.00586	-0.00537	0.066406	0.018066	0.024902
		-45.99	0.013672	0.034668	0.030762	0.044922	-0.02051	0.03125					-45.99	0.000977	-0.01563	-0.00537	0.056641	0.0083	0.023926
		-45.89	0.022949	0.035156	0.040039	0.04541	-0.01025	0.030762					-45.89	-0.01758	-0.02441	-0.00537	0.057617	0.0083	0.023926
		-45.79	0.019043	0.030273	0.036133	0.039551	-0.00537	0.044434					-45.79	-0.00684	-0.00488	-0.00439	0.076172	0.018066	0.023926
		-45.69	0.032227	0.032715	0.049316	0.055664	0.00781	0.049805					-45.69	0.00195	-0.00586	0.00439	0.06543	0.00928	0.024902
		-45.59	0.020508	0.033691	0.039551	0.054688	-0.000977	0.061523					-45.59	-0.00781	-0.00488	-0.00635	0.074219	0.0083	0.033691
		-45.49	0.016113	0.02832	0.035156	0.050293	-0.00635	0.056152					-45.49	-0.01074	-0.00879	-0.01514	0.061523	-0.00342	0.031738
		-45.39	0.01709	0.02832	0.025391	0.050293	-0.00537	0.046387					-45.39	-0.01953	-0.01758	-0.02393	0.052734	-0.00146	0.021973
		-45.29	0.00732	0.00977	0.016602	0.031738	-0.01514	0.038574					-45.29	-0.02637	-0.02637	-0.01318	0.054688	0.00146	0.024902
		-45.19	0.011719	0.016113	0.012207	0.036133	-0.00879	0.041992					-45.19	-0.01855	-0.01855	-0.02393	0.053711	0.00928	0.032715
		-45.09	0.00977	0.011231	0.016113	0.021484	-0.0127	0.038086					-45.09	-0.01953	-0.01758	-0.02295	0.044922	0.0083	0.024902
		-44.99	0.00977	0.012207	0.00732	0.021484	-0.01367	0.037109					-44.99	-0.01953	-0.02734	-0.03369	0.043945	0.00732	0.033691
		-44.89	0.018066	0.010742	0.015625	0.021973	-0.01416	0.036621					-44.89	-0.02832	-0.02637	-0.04346	0.037109	-0.01025	0.035645
		-44.79	0.00635	0	0.00488	0.02002	-0.0249	0.025879					-44.79	-0.00879	-0.00879	-0.03564	0.037109	0.00732	0.034668
		-44.69	0.018066	0.00977	0.016602	0.029785	-0.01416	0.035645					-44.69	-0.02637	-0.01563	-0.04443	0.037109	-0.000488	0.026856
		-44.59	0.018066	0.010742	0.016602	0.029785	-0.01416	0.037598					-44.59	-0.01855	-0.02539	-0.04443	0.03418	-0.00244	0.034668
		-44.49	0.022949	0.013672	0.019531	0.032715	-0.01123	0.040527					-44.49	-0.02734	-0.01563	-0.04541	0.035156	-0.00147	0.034668
		-44.39	0.01709	0.00879	0.015625	0.030762	-0.00635	0.034668					-44.39	-0.03027	-0.02832	-0.05615	0.022461	-0.00244	0.012207
		-44.29	0.00928	0.00879	0.00586	0.020996	-0.01611	0.024902					-44.29	-0.04785	-0.0459	-0.05615	0.013672	-0.02002	0.012207
		-44.19	0.023438	0.01416	0.011231	0.016602	-0.01172	0.029297					-44.19	-0.0293	-0.02637	-0.05518	0.014648	-0.01123	0.012207
		-44.09	0.022461	0.013184	0.010254	0.025391	-0.01074	0.020508					-44.09	-0.0293	-0.02637	-0.04443	0.023438	-0.01123	0.00342
		-43.99	0.020996	0.015625	0.010742	0.01709	-0.01123	0.031738					-43.99	-0.0293	-0.01856	-0.0542	0.013672	-0.01123	0.012207
		-43.89	0.02832	0.011231	0.016113	0.030273	-0.01563	0.027344					-43.89	-0.04004	-0.03711	-0.0542	0.012695	-0.021	0.00244
		-43.79	0.037598	0.019531	0.015625	0.031738	-0.00439	0.037598					-43.79	-0.04785	-0.02734	-0.0542	0.014648	-0.01123	0.00244
		-43.69	0.032227	0.00635	0.011231	0.036133	-0.00879	0.051758					-43.69	-0.03809	-0.03516	-0.05322	0.024414	-0.01904	0.00439
		-43.59	0.033203	0.015137	0.02002	0.044922	0	0.060547					-43.59	-0.05762	-0.03516	-0.07178	0.017578	-0.01904	-0.00537
		-43.49	0.038086	0.01123	0.01709	0.03125	-0.00293	0.046875					-43.49	-0.04883	-0.04395	-0.07275	0.017578	-0.02002	-0.00439
		-43.39	0.033691	-0.00293	0.010742	0.026856	-0.00928	0.042481					-43.39	-0.03809	-0.02637	-0.06592	0.014648	-0.01221	0.00342
		-43.29	0.042969	0.00635	0.00244	0.036133	-0.01855	0.051758					-43.29	-0.05664	-0.04688	-0.08252	0.00586	-0.02002	-0.00244
		-43.19	0.027344	-0.01025	0.00732	0.020508	-0.02344	0.037109					-43.19	-0.05762	-0.04785	-0.07471	-0.00488	-0.01318	-0.00439
		-43.09	0.027832	-0.01172	-0.00488	0.020996	-0.01514	0.046387					-43.09	-0.05957	-0.0498	-0.07666	0.00293	-0.01221	0.00342
		-42.99	0.023926	-0.01465	-0.01758	0.016113	-0.02783	0.041504					-42.99	-0.06738	-0.05664	-0.08545	-0.01563	-0.03076	-0.01514
		-42.89	0.037598	-0.000977	-0.00391	0.019043	-0.01416	0.047363					-42.89	-0.0498	-0.05664	-0.07666	-0.00684	-0.03076	-0.00635
		-42.79	0.033203	-0.00537	-0.0083	0.014648	-0.01074	0.050781					-42.79	-0.05859	-0.06543	-0.08447	-0.02441	-0.03076	-0.02588
		-42.69	0.042481	0.00391	0.000977	0.025879	-0.00146	0.050293					-42.69	-0.06836	-0.05664	-0.08643	-0.0166	-0.03076	-0.01807
		-42.59	0.03125	0.00537	0.00146	0.016602	0.000977	0.048828					-42.59	-0.05859	-0.04688	-0.08252	-0.02539	-0.02002	-0.01709
		-42.49	0.042969	-0.00342	0.00146	0.015625	0	0.051758					-42.49	-0.06934	-0.05664	-0.08447	-0.02539	-0.01221	-0.02686
		-42.39	0.037598	0.00195	0.00586	0.012207	-0.00342	0.046387					-42.39	-0.0791	-0.05664	-0.09326	-0.03418	-0.02979	-0.02588
		-42.29	0.041992	0.015137	0.000488	0.016602	0.000977	0.051758					-42.29	-0.05957	-0.05469	-0.09326	-0.01465	-0.01025	-0.01611
		-42.19	0.042969	0.00537	0.000488	0.025391	0.00977	0.060547					-42.19	-0.07813	-0.05469	-0.09326	-0.03418	-0.01904	-0.0249
		-42.09	0.042481	0.00586	0.00195	0.026856	0.010254	0.05127					-42.09	-0.06738	-0.04492	-0.09424	-0.01465	-0.021	-0.02588
		-41.99	0.053223	0.00586	0.010742	0.035645	0.02002	0.062012					-41.99	-0.08789	-0.05664	-0.104	-0.02441	-0.02197	-0.03564
		-41.89	0.053223	0.00391	-0.00879	0.025879	0.011231	0.05127					-41.89	-0.08691	-0.04688	-0.08545	-0.01465	-0.00342	-0.01611
		-41.79	0.057129	0	-0.00488	0.030762	0.015137	0.056152					-41.79	-0.07813	-0.05859	-0.09521	-0.00586	-0.01221	-0.01709
		-41.69	0.061523	0.00342	-0.00146	0.025391	0.020508	0.061523					-41.69	-0.0791	-0.05957	-0.09619	-0.0166	-0.00244	-0.01611
		-41.59	0.052246	0.00391	0.00195	0.024902	0.029785	0.062012					-41.59	-0.08691	-0.06836	-0.09424	-0.01465	-0.01123	-0.02393
		-41.49	0.057129	0.00977	0.015625	0.028809	0.024902	0.075684					-41.49	-0.07813	-0.06738	-0.08545	-0.01563	-0.01025	-0.01514
		-41.39	0.047852	0.0083	0.015137	0.02832	0.023438	0.075195					-41.39	-0.07813	-0.05859	-0.08545	-0.00586	0.0083	-0.01611
		-41.29	0.073731	0.013672	0.011719	0.023926	0.027832	0.071777					-41.29	-0.07715	-0.06836	-0.0835	-0.01563	-0.00146	-0.01709
		-41.19	0.0625	0.00342	0.02002	0.026367	0.030273	0.082031					-41.19	-0.06836	-0.05664	-0.08252	-0.00586	0.00928	-0.00732
		-41.09	0.067383	0.012207	0.016113	0.03125	0.035156	0.076172					-41.09	-0.05859	-0.05566	-0.06299	-0.00391	0.019043	0.00439
		-40.99	0.062012	0.00684	0.012695	0.027832	0.030762	0.072754					-40.99	-0.05859	-0.06445	-0.07373	-0.00391	0.010254	-0.00537
		-40.89	0.05957	0.012207	0.01709	0.041992	0.027344	0.077148					-40.89	-0.05859	-0.05566	-0.07373	-0.00391	0.02002	0.00439
		-40.79	0.069336	0.01416	0.018066	0.03418	0.036133	0.078125					-40.79	-0.06934	-0.04785	-0.07471	-0.00684	0.018066	0.00439
		-40.69	0.068359	0.031738	0.01709	0.051758	0.027344	0.078125					-40.69	-0.06836	-0.05664	-0.08252	-0.00391	0.018066	0.00439
		-40.59	0.061523	0.013184	0.00146	0.035156	0.019531	0.070313					-40.59	-0.07813	-0.05566	-0.07373	-0.01367	0.0083	0.00439
		-40.49	0.057129	0.018555	0.015625	0.040527	0.024902	0.075684					-40.49	-0.06836	-0.03809	-0.07471	-0.01465	0.017089	0.00342
		-40.39	0.056641	0.019043	0.01416	0.039063	0.024414	0.076172					-40.39	-0.08008	-0.05859	-0.08447	-0.02441	0.0083	-0.00732
		-40.29	0.04834	0.018555	0.014648	0.039551	0.01416	0.075684					-40.29	-0.06836	-0.04883	-0.06689	-0.00586	0.018066	-0.00635
		-40.19	0.066406	0.027832	0.032715	0.057617	0.032227	0.085938					-40.19	-0.06836	-0.05859	-0.07568	-0.01563	0.0083	0.00439
		-40.09	0.054688	0.018066	0.022949	0.057617	0.022461	0.084961					-40.09	-0.0791	-0.05762	-0.08643	-0.01563	0.0083	-0.00732
		-39.99	0.05127	0.013672	0.020508	0.055176	0.018066	0.080566					-39.99	-0.05957	-0.03613	-0.06494	-0.01367	0.00928	0.00439
		-39.89	0.073242	0.016113	0.021973	0.056641	0.029297	0.089844					-39.89	-0.06836	-0.04492	-0.07275	-0.00391	0.00146	0.01416
		-39.79	0.059082	0.022461	0.017578	0.052246	0.015137	0.088379					-39.79	-0.06836	-0.04395	-0.06396	-0.01465	0.010254	0.00439
		-39.69	0.068359	0.021973	0.01709	0.061523	0.026367	0.09668					-39.69	-0.07813	-0.03516	-0.06396	-0.00586	0.0083	0.00439
		-39.59	0.054199	0.00586	0.013672	0.047363	0.012207	0.092285					-39.59	-0.06836	-0.03711	-0.06396	-0.00586	0.0083	0.00439
		-39.49	0.060059	0.011719	0.017578	0.052246	0.01709	0.088379					-39.49	-0.07813	-0.0459	-0.06396	-0.00586	0.0083	0.00439
		-39.39	0.063477	0.015137	0.021973	0.056641	0.022461	0.101563					-39.39	-0.07715	-0.03711	-0.06396	-0.01465	-0.00146	-0.00537
		-39.29	0.068848	0.020508	0.015625	0.05127	0.026856	0.106934					-39.29	-0.05859	-0.03711	-0.05322	-0.00586	-0.00146	0.00537
		-39.19	0.063965	0.014648	0.020508	0.064941	0.029785	0.103027					-39.19	-0.06836	-0.03613	-0.0542	-0.00586	-0.01025	0.01416
		-39.09	0.061523	0.00635	0.011231	0.064453	0.029297	0.110352					-39.09	-0.05957	-0.0166	-0.04346	-0.00488	0.00928	0.022949
		-38.99	0.05127	0.00488	0.019531	0.054199	0.019043	0.092285					-38.99	-0.07715	-0.03516	-0.05322	-0.0127	-0.0083	0.00439
		-38.89	0.058106	0.010742	0.015625	0.060059	0.024902	0.106934					-38.89	-0.05566	-0.02441	-0.04346	-0.00293	0.011231	0.01709
		-38.79	0.070313	0.00439	0.019043	0.053711	0.02832	0.108398					-38.79	-0.05859	-0.01855	-0.0376	-0.00684	0.019043	0.022949
		-38.69	0.066406	0.0083	0.024902	0.060547	0.025391	0.104492					-38.69	-0.04883	-0.02734	-0.04639	-0.01758	0.0083	0.023926
		-38.59	0.071289	0.00342	0.02002	0.076172	0.039063	0.110352					-38.59	-0.05859	-0.02734	-0.05518	-0.01563	0.00928	0.01416
		-38.49	0.057617	0.000489	0.00635	0.0625	0.037109	0.115234					-38.49	-0.04883	-0.01758	-0.03467	-0.01465	0.018066	0.023926
		-38.39	0.070801	0.022461	0.019531	0.075684	0.040527	0.118652					-38.39	-0.04883	-0.02734	-0.03467	-0.00586	0.0083	0.023926
		-38.29	0.052246	0.015625	0.010742	0.055176	0.020996	0.111816					-38.29	-0.04785	-0.0166	-0.0249	-0.00586	0.0083	0.021973
		-38.19	0.05127	0.015625	0.010742	0.064941	0.039551	0.111816					-38.19	-0.04004	-0.01855	-0.0249	-0.00684	0.00732	0.021973
		-38.09	0.061035	0.00586	0.010742	0.055176	0.029785	0.111816					-38.09	-0.04883	-0.0166	-0.02588	-0.00488	0.0083	0.021973
		-37.99	0.052734	0.016113	0.011231	0.06543	0.039063	0.112305					-37.99	-0.05566	-0.00586	-0.03271	-0.00488	0.000489	0.023926
		-37.89	0.047852	0.00146	0.00635	0.050781	0.025391	0.107422					-37.89	-0.03711	0.00391	-0.03369	-0.00293	0.000488	0.033691
		-37.79	0.043457	0.00684	0.011719	0.046387	0.021973	0.11084					-37.79	-0.03906	-0.00586	-0.0249	-0.00391	-0.00146	0.023926
		-37.69	0.044434	0.00488	0.00293	0.047363	0.021973	0.102051					-37.69	-0.03906	0.00391	-0.02393	-0.00391	0.00928	0.034668
		-37.59	0.053711	-0.00342	0.012207	0.047852	0.03125	0.111328					-37.59	-0.04785	0.00195	-0.01514	-0.00488	0.0083	0.033691
		-37.49	0.044434	0.00488	0.010742	0.057129	0.021973	0.112793					-37.49	-0.03906	0.00195	-0.0249	-0.00684	0.0083	0.035645
		-37.39	0.043457	-0.00488	0.000977	0.044434	0.00928	0.109863					-37.39	-0.03906	0.00195	-0.01514	-0.00586	0.0083	0.04541
		-37.29	0.042481	-0.00488	0.019531	0.044434	0.010254	0.11084					-37.29	-0.02734	0.013672	-0.00342	0.00391	0.0083	0.04541
		-37.19	0.054199	-0.000976	0.025391	0.04834	0.022949	0.10498					-37.19	-0.03613	0.014649	-0.00146	-0.00488	0.00928	0.044434
		-37.09	0.055176	0.00879	0.025391	0.04834	0.022949	0.114746					-37.09	-0.01758	0.022461	0.015137	0.014648	0.01709	0.052246
		-36.99	0.046387	-0.00195	0.026367	0.049316	0.01416	0.115723					-36.99	-0.0166	0.024414	0.01709	0.00684	0.00928	0.054199
		-36.89	0.057129	0.00879	0.027344	0.050293	0.025879	0.117676					-36.89	-0.00781	0.023438	0.025879	0.015625	0.018066	0.062988
		-36.79	0.052246	0.00391	0.032227	0.046387	0.039551	0.131348					-36.79	-0.01953	0.023438	0.023926	0.00391	0.00635	0.062988
		-36.69	0.058594	0.010254	0.026856	0.049805	0.03418	0.125					-36.69	-0.00977	0.021484	0.023926	0.013672	0.018066	0.062988
		-36.59	0.059082	0.000977	0.025391	0.052246	0.034668	0.10791					-36.59	-0.00977	0.021484	0.023926	0.00391	0.0083	0.062988
		-36.49	0.062012	0.00586	0.030273	0.047363	0.029785	0.121582					-36.49	-0.01758	0.013672	0.016113	-0.00391	0.000489	0.064941
		-36.39	0.057617	0.00146	0.035645	0.050781	0.025391	0.125977					-36.39	-0.00781	0.023438	0.025879	0.00684	0.010254	0.062988
		-36.29	0.071289	0.015137	0.049316	0.054688	0.039063	0.121094					-36.29	-0.01758	0.023438	0.016113	0.00586	0.000488	0.064941
		-36.19	0.066406	-0.000488	0.035645	0.041016	0.025391	0.115234					-36.19	-0.00781	0.023438	0.025879	0.015625	0.010254	0.064941
		-36.09	0.0625	0.01416	0.050293	0.055664	0.040039	0.120117					-36.09	-0.0166	0.023438	0.027832	0.00586	0.000488	0.063965
		-35.99	0.062988	0.014649	0.041016	0.046387	0.031738	0.120605					-35.99	0.00195	0.035156	0.026856	0.00586	0.0083	0.064941
		-35.89	0.068848	0.010742	0.037109	0.052246	0.046387	0.126465					-35.89	-0.00977	0.023438	0.035645	0.00391	-0.00146	0.055176
		-35.79	0.061523	0.015137	0.038574	0.046875	0.050781	0.121094					-35.79	-0.01172	0.011719	0.023926	-0.00781	-0.00342	0.053223
		-35.69	0.067383	0.010254	0.026856	0.052734	0.046875	0.126953					-35.69	-0.01172	0.021485	0.033691	-0.00781	-0.00244	0.061035
		-35.59	0.061035	0.00488	0.040039	0.04541	0.05127	0.119629					-35.59	0.00195	0.023438	0.04541	0.00488	0.018066	0.062988
		-35.49	0.067871	0.000977	0.026367	0.058106	0.064941	0.117676					-35.49	-0.00781	0.013672	0.035645	0.00391	0.0083	0.062988
		-35.39	0.062988	0.014648	0.021484	0.044434	0.060059	0.11084					-35.39	0.00195	0.023438	0.04541	0.00391	0.018066	0.072754
		-35.29	0.067871	0.00781	0.026367	0.040527	0.062988	0.115723					-35.29	0.00293	0.033203	0.04541	0.013672	0.027832	0.071777
		-35.19	0.072754	0.00293	0.03125	0.054199	0.058106	0.11084					-35.19	0.012695	0.024414	0.047363	0.00488	0.019043	0.063965
		-35.09	0.073731	0.015625	0.032227	0.055176	0.068848	0.120605					-35.09	0.011719	0.03125	0.055176	0.016602	0.01709	0.074707
		-34.99	0.077148	0.010254	0.035645	0.05957	0.064453	0.106445					-34.99	0.022461	0.03125	0.064941	0.025391	0.037598	0.074707
		-34.89	0.057129	0.010742	0.035156	0.050293	0.074707	0.106934					-34.89	0.033203	0.042969	0.074707	0.037109	0.039551	0.074707
		-34.79	0.056641	0.010254	0.034668	0.040039	0.056641	0.09668					-34.79	0.041016	0.052734	0.074707	0.044922	0.049316	0.084473
		-34.69	0.062012	0.00586	0.030273	0.046387	0.060059	0.100098					-34.69	0.041016	0.051758	0.084473	0.044922	0.049317	0.084473
		-34.59	0.062012	0.00586	0.030273	0.04541	0.05127	0.090332					-34.59	0.041016	0.042969	0.096191	0.044922	0.059082	0.094238
		-34.49	0.057129	1.79e-07	0.025391	0.040527	0.044434	0.095215					-34.49	0.040039	0.041992	0.085449	0.043945	0.04834	0.083496
		-34.39	0.0625	0.013184	0.030762	0.046875	0.049805	0.09082					-34.39	0.020508	0.023438	0.07666	0.026367	0.029785	0.064941
		-34.29	0.053711	0.00635	0.021973	0.046875	0.041992	0.082031					-34.29	0.022461	0.03418	0.087402	0.045898	0.040527	0.065918
		-34.19	0.062012	0.015625	0.022461	0.057129	0.061035	0.092285					-34.19	0.021484	0.032226	0.085449	0.053711	0.038574	0.073731
		-34.09	0.055664	0.019043	0.024902	0.050781	0.054688	0.086914					-34.09	0.011719	0.023438	0.064941	0.044922	0.026856	0.053223
		-33.99	0.046387	0.00977	0.036133	0.05127	0.04541	0.086426					-33.99	0.021484	0.025391	0.07666	0.046875	0.020996	0.064941
		-33.89	0.052246	0.014648	0.03125	0.046387	0.050293	0.091309					-33.89	0.011719	0.025391	0.07666	0.045898	0.029785	0.056152
		-33.79	0.038574	0.00977	0.027344	0.05127	0.04541	0.084473					-33.79	0.022461	0.024414	0.075684	0.053711	0.038574	0.073731
		-33.69	0.044434	0.016602	0.041016	0.047363	0.041504	0.07959					-33.69	0.013672	0.016602	0.07666	0.054688	0.029786	0.065918
		-33.59	0.047852	0.010254	0.035645	0.060547	0.044922	0.083984					-33.59	0.013672	0.035156	0.07666	0.054688	0.039551	0.083496
		-33.49	0.04834	0.018555	0.036133	0.049316	0.04541	0.075684					-33.49	0.011719	0.023438	0.075684	0.054688	0.027832	0.063965
		-33.39	0.05127	0.00684	0.042969	0.055176	0.039551	0.092285					-33.39	0.011719	0.03125	0.084473	0.054688	0.039551	0.072754
		-33.29	0.038574	0.019531	0.046875	0.050293	0.044434	0.087402					-33.29	0.011719	0.021484	0.084473	0.054688	0.038574	0.072754
		-33.19	0.043457	0.017578	0.042969	0.056152	0.040527	0.083496					-33.19	0.00977	0.021484	0.08252	0.064453	0.047363	0.073731
		-33.09	0.047363	0.020508	0.046875	0.050293	0.04541	0.087402					-33.09	0.00977	0.012695	0.072754	0.054688	0.037598	0.072754
		-32.99	0.056641	0.029785	0.04541	0.05957	0.053711	0.086914					-32.99	0.011719	0.032226	0.086426	0.063477	0.04834	0.081543
		-32.89	0.042481	0.015625	0.049805	0.046387	0.05127	0.08252					-32.89	0.000977	0.013672	0.07666	0.044922	0.039551	0.062988
		-32.79	0.052246	0.025391	0.05957	0.055176	0.05127	0.080566					-32.79	-0.00684	0.014648	0.075684	0.044922	0.049316	0.075684
		-32.69	0.043457	0.015625	0.049805	0.057129	0.05127	0.080566					-32.69	0	0.022461	0.065918	0.043945	0.038574	0.073731
		-32.59	0.062012	0.023438	0.05957	0.055176	0.052246	0.081543					-32.59	-0.00684	0.013672	0.057129	0.035156	0.030762	0.074707
		-32.49	0.042481	0.014649	0.052734	0.04541	0.05127	0.080566					-32.49	0.00195	0.023438	0.057129	0.044922	0.049316	0.074707
		-32.39	0.040527	0.023438	0.061523	0.046387	0.059082	0.080566					-32.39	-0.00781	0.012695	0.047363	0.036133	0.049316	0.074707
		-32.29	0.047363	0.02832	0.056641	0.060059	0.054199	0.075684					-32.29	0.00195	0.030273	0.055176	0.043945	0.046387	0.073731
		-32.19	0.04834	0.040039	0.066406	0.069824	0.054199	0.085449					-32.19	-0.00781	0.011719	0.055176	0.035156	0.037598	0.065918
		-32.09	0.04834	0.021484	0.047852	0.062012	0.04541	0.067871					-32.09	0	0.011719	0.055176	0.035156	0.038574	0.074707
		-31.99	0.038086	0.020996	0.04834	0.060547	0.035156	0.076172					-31.99	-0.00977	0.013672	0.054199	0.022461	0.046387	0.073731
		-31.89	0.034668	0.016602	0.052734	0.065918	0.040527	0.072754					-31.89	0.00195	0.023438	0.046387	0.024414	0.037598	0.062012
		-31.79	0.042969	0.016113	0.050293	0.06543	0.030273	0.081055					-31.79	0.00293	0.024414	0.056152	0.03418	0.050293	0.064941
		-31.69	0.038086	0.00928	0.04541	0.061523	0.035156	0.074219					-31.69	-0.01855	0.012695	0.044434	0.024414	0.038574	0.052246
		-31.59	0.033691	-0.00391	0.041992	0.065918	0.02002	0.060059					-31.59	-0.01758	0.00391	0.036621	0.015625	0.040527	0.053223
		-31.49	0.034668	0.00488	0.050781	0.063965	0.038574	0.071777					-31.49	-0.00879	0.00391	0.054199	0.025391	0.04834	0.053223
		-31.39	0.032715	0.00391	0.049805	0.064941	0.027832	0.062012					-31.39	-0.02734	0.00391	0.035645	0.015625	0.039551	0.053223
		-31.29	0.026856	0	0.045898	0.061035	0.023926	0.066895					-31.29	-0.01758	0.00488	0.035645	0.015625	0.040527	0.053223
		-31.19	0.032227	-0.00439	0.040527	0.066406	0.018555	0.061523					-31.19	-0.01953	0.023438	0.033691	0.025391	0.059082	0.054199
		-31.09	0.040527	0.00391	0.041016	0.074707	0.030762	0.070801					-31.09	-0.02832	0.011719	0.034668	0.016602	0.047363	0.053223
		-30.99	0.037109	-0.000488	0.04541	0.070313	0.025391	0.056641					-30.99	-0.02051	0.000977	0.032715	0.014648	0.047363	0.055176
		-30.89	0.041504	-0.00391	0.041992	0.065918	0.030762	0.053223					-30.89	-0.0293	-0.00781	0.035645	0.013672	0.047363	0.055176
		-30.79	0.042481	0.00488	0.050781	0.056152	0.020996	0.052246					-30.79	-0.01953	0.00293	0.036621	0.013672	0.057129	0.053223
		-30.69	0.050293	0.013672	0.048828	0.065918	0.029785	0.060059					-30.69	-0.01855	0.011719	0.035645	0.013672	0.04834	0.054199
		-30.59	0.042481	0.00391	0.048828	0.065918	0.021973	0.060059					-30.59	-0.00781	0.014648	0.037598	0.00586	0.059082	0.055176
		-30.49	0.053223	0.014649	0.050781	0.065918	0.030762	0.061035					-30.49	-0.00781	0.022461	0.037598	0.014648	0.058105	0.054199
		-30.39	0.052734	0.01416	0.05127	0.064453	0.02832	0.069336					-30.39	-0.00781	0.00488	0.027832	-0.00293	0.039551	0.046387
		-30.29	0.039551	0.000977	0.056641	0.069824	0.015137	0.066895					-30.29	-0.00879	0.012695	0.036621	0.014648	0.039551	0.054199
		-30.19	0.049316	0.000976	0.066406	0.068848	0.023926	0.075684					-30.19	-0.01465	0.00586	0.019043	-0.00391	0.029785	0.04541
		-30.09	0.039063	0.000488	0.056152	0.049805	0.00586	0.06543					-30.09	-0.01758	0.00391	0.025879	-0.00488	0.029785	0.034668
		-29.99	0.043457	0.00586	0.051758	0.056152	0.010254	0.061035					-29.99	-0.00977	0.00293	0.024902	0.00391	0.028809	0.043457
		-29.89	0.041992	0.00537	0.062012	0.054688	0.00977	0.061523					-29.89	0	0.021484	0.033691	0.00195	0.036621	0.053223
		-29.79	0.038574	0.00195	0.066406	0.062012	0.016113	0.065918					-29.79	-0.00977	0.011719	0.033691	0.00488	0.018066	0.043457
		-29.69	0.056152	0.019531	0.06543	0.061035	0.033691	0.074707					-29.69	-0.02051	0.011719	0.023926	0.00293	0.018067	0.032715
		-29.59	0.036621	0	0.056641	0.052246	0.026856	0.056152					-29.59	-0.01855	0.011719	0.033691	0.00391	0.018066	0.032715
		-29.49	0.046875	0.011231	0.065918	0.061523	0.036133	0.06543					-29.49	-0.01953	0.011719	0.023926	-0.00488	0.00928	0.031738
		-29.39	0.038086	0.011231	0.055176	0.0625	0.027344	0.067383					-29.39	-0.01074	0.010742	0.033691	0.012695	0.026856	0.031738
		-29.29	0.037109	0.02002	0.055176	0.071289	0.036133	0.058594					-29.29	-0.02832	-0.00684	0.023926	-0.00586	0.0083	0.031738
		-29.19	0.037598	0.00879	0.063477	0.059082	0.023926	0.058106					-29.19	-0.00781	0.013672	0.025879	0.00684	0.020996	0.033691
		-29.09	0.041992	0.013184	0.059082	0.054688	0.030273	0.0625					-29.09	-0.00879	0.013672	0.016113	0.00488	0.028809	0.033691
		-28.99	0.032227	0.01416	0.059082	0.055664	0.029297	0.061523					-28.99	-0.01758	0.013672	0.025879	-0.00293	0.020997	0.033691
		-28.89	0.023926	0.013672	0.050781	0.064941	0.029785	0.061035					-28.89	-0.01758	0.023438	0.024902	0.014648	0.038574	0.044434
		-28.79	0.036621	0.020508	0.066406	0.059082	0.033691	0.064941					-28.79	-0.00781	0.023438	0.016113	0.00684	0.029785	0.035645
		-28.69	0.028809	0.021484	0.066406	0.05127	0.025879	0.057129					-28.69	-0.01855	0.026368	0.00732	0.015625	0.028809	0.035645
		-28.59	0.026856	0.019531	0.056641	0.059082	0.023926	0.064941					-28.59	-0.01074	0.03418	0.025879	0.014648	0.046387	0.034668
		-28.49	0.026856	0.020508	0.066406	0.050293	0.024902	0.057129					-28.49	-0.01953	0.023438	0.025879	0.016602	0.037598	0.036621
		-28.39	0.029785	0.015625	0.061523	0.054199	0.029785	0.060059					-28.39	-0.0166	0.024414	0.01416	0.025391	0.027832	0.044434
		-28.29	0.031738	0.015625	0.061523	0.046387	0.029785	0.062012					-28.29	-0.00879	0.032227	0.025879	0.022461	0.038574	0.033691
		-28.19	0.035156	0.020996	0.065918	0.05957	0.03418	0.06543					-28.19	-0.0166	0.024414	0.016113	0.00488	0.020996	0.033691
		-28.09	0.038086	0.020996	0.058106	0.049805	0.023438	0.067383					-28.09	0.000977	0.032227	0.025879	0.013672	0.028809	0.032715
		-27.99	0.028809	0.021484	0.066406	0.060059	0.01416	0.065918					-27.99	-0.00684	0.033203	0.025879	0.024414	0.029785	0.033691
		-27.89	0.034668	0.017578	0.053711	0.046387	0.020996	0.062988					-27.89	0.000977	0.023438	0.015137	0.022461	0.02002	0.032715
		-27.79	0.037598	0.030273	0.066406	0.041504	0.015137	0.065918					-27.79	-0.00684	0.033203	0.01709	0.026367	0.029785	0.024902
		-27.69	0.028809	0.022461	0.056641	0.05127	0.00732	0.066895					-27.69	0.010742	0.032226	0.024902	0.035156	0.028808	0.042481
		-27.59	0.028809	0.030273	0.054688	0.041504	0.00537	0.055176					-27.59	-0.00684	0.023438	0.00635	0.035156	0.020996	0.033691
		-27.49	0.02832	0.02002	0.055176	0.050781	0.00586	0.064453					-27.49	0.010742	0.023437	0.016113	0.035156	0.028808	0.032715
		-27.39	0.029297	0.028809	0.046387	0.051758	-0.00293	0.054688					-27.39	-0.00684	0.023438	0.01709	0.025391	0.018066	0.024902
		-27.29	0.02832	0.019043	0.056152	0.050781	0.00586	0.057617					-27.29	0.011719	0.024414	0.025879	0.036133	0.019043	0.043457
		-27.19	0.02832	0.02002	0.056152	0.050781	-0.00293	0.056641					-27.19	0	0.032227	0.016113	0.03418	0.026856	0.033691
		-27.09	0.021973	0.024414	0.060547	0.056152	0.011231	0.053223					-27.09	0.00977	0.022461	0.025879	0.035156	0.018066	0.043457
		-26.99	0.017578	0.02002	0.056152	0.051758	0.00684	0.066406					-26.99	0	0.03125	0.015137	0.026367	0.00928	0.033691
		-26.89	0.025391	0.028809	0.063965	0.05957	0.014648	0.055664					-26.89	0.011719	0.030273	0.022949	0.043945	0.026856	0.043457
		-26.79	0.021484	0.032715	0.059082	0.055664	0.020508	0.050781					-26.79	0.00195	0.012695	0.01416	0.035156	0.0083	0.033691
		-26.69	0.026367	0.019043	0.056152	0.05957	0.014648	0.046875					-26.69	0.00195	0.021484	0.024902	0.03418	0.018066	0.044434
		-26.59	0.025879	0.030273	0.047852	0.04834	0.01416	0.056152					-26.59	0.00391	0.024414	0.024902	0.043945	0.010254	0.054199
		-26.49	0.035645	0.03125	0.057617	0.060059	0.022949	0.056152					-26.49	0.013672	0.026367	0.027832	0.036133	0.02002	0.055176
		-26.39	0.021973	0.037109	0.0625	0.047363	0.00928	0.041504					-26.39	0.00293	0.024414	0.018066	0.043945	0.00928	0.044434
		-26.29	0.033691	0.044922	0.0625	0.055176	0.019043	0.060059					-26.29	-0.00488	0.015625	0.018066	0.035156	-0.000488	0.04541
		-26.19	0.02832	0.030762	0.057129	0.050781	0.023438	0.054688					-26.19	0.013672	0.015625	0.027832	0.046875	0.00732	0.042481
		-26.09	0.029297	0.031738	0.056152	0.051758	0.014648	0.055664					-26.09	0.00195	0.014648	0.016113	0.035156	-0.000488	0.034668
		-25.99	0.034668	0.036133	0.060547	0.056152	0.019043	0.060059					-25.99	0.011719	0.022461	0.025879	0.03418	0.00732	0.042481
		-25.89	0.049316	0.030273	0.056641	0.062988	0.015137	0.066895					-25.89	0.011719	0.014648	0.024902	0.026367	-0.000488	0.033691
		-25.79	0.043945	0.034668	0.062012	0.066406	0.021484	0.071289					-25.79	0.010742	0.033203	0.015137	0.044922	0.018066	0.043457
		-25.69	0.04834	0.041016	0.066406	0.062012	0.027832	0.075684					-25.69	0.018555	0.021484	0.023926	0.035156	0.00732	0.032715
		-25.59	0.05127	0.043945	0.060547	0.07666	0.030762	0.07959					-25.59	0.010742	0.022461	0.023926	0.035156	0.0083	0.033691
		-25.49	0.046387	0.030274	0.056641	0.070801	0.026856	0.077637					-25.49	0.018555	0.030273	0.032715	0.043945	0.00732	0.033691
		-25.39	0.041992	0.043457	0.060059	0.074219	0.030273	0.081055					-25.39	0.000977	0.021484	0.01416	0.03418	-0.000488	0.033691
		-25.29	0.04541	0.039063	0.054688	0.077637	0.023926	0.085449					-25.29	0.00879	0.030273	0.01416	0.041992	0.00732	0.033691
		-25.19	0.046387	0.039063	0.056641	0.078613	0.033691	0.077637					-25.19	0	0.021484	0.022949	0.042969	0.00732	0.042481
		-25.09	0.036133	0.028809	0.064941	0.069336	0.024414	0.085938					-25.09	0	0.021484	0.024902	0.042969	0.00732	0.033691
		-24.99	0.033203	0.035644	0.061035	0.074219	0.029297	0.082031					-24.99	-0.000977	0.011719	0.022949	0.041992	0.00537	0.031738
		-24.89	0.037109	0.029785	0.04541	0.060547	0.024414	0.077148					-24.89	-0.00879	0.021484	0.01416	0.033203	-0.00244	0.031738
		-24.79	0.033691	0.036133	0.049805	0.077637	0.020996	0.070801					-24.79	0.011719	0.023438	0.026856	0.035156	0.018066	0.043457
		-24.69	0.046387	0.039063	0.053711	0.090332	0.033691	0.074707					-24.69	0.010742	0.022461	0.035645	0.035156	0.018066	0.042481
		-24.59	0.042969	0.046387	0.050293	0.085938	0.029297	0.080078					-24.59	0.00195	0.023438	0.046387	0.043945	0.018066	0.043457
		-24.49	0.047363	0.041016	0.054688	0.091309	0.025879	0.075684					-24.49	0.00195	0.013672	0.027832	0.025391	0.018067	0.033691
		-24.39	0.05957	0.049316	0.063965	0.091797	0.03418	0.076172					-24.39	0.00293	0.023438	0.027832	0.026367	0.018066	0.034668
		-24.29	0.054199	0.044922	0.049805	0.085449	0.02002	0.080566					-24.29	0.011719	0.023438	0.035645	0.044922	0.030762	0.055176
		-24.19	0.047363	0.040039	0.044922	0.080566	0.024902	0.075684					-24.19	0.00977	0.024414	0.035645	0.045898	0.039551	0.055176
		-24.09	0.056641	0.049316	0.04541	0.088867	0.022461	0.085938					-24.09	0.010742	0.022461	0.034668	0.043945	0.028809	0.04541
		-23.99	0.052734	0.035645	0.05127	0.084961	0.018555	0.092773					-23.99	0.00293	0.014649	0.026856	0.044922	0.02002	0.055176
		-23.89	0.043457	0.036133	0.03418	0.075684	0.00928	0.083496					-23.89	0.012695	0.024414	0.026856	0.036133	0.021973	0.046387
		-23.79	0.039551	0.032227	0.047852	0.080566	0.01709	0.07666					-23.79	0.023438	0.03418	0.047363	0.056641	0.040527	0.063965
		-23.69	0.057129	0.049805	0.044922	0.080566	0.024902	0.085449					-23.69	0.03418	0.026367	0.047363	0.055664	0.041504	0.055176
		-23.59	0.043457	0.036133	0.03125	0.075684	0.020996	0.071777					-23.59	0.032227	0.03418	0.037598	0.036133	0.028809	0.055176
		-23.49	0.038574	0.039063	0.026367	0.080566	0.016113	0.07666					-23.49	0.033203	0.025391	0.047363	0.037109	0.029786	0.064941
		-23.39	0.043457	0.03418	0.03125	0.075684	0.020996	0.072754					-23.39	0.03418	0.025391	0.047363	0.047852	0.030762	0.064941
		-23.29	0.037109	0.028809	0.026856	0.070313	0.025391	0.085938					-23.29	0.041016	0.024414	0.035645	0.044922	0.037598	0.054199
		-23.19	0.051758	0.023926	0.030762	0.066406	0.021484	0.080078					-23.19	0.040039	0.032226	0.042481	0.053711	0.037597	0.062012
		-23.09	0.056152	0.020508	0.026367	0.070801	0.016113	0.058106					-23.09	0.03125	0.011719	0.023926	0.03418	0.037598	0.053223
		-22.99	0.056152	0.029297	0.026367	0.069824	0.024902	0.07666					-22.99	0.029297	0.011719	0.034668	0.042969	0.038575	0.053223
		-22.89	0.057129	0.040039	0.027344	0.089356	0.034668	0.075684					-22.89	0.040039	0.011719	0.043457	0.052734	0.047363	0.063965
		-22.79	0.056641	0.029785	0.025879	0.079102	0.03418	0.075195					-22.79	0.038086	0.011719	0.032715	0.042969	0.036621	0.062012
		-22.69	0.053223	0.037109	0.030273	0.075684	0.029785	0.070801					-22.69	0.039063	0.011719	0.023926	0.042969	0.038575	0.061035
		-22.59	0.061035	0.024414	0.020508	0.084473	0.028809	0.069824					-22.59	0.040039	0.013672	0.024902	0.053711	0.04834	0.062012
		-22.49	0.0625	0.034668	0.039551	0.077148	0.029297	0.070313					-22.49	0.042969	0.013672	0.01709	0.044922	0.049316	0.054199
		-22.39	0.062012	0.025391	0.030273	0.07666	0.030762	0.071777					-22.39	0.03418	0.013672	0.025879	0.035156	0.038574	0.053223
		-22.29	0.069336	0.030762	0.035645	0.072266	0.035156	0.076172					-22.29	0.051758	0.013672	0.024902	0.043945	0.046387	0.062988
		-22.19	0.068848	0.030274	0.035156	0.08252	0.046387	0.085449					-22.19	0.033203	0.00391	0.00439	0.026367	0.039551	0.053223
		-22.09	0.0625	0.024902	0.029785	0.085938	0.041016	0.080078					-22.09	0.032227	0.012695	0.013184	0.043945	0.038574	0.052246
		-21.99	0.071777	0.026367	0.030273	0.086426	0.039551	0.083496					-21.99	0.022461	-0.00684	-0.00439	0.023438	0.020996	0.033691
		-21.89	0.067871	0.03125	0.027344	0.081543	0.035645	0.088379					-21.89	0.030273	0.000977	0.00342	0.022461	0.039551	0.032715
		-21.79	0.072266	0.035645	0.042481	0.084961	0.041016	0.09082					-21.79	0.021484	-0.00781	-0.00342	0.015625	0.029785	0.015137
		-21.69	0.062988	0.026367	0.03125	0.075684	0.040527	0.081543					-21.69	0.022461	-0.00684	-0.00146	0.016602	0.041505	0.024902
		-21.59	0.057129	0.02832	0.025391	0.080566	0.044434	0.086426					-21.59	0.032227	0.00195	0.025879	0.036133	0.059082	0.034668
		-21.49	0.04834	0.020508	0.026367	0.081543	0.036621	0.086426					-21.49	0.040039	-0.00781	0.015137	0.03418	0.04834	0.032715
		-21.39	0.052734	0.023926	0.020996	0.084961	0.040039	0.09082					-21.39	0.03125	0.00293	0.016113	0.035156	0.040527	0.021973
		-21.29	0.047852	0.029785	0.016113	0.089844	0.035156	0.085938					-21.29	0.042969	-0.00293	0.018066	0.046875	0.061035	0.024902
		-21.19	0.039063	0.028809	0.016113	0.080078	0.035156	0.085938					-21.19	0.033203	-0.00488	0.01709	0.036133	0.050293	0.035645
		-21.09	0.038574	0.029297	0.00781	0.080566	0.025879	0.077637					-21.09	0.042969	-0.00391	0.00537	0.027344	0.049316	0.034668
		-20.99	0.037109	0.039551	0.026856	0.081055	0.024414	0.086914					-20.99	0.042969	-0.00391	-0.00342	0.037109	0.049316	0.026856
		-20.89	0.033203	0.025879	0.013184	0.077148	0.019531	0.082031					-20.89	0.041016	-0.01758	-0.01416	0.033203	0.046387	0.023926
		-20.79	0.032227	0.024902	0.021973	0.076172	0.00977	0.080078					-20.79	0.041992	-0.00684	0.00439	0.03418	0.038574	0.023926
		-20.69	0.027344	0.020996	0.018066	0.069336	0.015625	0.075195					-20.69	0.051758	-0.00879	-0.00635	0.041992	0.047363	0.023926
		-20.59	0.027832	0.03125	0.016602	0.060059	0.015137	0.064941					-20.59	0.041016	-0.01758	-0.01514	0.042969	0.047363	0.023926
		-20.49	0.022949	0.018555	0.011719	0.064941	0.010254	0.05127					-20.49	0.041016	-0.02734	-0.0249	0.043945	0.046387	0.022949
		-20.39	0.022949	0.037109	0.020508	0.065918	0.020996	0.061035					-20.39	0.041016	-0.02734	-0.01514	0.036133	0.038574	0.015137
		-20.29	0.018555	0.029785	0.024902	0.069336	0.024414	0.056641					-20.29	0.040039	-0.02734	-0.0249	0.03418	0.046387	0.022949
		-20.19	0.017578	0.019043	0.01416	0.058594	0.013672	0.066406					-20.19	0.032227	-0.02734	-0.01514	0.036133	0.037598	0.015137
		-20.09	0.031738	0.025391	0.010742	0.055176	0.010254	0.062988					-20.09	0.040039	-0.02832	-0.00537	0.043945	0.037598	0.032715
		-19.99	0.027832	0.029297	0.014648	0.059082	0.01416	0.07666					-19.99	0.041016	-0.02637	-0.00537	0.035156	0.049317	0.022949
		-19.89	0.037109	0.040527	0.024902	0.060547	0.024414	0.078125					-19.89	0.033203	-0.02539	-0.01514	0.037109	0.042481	0.023926
		-19.79	0.037598	0.040039	0.015625	0.071777	0.016113	0.077637					-19.79	0.033203	-0.02539	-0.00342	0.036133	0.05127	0.034668
		-19.69	0.030273	0.044434	0.010254	0.066406	0.020508	0.081055					-19.69	0.042969	-0.02539	-0.00342	0.054688	0.059082	0.044434
		-19.59	0.026367	0.039551	0.018066	0.0625	0.024414	0.084961					-19.59	0.030273	-0.03809	-0.01416	0.043945	0.058106	0.042481
		-19.49	0.020996	0.035157	0.012695	0.066895	0.0083	0.070801					-19.49	0.032227	-0.03711	-0.02197	0.035156	0.049316	0.043457
		-19.39	0.02002	0.035156	0.019531	0.065918	0.019043	0.07959					-19.39	0.030273	-0.04688	-0.02393	0.03418	0.039551	0.033691
		-19.29	0.01416	0.025391	0.000977	0.04541	0.000488	0.062012					-19.29	0.03125	-0.03809	-0.02393	0.024414	0.038574	0.032715
		-19.19	0.023438	0.033691	0.00146	0.055664	0.000977	0.070313					-19.19	0.030273	-0.04688	-0.03271	0.015625	0.037597	0.023926
		-19.09	0.022949	0.033203	0.010742	0.055176	0.000488	0.061035					-19.09	0.011719	-0.05664	-0.04248	0.014648	0.020996	0.01416
		-18.99	0.018555	0.037598	0.00635	0.050781	0.00586	0.066406					-18.99	0.020508	-0.04688	-0.04346	0.00586	0.028809	0.022949
		-18.89	0.022949	0.03418	0.010742	0.064941	0.011231	0.070801					-18.89	0.011719	-0.04688	-0.04346	0.015625	0.02002	0.01416
		-18.79	0.028809	0.039063	0.016602	0.062012	0.016113	0.066895					-18.79	0	-0.05859	-0.04639	0.00293	0.00732	0.00244
		-18.69	0.019531	0.041505	0.00732	0.0625	0.00781	0.067383					-18.69	0.00977	-0.04883	-0.04541	0.011719	0.026856	0.00146
		-18.59	0.024902	0.046875	0.023438	0.07666	0.031738	0.073731					-18.59	0.00977	-0.04688	-0.0249	0.023438	0.037598	0.024902
		-18.49	0.027832	0.041016	0.036133	0.070801	0.026856	0.077637					-18.49	0.010742	-0.04785	-0.02295	0.024414	0.04834	0.035645
		-18.39	0.026856	0.032227	0.025391	0.072754	0.026856	0.07666					-18.39	0.021484	-0.04883	-0.01514	0.035156	0.047363	0.043457
		-18.29	0.012207	0.026367	0.029297	0.075684	0.019043	0.089356					-18.29	0.021484	-0.03613	-0.01611	0.035156	0.04834	0.044434
		-18.19	0.00342	0.025391	0.020508	0.066895	0.010254	0.081543					-18.19	0.013672	-0.03613	-0.02393	0.026367	0.05713	0.055176
		-18.09	0.013184	0.025391	0.020508	0.074707	0.02002	0.090332					-18.09	0.041016	-0.02832	-0.01611	0.035156	0.057129	0.072754
		-17.99	0.00732	0.019532	0.024414	0.068848	0.01416	0.094238					-17.99	0.041016	-0.02637	-0.02393	0.035156	0.057129	0.073731
		-17.89	0.0083	0.030273	0.025391	0.068848	0.01416	0.096191					-17.89	0.042969	-0.02637	-0.01416	0.027344	0.061035	0.074707
		-17.79	0.01416	0.027344	0.03125	0.057129	0.00146	0.112793					-17.79	0.042969	-0.03516	-0.0249	0.025391	0.059082	0.074707
		-17.69	0.012207	0.045899	0.03125	0.075684	0.00146	0.112793					-17.69	0.042969	-0.02734	-0.0249	0.03418	0.059082	0.075684
		-17.59	0.011719	0.04541	0.030762	0.075195	0	0.112305					-17.59	0.050781	-0.02734	-0.01514	0.025391	0.059082	0.094238
		-17.49	-0.00391	0.029785	0.024902	0.058594	-0.00684	0.095703					-17.49	0.041992	-0.03711	-0.0249	0.016602	0.058106	0.084473
		-17.39	0.00146	0.025391	0.019531	0.053223	-0.00146	0.091309					-17.39	0.048828	-0.02734	-0.02588	0.03418	0.04834	0.083496
		-17.29	0.00244	0.033203	0.021484	0.053223	-0.00244	0.100098					-17.29	0.040039	-0.02832	-0.03564	0.024414	0.04834	0.083496
		-17.19	0.015625	0.026856	0.024902	0.046875	-0.01563	0.104492					-17.19	0.03125	-0.02734	-0.03369	0.015625	0.039551	0.073731
		-17.09	0.00684	0.010254	0.016113	0.029297	-0.01563	0.095703					-17.09	0.021484	-0.03613	-0.03467	0.00586	0.029785	0.053223
		-16.99	0.021484	0.033691	0.030762	0.03418	-0.000977	0.100586					-16.99	0.021484	-0.01758	-0.03662	0.013672	0.037598	0.053223
		-16.89	0.012207	0.024414	0.022461	0.036621	-0.01025	0.090332					-16.89	0.024414	-0.01563	-0.02295	0.015625	0.040527	0.064941
		-16.79	0.00635	0.019531	0.037109	0.032715	-0.00439	0.087402					-16.79	0.024414	-0.02344	-0.021	0.016602	0.039551	0.055176
		-16.69	0.018555	0.020997	0.037598	0.03418	-0.00293	0.087891					-16.69	0.03125	0.00391	-0.00244	0.026367	0.040528	0.064941
		-16.59	0.022461	0.023926	0.039551	0.056641	0.00977	0.099609					-16.59	0.040039	0.00391	0.016113	0.035156	0.059082	0.064941
		-16.49	0.013184	0.023438	0.040039	0.04541	-0.00146	0.090332					-16.49	0.030273	0.011719	0.016113	0.044922	0.059082	0.062988
		-16.39	0.013184	0.033203	0.040039	0.055176	0.00928	0.091309					-16.39	0.010742	0	0.015137	0.035156	0.04834	0.061035
		-16.29	0.022461	0.032715	0.049316	0.054688	0.017578	0.109375					-16.29	0.00391	-0.0166	0.00732	0.036133	0.050293	0.04541
		-16.19	0.013184	0.024414	0.041016	0.046387	0.00928	0.101074					-16.19	0.022461	-0.00684	0.01709	0.055664	0.060059	0.073731
		-16.09	-0.00195	0.031738	0.035645	0.041016	0.00488	0.09668					-16.09	0.023438	-0.00391	0.0083	0.046875	0.058106	0.064941
		-15.99	0.012207	0.036133	0.03125	0.046387	0.020996	0.102051					-15.99	0.021484	-0.00391	0.016113	0.044922	0.049316	0.07666
		-15.89	0.012207	0.036133	0.039063	0.046387	0.020996	0.119629					-15.89	0.00879	-0.01563	0.00439	0.033203	0.037598	0.063965
		-15.79	0.00635	0.03125	0.03418	0.038574	0.015137	0.10498					-15.79	0	-0.00781	0.00439	0.033203	0.038574	0.053223
		-15.69	0.00732	0.03125	0.03418	0.039551	0.00635	0.096191					-15.69	-0.000977	-0.00879	0.00342	0.032227	0.056152	0.062012
		-15.59	0.00732	0.041016	0.043945	0.039551	0.00439	0.094238					-15.59	-0.01855	-0.01758	-0.01514	0.023438	0.037598	0.043457
		-15.49	-0.00244	0.020508	0.025391	0.020996	-0.00439	0.075684					-15.49	-0.01074	-0.01855	-0.00635	0.022461	0.04834	0.042481
		-15.39	-0.0166	0.024902	0.02002	0.015625	-0.00977	0.070313					-15.39	-0.00977	-0.02734	-0.01514	0.013672	0.038574	0.043457
		-15.29	-0.02246	0.020996	0.027832	0.011719	-0.01367	0.076172					-15.29	-0.00977	-0.02637	-0.01514	0.013672	0.028809	0.043457
		-15.19	-0.02783	0.00488	0.012695	-0.00342	-0.02979	0.060059					-15.19	-0.00977	-0.00781	-0.00537	0.013672	0.046386	0.041504
		-15.09	-0.01855	-0.00342	0.012207	-0.00391	-0.03906	0.050781					-15.09	-0.02051	-0.01758	-0.01514	0.012695	0.026856	0.023926
		-14.99	-0.02393	0.00977	0.017578	-0.00928	-0.03369	0.04541					-14.99	-0.01953	-0.0166	-0.00537	0.00293	0.018067	0.023926
		-14.89	-0.02344	0.00146	0.018066	-0.00977	-0.0332	0.045898					-14.89	-0.01953	0.00195	-0.0083	0.010742	0.018066	0.030762
		-14.79	-0.02246	0.000488	0.01709	-0.00977	-0.02441	0.035156					-14.79	-0.02832	-0.00781	-0.01611	-0.00781	0.0083	0.011231
		-14.69	-0.02344	0.00146	0.00732	-0.000977	-0.0332	0.03418					-14.69	-0.00684	-0.00488	-0.00537	-0.00488	0.020996	0.00439
		-14.59	-0.03223	0.000488	0.00635	-0.01074	-0.03418	0.036133					-14.59	0.00195	0.00391	-0.01611	-0.00684	0.02002	0.00439
		-14.49	-0.01709	0.00586	0.00977	-0.01514	-0.03076	0.031738					-14.49	0.000977	0.00391	-0.0249	-0.01563	0.028809	0.00342
		-14.39	-0.03564	-0.00391	0.000977	-0.01611	-0.0415	0.020996					-14.39	-0.00684	0.00391	-0.02393	-0.00391	0.02002	-0.00537
		-14.29	-0.02979	0.000977	-0.00293	-0.02002	-0.04443	0.01709					-14.29	-0.00781	0.00488	-0.01318	-0.01367	0.010254	-0.01416
		-14.19	-0.02197	-0.000977	0.00488	-0.01904	-0.03564	0.016113					-14.19	-0.00879	0.012695	-0.01416	-0.01367	0.02002	0.00439
		-14.09	-0.0249	0.00488	0.00195	-0.01514	-0.03076	0.00342					-14.09	-0.00684	0.00293	-0.02197	-0.00391	0.020996	0.00439
		-13.99	-0.0166	0.01416	0.010254	-0.00293	-0.03027	0.011719					-13.99	-0.00781	0.010742	-0.01416	-0.01367	0.028809	-0.00537
		-13.89	-0.03271	0.017578	0.00488	-0.00928	-0.02588	0.00732					-13.89	-0.00684	0.00293	-0.02197	-0.00391	0.019043	0.00439
		-13.79	-0.02295	0.00781	-0.00391	-0.0083	-0.02686	0.00635					-13.79	-0.00781	0.00195	-0.01318	-0.01367	0.026856	-0.0083
		-13.69	-0.01807	-0.00488	-0.00879	-0.01221	-0.03955	-0.00732					-13.69	0.000977	0.000976	-0.01416	-0.01465	0.01709	-0.00732
		-13.59	-0.01807	0.015625	0.000977	0.00537	-0.02002	-0.00928					-13.59	-0.01758	-0.00586	-0.03271	-0.02539	-0.00146	-0.01709
		-13.49	-0.02295	0.00977	-0.00488	-0.00928	-0.03369	-0.00537					-13.49	-0.00781	-0.00586	-0.02295	-0.02637	0.00732	-0.01709
		-13.39	-0.02686	0.00684	-0.00781	-0.02197	-0.02783	-0.01904					-13.39	-0.00684	-0.00488	-0.02197	-0.03418	-0.000488	-0.00439
		-13.29	-0.0083	0.016602	0.000977	-0.00244	-0.01807	-0.0083					-13.29	0.000977	0.00391	-0.00439	-0.01563	0.01709	0.00342
		-13.19	-0.01416	0.018555	0.00684	0.000488	-0.00635	-0.00537					-13.19	-0.00977	0.000977	-0.02686	-0.02832	-0.00342	-0.0083
		-13.09	-0.00928	0.014648	0.000977	-0.00537	-0.02002	-0.00146					-13.09	-0.00977	-0.00684	-0.02588	-0.02637	-0.00244	-0.01611
		-12.99	-0.01514	0.00977	-0.01465	-0.00928	-0.01514	-0.01611					-12.99	-0.00977	0.010742	-0.01709	-0.00781	0.01709	-0.0083
		-12.89	-0.01318	0.00977	-0.00391	-0.0083	-0.01514	-0.01416					-12.89	-0.01855	-0.00684	-0.01611	-0.01758	0.00928	-0.01611
		-12.79	-0.00928	0.015625	0	-0.00439	-0.00928	-0.00928					-12.79	-0.00879	0.00391	0.00439	-0.01563	0.02002	-0.00635
		-12.69	-0.01611	0.00488	-0.00879	-0.01514	-0.01904	-0.01025					-12.69	-0.01855	0.014648	0.00439	-0.01563	0.02002	-0.01416
		-12.59	-0.01514	-0.00293	-0.00781	-0.01514	-0.00928	-0.01807					-12.59	-0.02051	0.012695	0.00439	-0.01563	0.02002	-0.01611
		-12.49	-0.01221	0.010742	0.00586	-0.01025	-0.00439	-0.01416					-12.49	-0.01953	0.00391	0.00342	-0.01563	0.019043	-0.01514
		-12.39	-0.01025	0.010742	0.00586	-0.00928	-0.00439	-0.00244					-12.39	-0.02051	0.012695	0.00635	-0.0166	0.02002	-0.00537
		-12.29	-0.01221	0.000977	-0.00391	-0.00146	-0.00439	-0.01221					-12.29	-0.03809	-0.00488	-0.00244	-0.02246	0.010254	-0.01514
		-12.19	-0.01074	0.01123	0.00537	-0.00977	-0.00488	-0.0127					-12.19	-0.03906	-0.00586	-0.00439	-0.02441	-0.00146	-0.01514
		-12.09	-0.0166	0.00537	-0.0083	-0.01563	-0.01074	-0.0166					-12.09	-0.02734	0.00293	-0.00342	-0.0332	0.00732	-0.00537
		-11.99	-0.02588	0.00391	0	-0.01318	-0.01123	-0.01807					-11.99	-0.02734	-0.00586	-0.00342	-0.02344	-0.00244	-0.00635
		-11.89	-0.02148	-0.000488	-0.01318	-0.01758	-0.00488	-0.03125					-11.89	-0.02637	0.00391	0.00635	-0.02246	-0.000488	-0.00635
		-11.79	-0.0332	0.0083	-0.00439	-0.00977	-0.00488	-0.02246					-11.79	-0.02832	-0.00586	-0.00342	-0.02441	-0.00146	-0.00732
		-11.69	-0.01807	0.012695	0.010742	-0.00342	0.00928	-0.01709					-11.69	-0.02637	-0.00488	0.00732	-0.02246	-0.00146	-0.00635
		-11.59	-0.02686	-0.00488	0.000977	-0.01318	-0.00928	-0.01709					-11.59	-0.02734	-0.00684	0.00537	-0.01367	-0.00146	-0.00732
		-11.49	-0.02393	0.00977	0.00586	-0.0083	-0.00439	-0.02393					-11.49	-0.02637	-0.0166	-0.01221	-0.02344	-0.01025	-0.00537
		-11.39	-0.02246	0.00146	0.00635	-0.00781	-0.00488	-0.01465					-11.39	-0.01758	-0.00781	0.00537	-0.01563	0.0083	-0.00537
		-11.29	-0.02832	-0.00537	-0.000488	-0.00488	-0.01953	-0.0293					-11.29	-0.01758	-0.00879	-0.00342	-0.01563	0.00732	-0.00635
		-11.19	-0.02393	-0.00977	0.00684	-0.00928	-0.01611	-0.02588					-11.19	-0.00684	-0.00684	-0.00342	-0.01465	-0.000488	-0.01416
		-11.09	-0.02881	-0.00488	0.00195	-0.00342	-0.01904	-0.03857					-11.09	-0.01074	-0.00977	-0.00537	-0.00879	0.00732	-0.00732
		-10.99	-0.02393	-0.00977	-0.00391	0.000488	-0.00537	-0.0249					-10.99	-0.01953	-0.01074	-0.00537	-0.01758	-0.00147	-0.00732
		-10.89	-0.02881	-0.01465	-0.00879	-0.00439	-0.01025	-0.02979					-10.89	-0.01953	-0.0166	-0.01416	-0.0166	-0.00146	-0.00732
		-10.79	-0.02393	-0.00977	-0.00488	-0.00928	-0.01611	-0.03369					-10.79	-0.01953	-0.00781	-0.00635	-0.00879	-0.00146	-0.0083
		-10.69	-0.02881	-0.01367	0	-0.00439	-0.01904	-0.02002					-10.69	-0.01953	-0.00781	-0.01709	-0.02734	-0.00244	-0.02686
		-10.59	-0.021	0	-0.00391	-0.01025	-0.01416	-0.02393					-10.59	-0.01855	-0.00781	-0.01611	-0.01758	-0.01025	-0.02588
		-10.49	-0.02051	-0.0083	0.00537	0	-0.00391	-0.01465					-10.49	-0.00879	-0.00684	-0.00537	-0.01563	0.00928	-0.00537
		-10.39	-0.02637	-0.01318	-0.0083	-0.00586	-0.00977	-0.02832					-10.39	-0.02637	-0.01465	-0.00537	-0.02441	-0.01025	-0.01416
		-10.29	-0.02002	0.000977	-0.00391	-0.00928	-0.00342	-0.02393					-10.29	-0.00781	-0.00684	-0.00537	-0.00391	-0.00146	-0.00635
		-10.19	-0.01807	-0.00488	0	0.00439	-0.00146	-0.01807					-10.19	-0.01758	-0.02441	-0.00244	-0.01367	-0.00146	-0.02393
		-10.09	-0.021	0.000977	-0.00488	-0.0083	-0.00439	-0.02197					-10.09	-0.01758	-0.00684	0.00537	-0.01367	-0.00244	-0.00537
		-9.99	-0.01709	0.00391	-0.00977	-0.00537	-0.00146	-0.01807					-9.99	-0.01758	-0.02441	-0.01221	-0.02246	-0.02002	-0.01514
		-9.89	-0.021	-0.00879	-0.01465	-0.0083	-0.00537	-0.02295					-9.89	-0.01953	-0.00684	-0.00439	-0.00488	-0.00244	-0.00537
		-9.79	-0.01074	0.00146	-0.01318	-0.00879	-0.00391	-0.02148					-9.79	-0.01855	-0.01465	-0.00244	-0.0127	-0.01025	-0.00537
		-9.69	-0.00586	0.00537	-0.00928	-0.0127	0.00977	-0.0166					-9.69	-0.00977	0.00293	0.00635	-0.00488	0.00732	-0.00635
		-9.59	0.00293	-0.00537	-0.0083	-0.00391	0.000977	-0.00781					-9.59	-0.00977	-0.00781	-0.00439	-0.01367	-0.01123	-0.01514
		-9.49	-0.000977	0.00928	-0.00439	-0.00781	0.014648	-0.00195					-9.49	-0.00977	-0.00684	-0.00244	-0.0127	-0.01123	-0.01416
		-9.39	0.00879	0.00928	-0.01318	0.00195	0.00586	-0.00293					-9.39	-0.00781	0.00195	-0.00342	-0.00488	-0.021	-0.00537
		-9.29	0.00195	0.00342	-0.00928	-0.00391	0	-0.01953					-9.29	-0.00879	0.000977	-0.00342	-0.01367	-0.02197	-0.00635
		-9.19	-0.00195	0.00732	-0.00537	0.000977	0.013672	-0.00488					-9.19	-0.01758	0.00293	0.00537	-0.01465	-0.021	-0.01709
		-9.09	0.00391	0.016113	-0.0083	0.015625	0.010742	0					-9.09	-0.01953	-0.0166	-0.01416	-0.02441	-0.03174	-0.01709
		-8.99	0.00879	0.011231	-0.00146	0.00195	0.014648	-0.00391					-8.99	-0.01953	0.00195	-0.00537	-0.00586	-0.02393	-0.01709
		-8.89	0.012695	0.015137	0.00244	0.00684	0.010742	0.000977					-8.89	-0.01953	0.00195	-0.00537	-0.00488	-0.02002	-0.01611
		-8.79	0.00195	0.00635	-0.0083	0.015625	0.021484	0.010742					-8.79	-0.00977	0.00195	0.00439	0.013672	-0.01221	0.00146
		-8.69	0.010742	0.00537	-0.0083	0.00684	0.010742	0.00977					-8.69	-0.01953	0.000977	-0.00537	0.00293	-0.021	-0.01709
		-8.59	0.00684	0.011231	0.00537	0.010742	0.015625	0.00586					-8.59	-0.00879	-0.00684	0.00439	0.00293	-0.021	-0.00635
		-8.49	0.016602	0.011231	-0.00342	0.00977	0.015625	0.014648					-8.49	-0.01074	0.00195	-0.00537	0.00195	-0.03271	0.00146
		-8.39	0.016113	0.00977	-0.00391	0.00928	0.023926	0.00537					-8.39	-0.00977	0.000977	0.00439	0.000977	-0.03271	-0.0083
		-8.29	0.015625	0.00146	0.00635	0.00879	0.015625	0.015625					-8.29	-0.00977	-0.00781	0.00342	0.00195	-0.03369	-0.01709
		-8.19	0.000977	-0.00537	-0.000488	0.00391	0.00977	0.00977					-8.19	0	0.00195	0.00537	0.00293	-0.03076	-0.00635
		-8.09	0.012207	-0.01465	-0.00977	0.00244	0.018066	0.020996					-8.09	0.00195	-0.00586	0.00635	0.014648	-0.02197	-0.00635
		-7.99	0.011231	-0.01465	0	-0.00635	0.00928	0.02002					-7.99	0.00195	0.00293	0.00537	0.00586	-0.021	-0.00537
		-7.89	0.00781	-0.02002	-0.00439	-0.000977	0.00488	0.016602					-7.89	0.00195	-0.00488	-0.00439	0.015625	-0.02002	-0.00439
		-7.79	0.00732	-0.01953	-0.00488	-0.00146	0.01416	0.015137					-7.79	0.00195	0.00293	0.00342	0.00586	-0.01123	0.00439
		-7.69	0.00244	-0.02344	0.000977	-0.00537	0.00928	0.00244					-7.69	0.00195	-0.00684	-0.00439	0.015625	-0.01123	0.00439
		-7.59	0.013184	-0.00488	0.00977	0.015137	0.02002	0.012207					-7.59	-0.00781	-0.00781	0.00635	0.00586	-0.021	-0.00537
		-7.49	0.013184	-0.01367	0.000977	0.00635	0.02002	0.021973					-7.49	0.00391	0.00195	0.00635	0.016602	-0.01025	0.00439
		-7.39	0.01416	-0.02246	-0.00781	-0.00244	0.010254	0.012207					-7.39	0.011719	0.000977	0.00635	0.024414	-0.00244	0.00439
		-7.29	0.022949	-0.0127	0.00195	0.016113	0.011231	0.013184					-7.29	0.00293	-0.0166	0.00635	0.00684	-0.02002	-0.00439
		-7.19	0.019043	-0.00879	0.00586	0.00244	0.016113	0.01709					-7.19	0.020508	0.00391	0.00635	0.024414	-0.00244	0.013184
		-7.09	0.019531	-0.01904	-0.00244	0.00293	0.016602	0.00879					-7.09	0.011719	0.00391	0.016113	0.015625	-0.01123	0.00244
		-6.99	0.023438	-0.01416	-0.00732	-0.00195	0.010742	0.00293					-6.99	0.011719	-0.00586	0.00537	0.00586	-0.021	0.00439
		-6.89	0.019043	-0.00977	0.00684	0.011231	0.00635	0.00635					-6.89	0.011719	-0.00586	-0.00244	0.015625	-0.02002	0.00439
		-6.79	0.029785	0	0.00684	0.013184	0.00732	0.00635					-6.79	0.012695	-0.01465	0.00635	0.00684	-0.01123	-0.00439
		-6.69	0.032715	-0.00488	0.00195	0.01709	0.02002	0.011231					-6.69	0.03125	-0.00586	0.00635	0.025391	-0.01123	0.00439
		-6.59	0.03418	-0.00439	0.00244	0.017578	0.011719	0.011719					-6.59	0.032227	0.00391	0.00635	0.026367	-0.01025	0.01416
		-6.49	0.032715	0.00293	0.000977	0.015137	0.010254	0.019043					-6.49	0.040039	0.00391	0.00635	0.043945	0.00732	0.01416
		-6.39	0.039551	-0.00977	0.00684	0.012207	0.016113	0.00635					-6.39	0.041992	0.00488	0.01709	0.03418	-0.000488	0.015137
		-6.29	0.037598	-0.00195	0.014648	0.020996	0.024902	0.015137					-6.29	0.041016	0.00293	0.015137	0.044922	-0.00146	0.01416
		-6.19	0.031738	-0.0166	0	0.015137	0.018066	0.018066					-6.19	0.050781	0.00488	0.01709	0.044922	-0.000488	0.023926
		-6.09	0.041992	-0.00732	0.011231	0.024414	0.00977	0.00977					-6.09	0.041016	0.00391	0.015137	0.044922	0.00928	0.01416
		-5.99	0.041016	-0.01611	0.00244	0.015625	0.019531	0.00879					-5.99	0.040039	0.012695	0.01416	0.03418	0.000488	0.022949
		-5.89	0.046387	-0.01172	0.00684	0.02002	0.023926	0.00439					-5.89	0.032227	0.00488	0.015137	0.036133	0.000488	0.015137
		-5.79	0.041992	-0.00537	0.00244	0.015625	0.019531	0.010742					-5.79	0.051758	0.012695	0.032715	0.043945	0.0083	0.033691
		-5.69	0.055664	-0.00928	0.00635	0.020508	0.036133	0.00684					-5.69	0.043945	0.00488	0.023926	0.036133	0.00928	0.044434
		-5.59	0.05127	-0.00488	0	0.024902	0.039551	0.02002					-5.59	0.0625	0.023438	0.023926	0.043945	0.018066	0.052246
		-5.49	0.055664	0.000488	-0.00439	0.019531	0.026367	0.00684					-5.49	0.053711	0.013672	0.015137	0.026367	0.0083	0.034668
		-5.39	0.051758	0.00537	0.000488	0.025391	0.041016	0.020508					-5.39	0.071289	0.023438	0.034668	0.044922	0.018066	0.043457
		-5.29	0.045898	-0.000488	0.00439	0.010742	0.036133	0.00684					-5.29	0.063477	0.023438	0.026856	0.045898	0.018066	0.043457
		-5.19	0.051758	0.00537	0.010254	0.024414	0.049805	0.011719					-5.19	0.071289	0.03125	0.035645	0.053711	0.018066	0.042481
		-5.09	0.052246	0.00586	0.010742	0.01416	0.039551	0.020996					-5.09	0.071289	0.032227	0.04541	0.054688	0.019043	0.044434
		-4.99	0.0625	0.00635	0.011231	0.014648	0.040039	0.012695					-4.99	0.070313	0.041016	0.034668	0.044922	0.01709	0.042481
		-4.89	0.067871	0.020508	0.016602	0.028809	0.054199	0.026856					-4.89	0.070313	0.041016	0.036621	0.044922	0.00928	0.041504
		-4.79	0.067383	0.00244	0.01709	0.010742	0.037109	0.00684					-4.79	0.070313	0.041016	0.034668	0.044922	0.0083	0.031738
		-4.69	0.062988	0.015625	0.020508	0.026856	0.060059	0.011231					-4.69	0.071289	0.03125	0.027832	0.035156	0.00928	0.033691
		-4.59	0.074707	0.00488	0.011719	0.026856	0.049316	0.02002					-4.59	0.082031	0.033203	0.046387	0.044922	0.019043	0.035645
		-4.49	0.069336	-0.000488	0.01709	0.022461	0.045898	0.00586					-4.49	0.091797	0.03418	0.04834	0.045898	0.020996	0.04541
		-4.39	0.063965	-0.00684	0.03125	0.025879	0.050293	0.010254					-4.39	0.09082	0.041992	0.056152	0.053711	0.029785	0.056152
		-4.29	0.060059	-0.03027	0.026367	0.021973	0.055176	0.00635					-4.29	0.083984	0.024414	0.04834	0.046875	0.020996	0.056152
		-4.19	0.064941	-0.03418	0.021484	0.01709	0.050293	0.00146					-4.19	0.102539	0.033204	0.056152	0.064453	0.039551	0.075684
		-4.09	0.062988	-0.03418	0.03125	0.016113	0.040527	0.00146					-4.09	0.120117	0.044922	0.073731	0.074219	0.039551	0.084473
		-3.99	0.072754	-0.02539	0.030273	0.01709	0.050293	0.013184					-3.99	0.101563	0.036133	0.056152	0.06543	0.040528	0.074707
		-3.89	0.068848	-0.03906	0.017578	0.012207	0.046387	0.0083					-3.89	0.113281	0.053711	0.073731	0.073242	0.04834	0.074707
		-3.79	0.086914	-0.02881	0.026856	0.012695	0.054688	0.00781					-3.79	0.114258	0.044922	0.065918	0.076172	0.040527	0.074707
		-3.69	0.070801	-0.03516	0.030273	0.016113	0.049316	-0.0083					-3.69	0.110352	0.033203	0.062012	0.051758	0.037598	0.062988
		-3.59	0.072266	-0.02393	0.029785	0.016602	0.058594	-0.00684					-3.59	0.112305	0.043946	0.065918	0.055664	0.047364	0.072754
		-3.49	0.071777	-0.0332	0.030273	0.016113	0.061035	-0.0083					-3.49	0.121094	0.052734	0.074707	0.06543	0.04541	0.072754
		-3.39	0.081543	-0.02344	0.03125	0.026856	0.049316	-0.01807					-3.39	0.121094	0.060547	0.083496	0.074219	0.056152	0.08252
		-3.29	0.076172	-0.02979	0.034668	0.030273	0.055664	-0.00488					-3.29	0.131836	0.070313	0.075684	0.075195	0.047363	0.083496
		-3.19	0.08252	-0.0166	0.03125	0.025879	0.061035	-0.00928					-3.19	0.142578	0.071289	0.084473	0.085938	0.04834	0.095215
		-3.09	0.09082	-0.03564	0.041504	0.016602	0.051758	-0.00977					-3.09	0.143555	0.073244	0.067871	0.086914	0.040529	0.114746
		-2.99	0.081055	-0.04541	0.041504	0.015625	0.05957	-0.01855					-2.99	0.148438	0.089844	0.07666	0.094727	0.04834	0.122559
		-2.89	0.086914	-0.06006	0.034668	0.00977	0.063477	-0.00391					-2.89	0.120117	0.071289	0.07666	0.085938	0.030762	0.104004
		-2.79	0.05957	-0.05811	0.025879	0.011719	0.064453	-0.00293					-2.79	0.111328	0.072266	0.084473	0.095703	0.038574	0.099121
		-2.69	0.084473	-0.0332	0.03125	0.024902	0.049316	-0.0083					-2.69	0.12207	0.061523	0.084473	0.087891	0.030762	0.084473
		-2.59	0.08252	-0.02246	0.024414	0.01709	0.052246	-0.00635					-2.59	0.120117	0.063478	0.093262	0.115234	0.040529	0.11377
		-2.49	0.087891	0.00146	0.047363	0.03125	0.075195	0.00781					-2.49	0.120117	0.098633	0.093262	0.12207	0.064941	0.099121
		-2.39	0.082031	0.00439	0.039551	0.025391	0.048828	0.022461					-2.39	0.099609	0.063477	0.074707	0.114258	0.038574	0.053223
		-2.29	0.082031	-0.00537	0.026856	0.025391	0.050781	0.041016					-2.29	0.079102	0.073242	0.056152	0.104492	0.050293	0.033691
		-2.19	0.072754	0.015625	0.000977	0.04541	0.049316	0.050293					-2.19	0.052734	0.051758	0.056152	0.085938	0.02002	0.00537
		-2.09	0.068848	-0.000975	-0.02051	0.021973	0.057129	0.038574					-2.09	0.010742	0.043946	0.053223	0.072266	0.000489	-0.01807
		-1.99	0.072754	0.037109	0.021484	0.057129	0.070801	0.063965					-1.99	0.00879	0.063477	0.07666	0.074219	0.068848	-0.00439
		-1.89	0.069336	0.042481	0.018066	0.041992	0.053711	0.037109					-1.89	-0.03125	0.052734	0.065918	0.056641	0.050293	-0.00537
		-1.79	0.094727	0.068848	0.00244	0.056641	0.051758	0.040039					-1.79	-0.05859	0.035156	0.055176	0.043945	0.028809	-0.00342
		-1.69	0.096191	0.115234	0.00488	0.101074	0.085449	0.037598					-1.69	-0.08984	0.030273	0.053223	0.064453	0.046387	0.00439
		-1.59	0.071777	0.155269	-0.00977	0.105957	0.078613	0.057129					-1.59	-0.08691	-0.00586	0.036621	0.041992	0.019038	-0.00537
		-1.49	0.05127	0.15918	-0.000977	0.103027	0.07666	0.025879					-1.49	-0.08203	0.00586	0.030762	0.027344	-0.00928	-0.02588
		-1.39	0.069824	0.158203	-0.000977	0.104004	0.062988	0.019043					-1.39	-0.0498	0.044922	0.065918	0.024414	0.041504	-0.02783
		-1.29	0.071289	0.252441	0.01709	0.130859	0.029297	0.045898					-1.29	-0.06738	0.074219	0.066895	0.016602	0.081543	-0.01709
		-1.19	0.080078	0.243164	0.013184	0.116699	-0.04248	0.059082					-1.19	-0.03223	0.087891	0.060547	0.016113	0.092285	-0.03516
		-1.09	0.030273	-0.00243	-0.000488	0.110352	-0.02832	0.105957					-1.09	0.019531	0.122569	-0.00732	-0.06934	0.02589	-0.11572
		-0.99	0.067383	-0.05127	0.032715	0.20752	0.021484	0.186523					-0.99	0.00342	-0.06055	-0.03076	-0.10059	0.00244	-0.17139
		-0.89	0.112305	-0.03662	0.060059	0.136719	0.032227	0.133789					-0.89	-0.03809	0.00879	0.022949	-0.0459	0.049316	-0.10156
		-0.79	0.096191	-0.10645	0.00391	0.087402	-0.01416	0.112793					-0.79	-0.04102	-0.06152	-0.0249	-0.05566	-0.0542	-0.05908
		-0.69	0.101807	-0.09985	0.045654	0.092041	0.028565	0.105713					-0.69	-0.05225	-0.07422	0.025879	-0.07715	-0.05566	-0.04346
		-0.59	0.122559	-0.12645	0.00977	0.087402	0.0083	0.056641					-0.59	-0.00293	-0.04393	-0.01221	-0.06934	-0.03856	-0.00439
		-0.49	0.138184	-0.11523	0.00293	0.127441	0.012207	0.127441					-0.49	0.029297	-0.09229	-0.01514	-0.0459	-0.03906	-0.02686
		-0.39	0.159668	-0.09424	-0.05957	0.121582	-0.02051	0.138184					-0.39	0.03418	-0.05273	-0.04053	-0.03076	0.00146	-0.06494
		-0.29	0.202881	-0.08521	-0.05249	0.141357	0.036865	0.166748					-0.29	0.038574	-0.0625	-0.00244	0.024414	-0.00635	-0.06885
		-0.19	0.169678	-0.15405	-0.01147	0.12915	0.046143	0.203857					-0.19	0.124512	-0.02832	-0.01465	0.110352	0.092773	-0.15332
		-0.09	0.111084	-0.24927	-0.15064	0.033936	-0.05933	0.164307					-0.09	-0.01855	0.084946	0.050781	0.268555	0.313462	-0.10693
		0.010002	-0.0166	0.209961	-0.00146	0.04834	-0.00635	0.078125					0.010002	-0.44678	-0.22949	-0.01221	0.0083	0.073731	0.070313
		0.110001	-0.21558	-0.12622	-0.01392	0.017334	-0.08325	-0.26929					0.110001	-0.00293	0.263184	0.307617	0.248535	0.135254	0.116699
		0.209999	-0.19898	-0.10034	0.217041	0.092041	0.147217	0.284912					0.209999	0.244629	0.470215	0.261719	0.519531	0.655762	1.41357
		0.309998	0.024658	-0.13159	0.220947	0.314209	0.495361	1.17017					0.309998	0.43457	0.171875	0.162598	0.62207	1.11328	2.27637
		0.409996	-0.07935	0.254633	0.221924	0.385498	1.10571	2.00708					0.409996	0.321289	0.244628	0.322754	0.619629	1.48096	2.91162
		0.510002	0.052002	0.297119	0.198975	0.469482	1.29419	2.65894					0.510002	0.134766	0.310547	0.571777	0.965332	1.76758	3.30811
		0.610001	-0.14844	0.157715	0.271484	0.603027	1.56689	3.09326					0.610001	0.141602	0.394531	0.652832	1.04443	2.30713	3.84033
		0.709999	-0.01172	0.165527	0.310547	0.542969	1.80664	3.68359					0.709999	0.064453	0.298828	0.495605	1.05664	2.29834	4.15576
		0.809998	0.000488	0.154297	0.449219	0.671387	2.03662	4.04004					0.809998	0.120605	0.305664	0.625	1.09375	2.34033	4.55469
		0.909996	0.12793	0.249987	0.524902	0.833496	2.30518	4.43066					0.909996	0.130859	0.364734	0.626465	1.1377	2.42968	4.88525
		1.01	0.124268	0.296143	0.54126	0.986084	2.45093	4.71313					1.01	0.124512	0.352051	0.625977	1.19629	2.52051	4.96191
		1.11	0.09668	0.299316	0.595215	1.0708	2.56445	4.99707					1.11	0.162109	0.334961	0.614746	1.22559	2.58643	5.03613
		1.21	0.092285	0.294922	0.64209	1.15674	2.73096	5.21484					1.21	0.163574	0.375	0.626465	1.32715	2.61182	5.12646
		1.31	0.055908	0.315674	0.633057	1.18921	2.82983	5.48413					1.31	0.171875	0.382324	0.635742	1.37207	2.68164	5.20459
		1.41	0.08252	0.337393	0.651367	1.25635	2.94043	5.69287					1.41	0.14209	0.37548	0.635742	1.34521	2.74316	5.25293
		1.51	0.052734	0.35498	0.660645	1.29736	3	5.83057					1.51	0.136719	0.390625	0.622559	1.38037	2.81543	5.29053
		1.61	0.041504	0.354492	0.679688	1.34814	3.05127	6.00244					1.61	0.103516	0.382813	0.614746	1.375	2.84131	5.35303
		1.71	0.016602	0.35791	0.653809	1.41992	3.12402	6.125					1.71	0.130859	0.374512	0.60791	1.39844	2.89893	5.40186
		1.81	-0.00244	0.330078	0.65625	1.45166	3.1665	6.16748					1.81	0.131836	0.394531	0.645996	1.44531	2.94092	5.44482
		1.91	0.00977	0.311029	0.66748	1.49219	3.24609	6.22559					1.91	0.15918	0.409173	0.682129	1.48242	3.01904	5.53174
		2.01	0.022949	0.313477	0.683594	1.54932	3.29932	6.28271					2.01	0.147461	0.391602	0.685059	1.49316	3.04834	5.57275
		2.11	0.035645	0.307617	0.695313	1.62061	3.36475	6.38428					2.11	0.111328	0.383789	0.675293	1.48535	3.07861	5.61475
		2.21	0.023438	0.314941	0.709473	1.66406	3.42871	6.44043					2.21	0.111328	0.422852	0.696777	1.52539	3.13135	5.67236
		2.31	0.018555	0.319824	0.715332	1.68359	3.46777	6.5166					2.31	0.102539	0.422852	0.706543	1.55371	3.16846	5.7124
		2.41	0.025879	0.310543	0.713867	1.72998	3.5249	6.57666					2.41	0.09082	0.415035	0.70752	1.56348	3.1665	5.72314
		2.51	0.029785	0.327148	0.704102	1.74951	3.57373	6.63721					2.51	0.103516	0.421875	0.727051	1.58984	3.18311	5.76709
		2.61	0.0625	0.304199	0.69873	1.77344	3.63965	6.69922					2.61	0.133789	0.43457	0.758301	1.66602	3.23877	5.82666
		2.71	0.063965	0.305664	0.69043	1.7749	3.69189	6.76416					2.71	0.154297	0.435547	0.780762	1.69727	3.26318	5.85693
		2.81	0.078125	0.311035	0.708496	1.80176	3.72656	6.83887					2.81	0.171875	0.453125	0.822754	1.73438	3.31689	5.91357
		2.91	0.088867	0.319821	0.729004	1.82129	3.78711	6.92578					2.91	0.181641	0.471677	0.816895	1.76563	3.35107	5.95557
		3.01	0.086914	0.30127	0.737793	1.83105	3.82715	6.95996					3.01	0.182617	0.47168	0.825684	1.78613	3.38623	5.98389
		3.11	0.09375	0.316895	0.753418	1.84668	3.88086	7.03027					3.11	0.181641	0.463867	0.846191	1.81348	3.40869	6.01318
		3.21	0.104492	0.327637	0.770996	1.86621	3.91992	7.06055					3.21	0.180664	0.470703	0.874512	1.83398	3.43701	6.04346
		3.31	0.106934	0.338867	0.776367	1.86865	3.96436	7.07471					3.31	0.189453	0.451172	0.864746	1.85352	3.44775	6.06299
		3.41	0.10791	0.322265	0.777344	1.88135	3.98486	7.09717					3.41	0.19043	0.463867	0.895996	1.87598	3.48193	6.08545
		3.51	0.098633	0.350098	0.79834	1.90137	4.01367	7.14551					3.51	0.213867	0.484375	0.92627	1.90527	3.53857	6.13428
		3.61	0.097168	0.349609	0.816406	1.92822	4.04639	7.15576					3.61	0.232422	0.495117	0.937012	1.92676	3.56006	6.14502
		3.71	0.097168	0.358398	0.834961	1.94971	4.09326	7.1958					3.71	0.231445	0.512695	0.955566	1.9541	3.6001	6.17334
		3.81	0.108887	0.360352	0.84668	1.97314	4.11572	7.22705					3.81	0.259766	0.513672	0.975098	1.97559	3.63135	6.21436
		3.91	0.115234	0.347168	0.864746	1.9873	4.14063	7.26367					3.91	0.261719	0.514648	0.983887	2.00586	3.67041	6.24463
		4.01	0.129883	0.371582	0.896973	2.00195	4.1875	7.30566					4.01	0.260742	0.532227	0.975098	2.04395	3.71631	6.2749
		4.11	0.128418	0.373047	0.90625	2.021	4.20752	7.33643					4.11	0.251953	0.523438	0.984863	2.04492	3.73096	6.31494
		4.21	0.135254	0.380859	0.914063	2.03955	4.24463	7.37646					4.21	0.259766	0.53125	1.00439	2.06543	3.76807	6.34326
		4.31	0.13623	0.391602	0.917969	2.07178	4.25439	7.38623					4.31	0.241211	0.513672	0.986816	2.0752	3.75928	6.35498
		4.41	0.138184	0.388672	0.925781	2.08057	4.26416	7.38721					4.41	0.238281	0.531249	1.00537	2.09375	3.7876	6.3833
		4.51	0.13916	0.399414	0.927734	2.1001	4.30713	7.41748					4.51	0.230469	0.524414	1.01611	2.12305	3.81592	6.4126
		4.61	0.145996	0.389648	0.935547	2.10986	4.31592	7.43506					4.61	0.228516	0.522461	1.01514	2.13379	3.82764	6.44287
		4.71	0.137695	0.399902	0.944824	2.12891	4.33594	7.46484					4.71	0.220703	0.523438	1.03662	2.14453	3.84717	6.46338
		4.81	0.131836	0.394043	0.940918	2.14648	4.34961	7.48047					4.81	0.21875	0.521484	1.04248	2.1543	3.85596	6.48096
		4.91	0.137207	0.399414	0.954102	2.15283	4.36475	7.50635					4.91	0.222656	0.533203	1.04541	2.18555	3.88721	6.51416
		5.01	0.147461	0.408691	0.955566	2.18066	4.39453	7.51758					5.01	0.232422	0.542969	1.06494	2.20508	3.91943	6.5542
		5.11	0.151855	0.404297	0.970703	2.18604	4.40771	7.5415					5.11	0.232422	0.544922	1.06494	2.21484	3.93115	6.56592
		5.21	0.151855	0.415039	0.972656	2.19678	4.42139	7.56104					5.21	0.242188	0.553711	1.08447	2.23438	3.96826	6.604
		5.31	0.143066	0.415039	0.973633	2.20654	4.42139	7.57178					5.31	0.233398	0.545898	1.08643	2.24707	3.979	6.62646
		5.41	0.143066	0.414062	0.991211	2.22607	4.43115	7.59326					5.41	0.250977	0.564453	1.10596	2.27539	4.01025	6.66455
		5.51	0.144531	0.405762	0.981934	2.22559	4.44043	7.60352					5.51	0.242188	0.563477	1.11475	2.28418	4.02979	6.68408
		5.61	0.144531	0.414551	0.981934	2.23438	4.4502	7.62207					5.61	0.251953	0.56543	1.11572	2.2959	4.05908	6.71436
		5.71	0.159668	0.430664	0.996094	2.25049	4.47607	7.65576					5.71	0.242188	0.573242	1.12744	2.31348	4.07861	6.74463
		5.81	0.162598	0.424805	1	2.26416	4.49072	7.67041					5.81	0.251953	0.575195	1.13721	2.33496	4.10986	6.78369
		5.91	0.158691	0.420899	0.99707	2.271	4.50537	7.68506					5.91	0.250977	0.583008	1.14697	2.35254	4.12842	6.81201
		6.01	0.164551	0.426758	1.01074	2.28564	4.51025	7.70068					6.01	0.250977	0.583984	1.16553	2.36328	4.14893	6.83447
		6.11	0.178223	0.429688	1.01465	2.28955	4.5249	7.71436					6.11	0.242188	0.583984	1.15674	2.38672	4.16748	6.854
		6.21	0.166504	0.420898	1.00586	2.29346	4.5249	7.72607					6.21	0.25293	0.59375	1.17627	2.40625	4.18994	6.89404
		6.31	0.176758	0.430176	1.0249	2.31152	4.54395	7.74609					6.31	0.260742	0.59375	1.17529	2.41504	4.2085	6.92139
		6.41	0.175781	0.431152	1.0249	2.32129	4.55469	7.7666					6.41	0.240234	0.59082	1.17432	2.42383	4.21729	6.93213
		6.51	0.171387	0.435547	1.02148	2.31787	4.56006	7.77197					6.51	0.242188	0.583984	1.18506	2.43555	4.229	6.95264
		6.61	0.175781	0.440918	1.03369	2.34082	4.58496	7.78613					6.61	0.272461	0.614258	1.20654	2.47559	4.27881	7.00342
		6.71	0.162598	0.435547	1.02051	2.3374	4.59033	7.7915					6.71	0.261719	0.603516	1.20654	2.47559	4.28955	7.01221
		6.81	0.182129	0.446289	1.02148	2.3667	4.60107	7.81201					6.81	0.25	0.603516	1.2251	2.47754	4.30908	7.03467
		6.91	0.177246	0.451172	1.02734	2.37158	4.6167	7.82764					6.91	0.25	0.603516	1.22412	2.49512	4.32764	7.06396
		7.01	0.177734	0.450684	1.03564	2.37109	4.63477	7.83496					7.01	0.261719	0.613281	1.23682	2.50586	4.33936	7.08545
		7.11	0.186035	0.451172	1.03516	2.38037	4.63428	7.83838					7.11	0.261719	0.612305	1.24658	2.51563	4.36768	7.11377
		7.21	0.182129	0.46582	1.05078	2.38623	4.6499	7.86279					7.21	0.261719	0.604492	1.24658	2.53516	4.38916	7.13623
		7.31	0.182129	0.464844	1.05176	2.39697	4.6499	7.87256					7.31	0.261719	0.613281	1.25635	2.54492	4.40869	7.16455
		7.41	0.1875	0.450683	1.06494	2.41895	4.66406	7.87695					7.41	0.271484	0.623047	1.27588	2.56543	4.42822	7.18408
		7.51	0.184082	0.447266	1.06055	2.40576	4.65967	7.88232					7.51	0.270508	0.62207	1.28564	2.56543	4.44678	7.20264
		7.61	0.188965	0.460938	1.06543	2.41064	4.66455	7.88721					7.61	0.271484	0.623047	1.30518	2.57617	4.46924	7.2251
		7.71	0.194824	0.46582	1.06055	2.42627	4.6792	7.90186					7.71	0.271484	0.632813	1.30518	2.58594	4.479	7.24463
		7.81	0.203613	0.466797	1.06055	2.43506	4.68896	7.91162					7.81	0.271484	0.632813	1.31494	2.5957	4.49854	7.26416
		7.91	0.203125	0.475097	1.06006	2.43457	4.68945	7.9209					7.91	0.28125	0.642578	1.33447	2.61523	4.52783	7.29346
		8.01	0.198242	0.470215	1.05518	2.42969	4.70508	7.91602					8.01	0.28125	0.642578	1.34424	2.63477	4.5376	7.31299
		8.11	0.199219	0.471191	1.05615	2.43066	4.70508	7.92676					8.11	0.28125	0.642578	1.34424	2.64453	4.55908	7.32568
		8.21	0.193848	0.46582	1.06055	2.43506	4.71045	7.94092					8.21	0.280273	0.651367	1.35498	2.65527	4.57764	7.35303
		8.31	0.193848	0.46582	1.06055	2.44482	4.72021	7.95264					8.31	0.272461	0.643555	1.34814	2.65723	4.57959	7.36475
		8.41	0.19873	0.469727	1.06543	2.44971	4.7251	7.95752					8.41	0.28125	0.652344	1.37451	2.68555	4.60791	7.39307
		8.51	0.198242	0.460449	1.06494	2.44922	4.73438	7.95703					8.51	0.291016	0.661133	1.38525	2.70508	4.62646	7.42432
		8.61	0.193848	0.456055	1.06055	2.44482	4.72998	7.9624					8.61	0.291992	0.652344	1.39502	2.71484	4.63721	7.44385
		8.71	0.19873	0.449219	1.06543	2.44971	4.74463	7.97705					8.71	0.300781	0.652344	1.40479	2.72461	4.65869	7.46338
		8.81	0.189453	0.449707	1.06592	2.46191	4.75488	7.97754					8.81	0.300781	0.662109	1.40479	2.74609	4.67822	7.48291
		8.91	0.198242	0.458496	1.07471	2.4707	4.76367	7.99512					8.91	0.300781	0.662109	1.41455	2.75586	4.69775	7.50439
		9.01	0.193848	0.454102	1.07031	2.46631	4.76904	7.98193					9.01	0.300781	0.662109	1.41455	2.76563	4.70752	7.51416
		9.11	0.193848	0.454102	1.07031	2.46631	4.76904	7.9917					9.11	0.310547	0.671875	1.43408	2.79492	4.73877	7.54248
		9.21	0.193848	0.443359	1.08008	2.46631	4.77979	7.9917					9.21	0.311523	0.671875	1.44482	2.80566	4.74951	7.54541
		9.31	0.194336	0.435059	1.08057	2.4668	4.78809	8.00195					9.31	0.320313	0.671875	1.46533	2.82324	4.76709	7.58252
		9.41	0.1875	0.439942	1.08545	2.47168	4.7959	8.00684					9.41	0.320313	0.671875	1.4751	2.82227	4.77783	7.59131
		9.51	0.208496	0.449219	1.08496	2.48975	4.81494	8.01611					9.51	0.320313	0.681641	1.4751	2.83398	4.79736	7.60498
		9.61	0.208008	0.44873	1.0835	2.48047	4.81445	8.02539					9.61	0.329102	0.691406	1.49463	2.85352	4.81689	7.64307
		9.71	0.199219	0.439941	1.07568	2.47168	4.81543	8.02637					9.71	0.320313	0.691406	1.50439	2.87207	4.83838	7.6626
		9.81	0.208496	0.458984	1.08496	2.49072	4.82471	8.03467					9.81	0.310547	0.691406	1.50439	2.87305	4.85791	7.68115
		9.91	0.208984	0.449708	1.08545	2.49121	4.8252	8.02441					9.91	0.311523	0.702149	1.51514	2.89355	4.86865	7.69482
		10.01	0.220215	0.460938	1.0957	2.50244	4.84619	8.03564					10.01	0.320313	0.710938	1.53271	2.91211	4.896	7.72314
		10.11	0.208984	0.461426	1.0874	2.5127	4.8457	8.04785					10.11	0.320313	0.710938	1.53369	2.9209	4.89697	7.73291
		10.21	0.213379	0.464844	1.0918	2.51709	4.85107	8.05225					10.21	0.320313	0.710938	1.53369	2.92383	4.90674	7.75244
		10.31	0.213379	0.456055	1.10156	2.51709	4.85205	8.05225					10.31	0.320313	0.709961	1.54346	2.93359	4.91846	7.78369
		10.41	0.213867	0.456543	1.10205	2.52734	4.86035	8.05273					10.41	0.329102	0.700195	1.55518	2.94238	4.93701	7.79248
		10.51	0.217285	0.460938	1.10547	2.53174	4.86572	8.05713					10.51	0.331055	0.711914	1.56494	2.9541	4.9585	7.81299
		10.61	0.213379	0.46582	1.10156	2.53662	4.87061	8.0708					10.61	0.330078	0.711914	1.56494	2.96191	4.96729	7.82275
		10.71	0.213867	0.466309	1.10205	2.53613	4.88086	8.0625					10.71	0.330078	0.719727	1.57471	2.97266	4.97607	7.83252
		10.81	0.218262	0.469727	1.10645	2.5415	4.88525	8.06689					10.81	0.330078	0.710938	1.57471	2.98242	4.98877	7.85205
		10.91	0.22998	0.460938	1.10645	2.5415	4.89404	8.07568					10.91	0.329102	0.710938	1.58447	2.99414	4.99854	7.87256
		11.01	0.234863	0.46582	1.12012	2.54639	4.89014	8.07178					11.01	0.319336	0.723633	1.58545	3.00488	5.00928	7.88428
		11.11	0.230957	0.461914	1.10742	2.55225	4.896	8.06787					11.11	0.330078	0.734375	1.60596	3.02441	5.03857	7.90479
		11.21	0.238281	0.459473	1.11572	2.55957	4.9043	8.08496					11.21	0.330078	0.734375	1.61572	3.03516	5.03955	7.92432
		11.31	0.212402	0.446289	1.11133	2.54639	4.8999	8.07178					11.31	0.330078	0.744141	1.61475	3.04492	5.04932	7.9458
		11.41	0.222168	0.446289	1.11133	2.54639	4.8999	8.08057					11.41	0.339844	0.753906	1.62549	3.06348	5.06787	7.97412
		11.51	0.216797	0.45166	1.11572	2.55176	4.91699	8.07715					11.51	0.339844	0.75293	1.63525	3.06445	5.07861	7.97314
		11.61	0.226074	0.460938	1.11621	2.56006	4.92529	8.09619					11.61	0.339844	0.753906	1.64502	3.07617	5.08838	7.99268
		11.71	0.220215	0.455078	1.11035	2.55615	4.9126	8.09131					11.71	0.351563	0.753906	1.64404	3.0957	5.10791	8.01221
		11.81	0.211914	0.444824	1.10205	2.55664	4.9209	8.10059					11.81	0.352539	0.754883	1.64893	3.10547	5.11865	8.03369
		11.91	0.221191	0.454101	1.11133	2.56592	4.92139	8.10107					11.91	0.360352	0.773438	1.67529	3.11523	5.14697	8.05322
		12.01	0.216797	0.449707	1.10693	2.56055	4.91602	8.09668					12.01	0.351563	0.772461	1.6665	3.125	5.15674	8.06299
		12.11	0.220703	0.453613	1.11182	2.55469	4.92188	8.10156					12.11	0.351563	0.763672	1.67627	3.13477	5.17725	8.08252
		12.21	0.21582	0.44873	1.12646	2.57031	4.92578	8.11523					12.21	0.351563	0.773438	1.68604	3.14453	5.18799	8.10205
		12.31	0.211426	0.444336	1.11133	2.56494	4.92139	8.11084					12.31	0.351563	0.774414	1.68701	3.15527	5.19873	8.11377
		12.41	0.212402	0.445314	1.10059	2.55615	4.93213	8.11084					12.41	0.351563	0.783203	1.70557	3.18457	5.22607	8.1333
		12.51	0.226074	0.458008	1.11426	2.56104	4.94482	8.12744					12.51	0.361328	0.783203	1.70459	3.18555	5.23877	8.15283
		12.61	0.225098	0.449219	1.11328	2.56006	4.93604	8.12646					12.61	0.361328	0.78418	1.70654	3.19531	5.23975	8.17236
		12.71	0.228027	0.449219	1.11621	2.56104	4.93604	8.11768					12.71	0.361328	0.801758	1.71533	3.20313	5.2583	8.18213
		12.81	0.223633	0.443848	1.11182	2.55664	4.94141	8.11328					12.81	0.373047	0.804688	1.72705	3.22461	5.28857	8.21436
		12.91	0.227539	0.439942	1.11572	2.56152	4.94629	8.12695					12.91	0.361328	0.802734	1.72412	3.22168	5.27783	8.21338
		13.01	0.211426	0.444336	1.11133	2.56592	4.95947	8.13232					13.01	0.361328	0.802734	1.72314	3.23438	5.29736	8.23193
		13.11	0.211426	0.453125	1.11133	2.56592	4.94873	8.13232					13.11	0.382813	0.81543	1.73584	3.24707	5.31982	8.25537
		13.21	0.211426	0.43457	1.11133	2.57568	4.94873	8.14209					13.21	0.382813	0.833984	1.75635	3.27539	5.33936	8.2749
		13.31	0.211914	0.435059	1.11084	2.57617	4.95898	8.14258					13.31	0.382813	0.833984	1.75635	3.28418	5.3501	8.28564
		13.41	0.21582	0.449707	1.10693	2.58008	4.96387	8.14648					13.41	0.382813	0.833008	1.76611	3.28516	5.36963	8.29541
		13.51	0.212402	0.455078	1.1123	2.57666	4.96826	8.15088					13.51	0.383789	0.834961	1.76611	3.2959	5.38916	8.32568
		13.61	0.217285	0.458984	1.11719	2.59131	4.96436	8.15576					13.61	0.402344	0.84375	1.77588	3.31445	5.39893	8.34326
		13.71	0.212402	0.445313	1.12109	2.58545	4.96924	8.1499					13.71	0.389648	0.832031	1.76416	3.3125	5.396	8.34424
		13.81	0.224121	0.446289	1.11328	2.57764	4.97021	8.15186					13.81	0.380859	0.841797	1.77393	3.32422	5.39893	8.36279
		13.91	0.229004	0.458984	1.12695	2.60107	4.98389	8.16553					13.91	0.380859	0.84082	1.78271	3.33301	5.41846	8.36377
		14.01	0.228516	0.450684	1.12646	2.60156	4.99316	8.17578					14.01	0.380859	0.833008	1.7749	3.33496	5.43799	8.3833
		14.11	0.225586	0.455566	1.12354	2.60645	4.99023	8.18164					14.11	0.380859	0.851563	1.79346	3.35254	5.44775	8.40088
		14.21	0.22998	0.451172	1.1377	2.60205	4.99463	8.18506					14.21	0.380859	0.851563	1.80322	3.35352	5.46729	8.4126
		14.31	0.22998	0.460938	1.1377	2.61182	5.00635	8.18604					14.31	0.391602	0.852539	1.81396	3.36328	5.48877	8.43213
		14.41	0.229004	0.451172	1.13672	2.61084	5.00537	8.18506					14.41	0.399414	0.860352	1.82178	3.37305	5.49658	8.45166
		14.51	0.21875	0.460449	1.12842	2.60254	5.00684	8.18652					14.51	0.390625	0.861328	1.82471	3.39258	5.51611	8.47021
		14.61	0.223633	0.45459	1.1333	2.61621	5.01172	8.19141					14.61	0.400391	0.862305	1.82568	3.39258	5.53662	8.47217
		14.71	0.223633	0.466309	1.14307	2.60547	5.00098	8.19141					14.71	0.398438	0.871094	1.84326	3.4043	5.5542	8.50146
		14.81	0.227051	0.469727	1.14648	2.60986	5.00635	8.20654					14.81	0.397461	0.880859	1.8335	3.42383	5.55713	8.50244
		14.91	0.218262	0.460937	1.1377	2.61963	5.00537	8.19775					14.91	0.388672	0.870117	1.82471	3.42285	5.56592	8.51221
		15.01	0.214355	0.457031	1.13281	2.61475	4.99268	8.20264					15.01	0.389648	0.862305	1.83545	3.4248	5.56787	8.53174
		15.11	0.223145	0.46582	1.13086	2.61475	5.00146	8.20264					15.11	0.399414	0.882813	1.84619	3.44434	5.59814	8.54346
		15.21	0.218262	0.460938	1.12695	2.62158	5.00635	8.19775					15.21	0.400391	0.882813	1.85596	3.44336	5.60693	8.56396
		15.31	0.218262	0.460938	1.14453	2.62158	5.00635	8.20752					15.31	0.400391	0.891602	1.86475	3.45313	5.61768	8.57471
		15.41	0.219238	0.470704	1.13672	2.62158	5.00732	8.21729					15.41	0.400391	0.883789	1.85693	3.46582	5.64014	8.58545
		15.51	0.236816	0.470703	1.14551	2.62158	5.01514	8.21729					15.51	0.390625	0.891602	1.86475	3.47363	5.65771	8.60303
		15.61	0.218262	0.470703	1.14453	2.63135	5.00635	8.22705					15.61	0.390625	0.883789	1.85693	3.47559	5.65967	8.60498
		15.71	0.219238	0.470703	1.13672	2.63135	5.01611	8.23682					15.71	0.402344	0.892578	1.87451	3.49414	5.68799	8.63428
		15.81	0.226563	0.470215	1.14502	2.63086	5.01563	8.2334					15.81	0.401367	0.891602	1.87354	3.50391	5.69678	8.64502
		15.91	0.202637	0.463867	1.13965	2.61475	5.00049	8.2085					15.91	0.393555	0.895508	1.87451	3.51367	5.70068	8.66455
		16.01	0.212891	0.455566	1.14014	2.61523	5	8.20996					16.01	0.401367	0.893555	1.88428	3.51367	5.7085	8.6626
		16.11	0.217773	0.459473	1.14404	2.61035	5.00391	8.21387					16.11	0.393555	0.895508	1.88623	3.52344	5.72021	8.68213
		16.21	0.228516	0.45166	1.13623	2.60254	5.00488	8.21582					16.21	0.412109	0.90332	1.90479	3.53516	5.729	8.69385
		16.31	0.217773	0.461426	1.14502	2.60156	5.00391	8.21484					16.31	0.412109	0.902344	1.90479	3.53613	5.74854	8.71338
		16.41	0.223145	0.464843	1.14063	2.59521	4.99951	8.22217					16.41	0.412109	0.902344	1.91455	3.55371	5.76807	8.72314
		16.51	0.21875	0.45166	1.13525	2.59082	4.99512	8.2168					16.51	0.412109	0.912109	1.92432	3.55566	5.77979	8.74268
		16.61	0.222656	0.455566	1.14111	2.5957	4.99902	8.21289					16.61	0.400391	0.901367	1.91455	3.56445	5.77979	8.75244
		16.71	0.228516	0.449707	1.146	2.59961	5.00488	8.22754					16.71	0.410156	0.90332	1.92432	3.57422	5.78955	8.76318
		16.81	0.23291	0.464844	1.15039	2.59521	5.00928	8.23193					16.81	0.410156	0.911133	1.93408	3.59375	5.80615	8.79248
		16.91	0.225098	0.464844	1.14258	2.59717	5.00049	8.23291					16.91	0.410156	0.911133	1.94287	3.59375	5.80713	8.79248
		17.01	0.23291	0.474609	1.16016	2.60498	5.01025	8.24268					17.01	0.419922	0.90332	1.93408	3.60352	5.81689	8.79443
		17.11	0.220215	0.469727	1.14648	2.60205	5.00635	8.23779					17.11	0.420898	0.914063	1.94775	3.61523	5.83838	8.82471
		17.21	0.224121	0.474609	1.13965	2.60596	5.00928	8.24072					17.21	0.413086	0.923828	1.95752	3.62695	5.85107	8.83447
		17.31	0.233398	0.474121	1.13916	2.60547	5.01074	8.24121					17.31	0.412109	0.914063	1.94775	3.62695	5.86865	8.84619
		17.41	0.227539	0.470215	1.13525	2.61133	5.01563	8.24512					17.41	0.412109	0.923828	1.9585	3.6377	5.87061	8.85596
		17.51	0.241699	0.484375	1.15234	2.61572	5.03271	8.25049					17.51	0.412109	0.915039	1.95752	3.64648	5.88037	8.85596
		17.61	0.234863	0.478516	1.1543	2.60986	5.03467	8.24463					17.61	0.412109	0.932617	1.97705	3.65625	5.89795	8.87354
		17.71	0.22168	0.474121	1.14111	2.60449	5.02051	8.24902					17.71	0.412109	0.922852	1.97803	3.66699	5.90967	8.88428
		17.81	0.225586	0.489746	1.14502	2.61035	5.02637	8.24414					17.81	0.421875	0.931641	1.99561	3.68457	5.9292	8.91162
		17.91	0.231934	0.486328	1.15137	2.61572	5.03174	8.25049					17.91	0.412109	0.933594	1.98584	3.67383	5.92041	8.90576
		18.01	0.236816	0.490234	1.15527	2.62939	5.03564	8.25439					18.01	0.421875	0.943359	2.00342	3.68555	5.93994	8.93311
		18.11	0.237305	0.481934	1.14697	2.62109	5.03516	8.25781					18.11	0.421875	0.943359	2.00732	3.68652	5.95068	8.94385
		18.21	0.250977	0.495605	1.16162	2.625	5.04004	8.26172					18.21	0.421875	0.953125	2.01611	3.7041	5.96826	8.95361
		18.31	0.24707	0.490723	1.16553	2.63086	5.05371	8.2666					18.31	0.432617	0.962891	2.0249	3.7041	5.96924	8.96338
		18.41	0.25293	0.477051	1.16162	2.625	5.03906	8.25195					18.41	0.422852	0.962891	2.02588	3.70605	5.99072	8.97314
		18.51	0.249023	0.491699	1.16553	2.61816	5.04492	8.24805					18.51	0.430664	0.962891	2.02588	3.71387	5.98877	8.98389
		18.61	0.253906	0.496582	1.17139	2.61426	5.05078	8.26367					18.61	0.422852	0.962891	2.02588	3.71582	5.99854	8.98584
		18.71	0.25	0.480957	1.15674	2.60059	5.04492	8.25781					18.71	0.432617	0.974609	2.0376	3.73633	6.00928	9.01514
		18.81	0.254395	0.495117	1.15332	2.6167	5.05127	8.26123					18.81	0.422852	0.972656	2.03564	3.73438	6.00928	9.01416
		18.91	0.253906	0.495605	1.17236	2.61621	5.06934	8.26172					18.91	0.431641	0.972657	2.04639	3.74609	6.02881	9.03467
		19.01	0.25293	0.494629	1.18115	2.61621	5.06055	8.26074					19.01	0.44043	0.981445	2.0542	3.75586	6.04639	9.0542
		19.11	0.257324	0.491211	1.1748	2.61279	5.07471	8.26709					19.11	0.421875	0.975586	2.04541	3.76563	6.0376	9.05615
		19.21	0.251953	0.494629	1.17041	2.62598	5.07031	8.28027					19.21	0.432617	0.994141	2.05615	3.77539	6.05029	9.07471
		19.31	0.251953	0.494629	1.1792	2.62598	5.06934	8.27051					19.31	0.44043	0.993164	2.06396	3.7832	6.06787	9.09131
		19.41	0.242676	0.485351	1.16895	2.6167	5.06982	8.26123					19.41	0.431641	0.973633	2.05615	3.78418	6.06982	9.0835
		19.51	0.236816	0.479492	1.1543	2.61084	5.06494	8.26514					19.51	0.441406	0.982422	2.07373	3.80176	6.0874	9.11279
		19.61	0.237305	0.47998	1.16748	2.62012	5.07422	8.27539					19.61	0.451172	0.992188	2.07568	3.79297	6.07959	9.11377
		19.71	0.233887	0.476563	1.17188	2.62451	5.06982	8.27197					19.71	0.439453	0.992188	2.07373	3.79297	6.09717	9.12256
		19.81	0.237305	0.47998	1.17627	2.62891	5.0752	8.28516					19.81	0.449219	0.992188	2.07471	3.80469	6.09814	9.13428
		19.91	0.244141	0.486816	1.17334	2.625	5.08008	8.28223					19.91	0.450195	1.00293	2.08545	3.81543	6.11865	9.15283
		20.01	0.238281	0.480957	1.17725	2.62109	5.07617	8.27734					20.01	0.459961	1.00098	2.09424	3.83301	6.12646	9.16162
		20.11	0.233398	0.484863	1.17236	2.63477	5.08008	8.29297					20.11	0.451172	1.00195	2.10303	3.82422	6.12744	9.16455
		20.21	0.237305	0.48877	1.17627	2.62988	5.08594	8.28711					20.21	0.451172	1.00195	2.09521	3.83398	6.13721	9.18408
		20.31	0.230957	0.474609	1.16992	2.62646	5.07959	8.28955					20.31	0.453125	1.01465	2.11572	3.8457	6.1499	9.20654
		20.41	0.237305	0.498535	1.17529	2.63184	5.0957	8.28711					20.41	0.453125	1.02246	2.10596	3.85547	6.15771	9.21436
		20.51	0.23584	0.489258	1.17578	2.62256	5.104	8.29541					20.51	0.453125	1.01465	2.11768	3.86719	6.17139	9.22314
		20.61	0.244629	0.49707	1.18359	2.63037	5.10303	8.29541					20.61	0.453125	1.03516	2.11865	3.86816	6.18115	9.23486
		20.71	0.231934	0.484375	1.18066	2.62549	5.1001	8.30029					20.71	0.461914	1.03516	2.13623	3.88574	6.19873	9.25439
		20.81	0.250977	0.492676	1.18896	2.63379	5.11816	8.2998					20.81	0.454102	1.04492	2.13818	3.88477	6.20947	9.27393
		20.91	0.250977	0.492676	1.1792	2.62402	5.1084	8.30078					20.91	0.462891	1.03613	2.14697	3.89453	6.21045	9.28369
		21.01	0.25	0.483887	1.1792	2.625	5.1084	8.31055					21.01	0.470703	1.04395	2.15479	3.9043	6.21826	9.29248
		21.11	0.259277	0.490234	1.17578	2.63135	5.10596	8.31592					21.11	0.470703	1.04395	2.15479	3.91406	6.22998	9.29541
		21.21	0.268066	0.499023	1.17676	2.64014	5.12646	8.32666					21.21	0.470703	1.04199	2.15381	3.91309	6.23779	9.30518
		21.31	0.255371	0.498047	1.18164	2.62646	5.11182	8.32178					21.31	0.470703	1.04395	2.15576	3.91699	6.23877	9.32471
		21.41	0.258789	0.501465	1.17432	2.63184	5.125	8.32715					21.41	0.480469	1.05371	2.17432	3.92578	6.25049	9.33545
		21.51	0.258789	0.491699	1.17627	2.63086	5.12598	8.32617					21.51	0.481445	1.07324	2.17627	3.93652	6.26025	9.35498
		21.61	0.263672	0.48584	1.17139	2.62695	5.12988	8.33203					21.61	0.481445	1.06445	2.18799	3.9375	6.26904	9.36377
		21.71	0.259277	0.5	1.16699	2.64111	5.13525	8.33643					21.71	0.473633	1.07422	2.18799	3.94629	6.27002	9.37549
		21.81	0.263184	0.496094	1.16309	2.63721	5.13037	8.34229					21.81	0.482422	1.0752	2.19775	3.95801	6.28076	9.396
		21.91	0.266113	0.499023	1.17578	2.6499	5.13525	8.34521					21.91	0.493164	1.08301	2.20752	3.97559	6.29834	9.41455
		22.01	0.257324	0.500977	1.16699	2.65088	5.13525	8.34619					22.01	0.473633	1.07324	2.20557	3.96289	6.28857	9.42139
		22.11	0.252441	0.504883	1.16211	2.64697	5.14014	8.35205					22.11	0.492188	1.08301	2.20557	3.97266	6.30713	9.42334
		22.21	0.25293	0.505371	1.17236	2.66602	5.14941	8.36035					22.21	0.500977	1.10059	2.21533	3.98438	6.31787	9.44092
		22.31	0.256836	0.499512	1.16748	2.66016	5.13574	8.35547					22.31	0.491211	1.10156	2.2251	3.98438	6.31982	9.44385
		22.41	0.25293	0.505372	1.17236	2.6543	5.15039	8.3623					22.41	0.508789	1.10156	2.23486	3.99414	6.3374	9.46338
		22.51	0.259766	0.502441	1.17822	2.65137	5.14551	8.36719					22.51	0.508789	1.11328	2.24561	4.00391	6.34912	9.48291
		22.61	0.258301	0.500977	1.16602	2.6499	5.15576	8.36768					22.61	0.5	1.10352	2.25342	4.00391	6.34717	9.4917
		22.71	0.258301	0.511719	1.17578	2.66162	5.15576	8.38623					22.71	0.5	1.11328	2.24268	4.01367	6.34814	9.49365
		22.81	0.263184	0.514648	1.16992	2.65576	5.15967	8.38037					22.81	0.508789	1.11133	2.25439	4.0332	6.35596	9.51318
		22.91	0.259277	0.510743	1.16699	2.65283	5.15576	8.37939					22.91	0.500977	1.11231	2.25439	4.0332	6.35596	9.50439
		23.01	0.277832	0.510742	1.17578	2.66162	5.15576	8.38818					23.01	0.510742	1.12207	2.26514	4.03516	6.36963	9.51416
		23.11	0.26416	0.498047	1.17383	2.65967	5.14502	8.38525					23.11	0.513672	1.12305	2.25732	4.04688	6.38916	9.5249
		23.21	0.256348	0.498047	1.16504	2.65186	5.15479	8.39502					23.21	0.503906	1.11328	2.26611	4.04785	6.38916	9.53369
		23.31	0.266113	0.507813	1.1748	2.67041	5.16455	8.40479					23.31	0.511719	1.12305	2.2749	4.0752	6.39795	9.54248
		23.41	0.269043	0.501952	1.16895	2.66553	5.15869	8.3999					23.41	0.521484	1.12305	2.27588	4.0752	6.3999	9.55322
		23.51	0.260254	0.483398	1.1582	2.66455	5.14795	8.39893					23.51	0.511719	1.12305	2.26709	4.08398	6.40869	9.5542
		23.61	0.260254	0.484375	1.1582	2.65381	5.14795	8.39014					23.61	0.520508	1.12207	2.28467	4.09375	6.42822	9.57373
		23.71	0.257324	0.499023	1.16699	2.66064	5.15381	8.39697					23.71	0.512695	1.12305	2.28564	4.10352	6.43994	9.57568
		23.81	0.277832	0.499023	1.17578	2.66943	5.15381	8.41553					23.81	0.53125	1.13379	2.29639	4.10449	6.44971	9.59424
		23.91	0.259277	0.481446	1.1582	2.65088	5.13623	8.39697					23.91	0.522461	1.14453	2.30615	4.11523	6.44971	9.59521
		24.01	0.259766	0.501465	1.17627	2.66113	5.1543	8.40625					24.01	0.540039	1.14453	2.32373	4.125	6.45752	9.62256
		24.11	0.265137	0.487305	1.16211	2.65576	5.14014	8.40186					24.11	0.53125	1.14551	2.32471	4.13477	6.46729	9.62451
		24.21	0.274414	0.496582	1.16162	2.66602	5.14063	8.40039					24.21	0.522461	1.1543	2.32568	4.13574	6.46729	9.6333
		24.31	0.283203	0.48584	1.1626	2.66504	5.13965	8.41113					24.31	0.541992	1.1543	2.35498	4.15527	6.479	9.646
		24.41	0.279297	0.489746	1.1665	2.66113	5.14551	8.41699					24.41	0.53418	1.1543	2.35596	4.15625	6.48877	9.65576
		24.51	0.288086	0.490723	1.1665	2.66016	5.14453	8.42578					24.51	0.552734	1.16504	2.36865	4.16699	6.50146	9.67529
		24.61	0.277832	0.489258	1.15625	2.65967	5.13525	8.41553					24.61	0.551758	1.18457	2.37842	4.18555	6.52002	9.69385
		24.71	0.286133	0.489746	1.16455	2.65918	5.15527	8.41602					24.71	0.549805	1.19238	2.38623	4.18555	6.52979	9.69287
		24.81	0.286621	0.490234	1.16504	2.6499	5.14795	8.42627					24.81	0.551758	1.18359	2.38721	4.19727	6.54053	9.70459
		24.91	0.296875	0.500488	1.16553	2.6709	5.16602	8.42578					24.91	0.548828	1.18262	2.38525	4.19434	6.54736	9.71338
		25.01	0.296387	0.5	1.1748	2.67041	5.15576	8.42725					25.01	0.55957	1.19043	2.39502	4.21191	6.55615	9.72217
		25.11	0.301758	0.495605	1.16943	2.67578	5.16895	8.44043					25.11	0.551758	1.19141	2.39502	4.21289	6.56982	9.72412
		25.21	0.306152	0.509766	1.17578	2.68018	5.16553	8.43604					25.21	0.570313	1.19141	2.4126	4.22266	6.58838	9.74268
		25.31	0.311035	0.504883	1.17969	2.68506	5.1792	8.44092					25.31	0.569336	1.20117	2.4126	4.23242	6.59814	9.76123
		25.41	0.309082	0.492188	1.17578	2.67236	5.16553	8.43506					25.41	0.570313	1.21289	2.43213	4.24219	6.60791	9.76318
		25.51	0.303223	0.504883	1.16992	2.68604	5.16943	8.43018					25.51	0.5625	1.2041	2.42334	4.24414	6.60986	9.77295
		25.61	0.290527	0.492188	1.16797	2.68115	5.15576	8.43701					25.61	0.571289	1.20313	2.42627	4.25488	6.62842	9.77295
		25.71	0.302246	0.503906	1.16211	2.68506	5.1499	8.44092					25.71	0.553711	1.20313	2.42627	4.24609	6.61768	9.76514
		25.81	0.289063	0.48877	1.15771	2.69043	5.14551	8.43652					25.81	0.571289	1.21191	2.43506	4.25586	6.62744	9.79346
		25.91	0.287598	0.49707	1.16602	2.68994	5.15381	8.4458					25.91	0.573242	1.20313	2.43604	4.26563	6.63916	9.80322
		26.01	0.287598	0.489258	1.15625	2.69971	5.15576	8.45557					26.01	0.571289	1.20313	2.43506	4.26563	6.63916	9.80322
		26.11	0.296387	0.488281	1.16602	2.69971	5.15576	8.44678					26.11	0.570313	1.21289	2.42627	4.27539	6.64893	9.81299
		26.21	0.287598	0.491211	1.16602	2.69189	5.16553	8.45654					26.21	0.570313	1.22168	2.43604	4.28516	6.66748	9.82178
		26.31	0.296875	0.491699	1.17529	2.71191	5.16406	8.45605					26.31	0.580078	1.22266	2.44678	4.29492	6.66943	9.82373
		26.41	0.282715	0.486329	1.16211	2.70752	5.17041	8.45166					26.41	0.571289	1.21289	2.46729	4.29492	6.67822	9.84424
		26.51	0.292969	0.495605	1.17041	2.70605	5.16992	8.45117					26.51	0.582031	1.21289	2.45557	4.2959	6.6792	9.84521
		26.61	0.291992	0.48584	1.17139	2.71484	5.16113	8.45117					26.61	0.581055	1.21191	2.45459	4.31445	6.68896	9.854
		26.71	0.282227	0.484863	1.16943	2.71484	5.15918	8.44922					26.71	0.572266	1.21387	2.45557	4.32422	6.68994	9.86279
		26.81	0.29248	0.477539	1.17188	2.71533	5.16162	8.46143					26.81	0.573242	1.21289	2.45654	4.3252	6.69092	9.854
		26.91	0.293457	0.486329	1.19043	2.7251	5.17041	8.47119					26.91	0.592773	1.21387	2.47607	4.33496	6.72119	9.87549
		27.01	0.3125	0.493652	1.18994	2.73438	5.17969	8.47168					27.01	0.575195	1.20605	2.46729	4.33594	6.71143	9.87744
		27.11	0.311523	0.484863	1.19092	2.72461	5.1709	8.48047					27.11	0.59375	1.22461	2.47803	4.3457	6.72021	9.88818
		27.21	0.314453	0.493652	1.18994	2.72559	5.18066	8.47168					27.21	0.591797	1.22266	2.4751	4.33496	6.73682	9.89502
		27.31	0.309082	0.479492	1.17676	2.72021	5.17529	8.48584					27.31	0.589844	1.23145	2.48389	4.35449	6.74756	9.91162
		27.41	0.317383	0.489746	1.19775	2.73047	5.18652	8.48633					27.41	0.600586	1.23242	2.48779	4.35547	6.74951	9.91357
		27.51	0.309082	0.481445	1.1875	2.72217	5.18604	8.48779					27.51	0.599609	1.22363	2.49658	4.35547	6.7583	9.93213
		27.61	0.322754	0.495117	1.19141	2.73779	5.19092	8.50146					27.61	0.599609	1.23242	2.49463	4.35352	6.7583	9.93311
		27.71	0.32959	0.492188	1.19824	2.73291	5.18604	8.49756					27.71	0.598633	1.24414	2.49463	4.36328	6.76807	9.95264
		27.81	0.337402	0.5	1.20605	2.75049	5.19482	8.50635					27.81	0.602539	1.24414	2.50439	4.38281	6.77783	9.96338
		27.91	0.322754	0.495117	1.20215	2.74658	5.19873	8.49072					27.91	0.601563	1.24219	2.50439	4.37402	6.77881	9.96436
		28.01	0.32666	0.490234	1.20508	2.76025	5.20361	8.50342					28.01	0.611328	1.24121	2.51416	4.3916	6.79639	9.98193
		28.11	0.322754	0.495117	1.20215	2.76514	5.19873	8.49072					28.11	0.601563	1.2334	2.51416	4.38477	6.7876	9.97412
		28.21	0.32373	0.494141	1.21094	2.76611	5.21045	8.51123					28.21	0.613281	1.24414	2.51709	4.39746	6.80225	9.99463
		28.31	0.32666	0.49707	1.21582	2.77881	5.20459	8.50635					28.31	0.612305	1.24316	2.5249	4.40527	6.80029	10.0063
		28.41	0.317871	0.479493	1.20605	2.76025	5.18701	8.50635					28.41	0.614258	1.24512	2.52588	4.39648	6.80029	10.0161
		28.51	0.310547	0.494629	1.20166	2.76563	5.2002	8.50098					28.51	0.623047	1.25391	2.5376	4.41602	6.81885	10.0259
		28.61	0.307617	0.490723	1.20654	2.78125	5.19727	8.50781					28.61	0.62207	1.25391	2.52783	4.41602	6.81982	10.0249
		28.71	0.316895	0.482422	1.20703	2.78076	5.20654	8.51709					28.71	0.629883	1.26367	2.53564	4.42383	6.8374	10.0522
		28.81	0.311035	0.495117	1.20117	2.7749	5.21143	8.52197					28.81	0.620117	1.25293	2.53564	4.42285	6.82764	10.0435
		28.91	0.319824	0.49414	1.20898	2.78467	5.21924	8.52979					28.91	0.599609	1.24219	2.53369	4.41406	6.82764	10.0532
		29.01	0.313965	0.475586	1.19922	2.7749	5.21045	8.521					29.01	0.609375	1.25293	2.53369	4.4248	6.84814	10.063
		29.11	0.323242	0.486816	1.21045	2.78809	5.21191	8.52246					29.11	0.608398	1.26074	2.54248	4.44238	6.84814	10.0718
		29.21	0.3125	0.48584	1.21924	2.78711	5.2207	8.53125					29.21	0.610352	1.25195	2.54443	4.43359	6.85693	10.0737
		29.31	0.309082	0.492188	1.21484	2.7915	5.21533	8.52588					29.31	0.608398	1.25098	2.55225	4.43262	6.84814	10.0815
		29.41	0.304199	0.504883	1.20898	2.79443	5.22803	8.53857					29.41	0.610352	1.24121	2.55225	4.44336	6.85693	10.0815
		29.51	0.309082	0.490234	1.20703	2.79053	5.22412	8.5249					29.51	0.601563	1.24219	2.54443	4.45313	6.85889	10.0923
		29.61	0.3125	0.493652	1.20264	2.78613	5.21973	8.53223					29.61	0.603516	1.2334	2.55615	4.45508	6.86865	10.0942
		29.71	0.310547	0.48291	1.21045	2.79395	5.22754	8.54004					29.71	0.612305	1.2334	2.55615	4.46387	6.86865	10.105
		29.81	0.311035	0.484375	1.20215	2.78564	5.22998	8.53076					29.81	0.592773	1.22559	2.54736	4.45703	6.85889	10.105
		29.91	0.310547	0.492676	1.22021	2.80371	5.23926	8.54102					29.91	0.611328	1.23438	2.55811	4.46777	6.86768	10.1235
		30.01	0.317383	0.48877	1.21631	2.81055	5.23633	8.55664					30.01	0.601563	1.2334	2.56689	4.4668	6.86963	10.1235
		30.11	0.326172	0.48877	1.21729	2.80957	5.24512	8.56543					30.11	0.610352	1.24219	2.57373	4.48438	6.87939	10.1421
		30.21	0.317383	0.489746	1.21631	2.80078	5.24512	8.55664					30.21	0.591797	1.23242	2.55615	4.48438	6.87939	10.1343
		30.31	0.331543	0.494141	1.21973	2.81494	5.24072	8.5708					30.31	0.59082	1.23145	2.56396	4.47461	6.87842	10.145
		30.41	0.321777	0.484375	1.21094	2.81494	5.23975	8.56104					30.41	0.583008	1.2334	2.56494	4.49414	6.87939	10.1646
		30.51	0.325684	0.488281	1.21094	2.80615	5.23975	8.55322					30.51	0.59082	1.24121	2.55518	4.49414	6.87939	10.1636
		30.61	0.324219	0.486816	1.21143	2.80762	5.22949	8.5625					30.61	0.582031	1.23242	2.56689	4.50586	6.88916	10.1753
		30.71	0.32959	0.492188	1.21582	2.80225	5.23486	8.56689					30.71	0.592773	1.24414	2.57666	4.50586	6.8999	10.1938
		30.81	0.318359	0.480957	1.21533	2.80078	5.23535	8.56738					30.81	0.588867	1.23242	2.56396	4.50293	6.90576	10.1909
		30.91	0.332031	0.494629	1.21143	2.80566	5.24023	8.58301					30.91	0.589844	1.24219	2.56494	4.50488	6.90869	10.1938
		31.01	0.327637	0.5	1.22656	2.80127	5.25439	8.57666					31.01	0.591797	1.24512	2.57666	4.52539	6.91943	10.2065
		31.11	0.331055	0.494629	1.24072	2.7959	5.24805	8.58008					31.11	0.59082	1.24316	2.57471	4.52539	6.92725	10.2241
		31.21	0.332031	0.504395	1.23291	2.80566	5.25195	8.58203					31.21	0.583008	1.24512	2.58545	4.53516	6.92822	10.2231
		31.31	0.322754	0.495117	1.23145	2.80615	5.25146	8.58154					31.31	0.591797	1.25391	2.58447	4.53516	6.92822	10.2231
		31.41	0.322266	0.505371	1.22314	2.80664	5.25098	8.59082					31.41	0.592773	1.25488	2.59424	4.53418	6.93896	10.2339
		31.51	0.32373	0.504883	1.23242	2.81592	5.2417	8.59229					31.51	0.599609	1.2627	2.5835	4.54199	6.94678	10.2417
		31.61	0.327637	0.510742	1.22559	2.81201	5.24463	8.59619					31.61	0.583008	1.25293	2.58545	4.5459	6.94775	10.2427
		31.71	0.337891	0.52002	1.23584	2.83105	5.25586	8.60742					31.71	0.600586	1.26074	2.604	4.55371	6.95947	10.2632
		31.81	0.326172	0.52002	1.23682	2.82227	5.25488	8.60645					31.81	0.582031	1.25293	2.59424	4.54492	6.95947	10.2544
		31.91	0.316895	0.511719	1.23633	2.83154	5.25537	8.60791					31.91	0.581055	1.26172	2.59424	4.55566	6.96924	10.2651
		32.01	0.322754	0.527344	1.24121	2.82568	5.25049	8.62158					32.01	0.600586	1.27148	2.60693	4.57422	6.97998	10.2837
		32.11	0.320801	0.515625	1.23145	2.8335	5.25049	8.61084					32.11	0.618164	1.28125	2.62451	4.58398	6.99756	10.3032
		32.21	0.311523	0.516113	1.23096	2.8252	5.25977	8.61035					32.21	0.609375	1.28125	2.61572	4.59375	6.99658	10.313
		32.31	0.302246	0.525391	1.23145	2.82471	5.26025	8.62158					32.31	0.610352	1.28418	2.61768	4.59473	6.99854	10.314
		32.41	0.309082	0.520508	1.23633	2.83057	5.25537	8.6167					32.41	0.601563	1.27637	2.62744	4.59668	7.0083	10.3149
		32.51	0.305176	0.525391	1.23145	2.81787	5.25049	8.62158					32.51	0.603516	1.28613	2.61572	4.60645	7.01123	10.3257
		32.61	0.316895	0.519531	1.23535	2.82959	5.25439	8.62451					32.61	0.603516	1.30371	2.62549	4.62598	7.02881	10.3433
		32.71	0.304199	0.524414	1.23047	2.82568	5.24951	8.61084					32.71	0.603516	1.30469	2.62549	4.61719	7.02979	10.354
		32.81	0.316895	0.519531	1.23535	2.83057	5.25537	8.61572					32.81	0.603516	1.2959	2.62549	4.61621	7.03076	10.354
		32.91	0.298828	0.528809	1.23486	2.83008	5.24512	8.61523					32.91	0.614258	1.31445	2.63623	4.63477	7.04932	10.3667
		33.01	0.308105	0.529297	1.23535	2.83057	5.25439	8.6167					33.01	0.623047	1.31348	2.65576	4.64551	7.06006	10.3853
		33.11	0.303223	0.524414	1.23047	2.82471	5.24854	8.62939					33.11	0.633789	1.33203	2.66455	4.66406	7.07861	10.395
		33.21	0.29834	0.529297	1.23633	2.81982	5.24463	8.6167					33.21	0.641602	1.32129	2.66553	4.66406	7.07861	10.394
		33.31	0.295898	0.528809	1.25439	2.83789	5.24512	8.63574					33.31	0.629883	1.32227	2.65576	4.66309	7.0874	10.3921
		33.41	0.287109	0.529785	1.24463	2.82813	5.25391	8.64453					33.41	0.610352	1.31055	2.646	4.65234	7.07959	10.3823
		33.51	0.290527	0.523438	1.24023	2.81396	5.23975	8.62939					33.51	0.611328	1.3125	2.65674	4.65527	7.09033	10.3931
		33.61	0.282715	0.523438	1.25	2.82373	5.23975	8.63135					33.61	0.620117	1.32324	2.6665	4.6748	7.1001	10.4028
		33.71	0.297363	0.529297	1.24609	2.81982	5.24658	8.646					33.71	0.612305	1.30566	2.65674	4.65625	7.1001	10.4028
		33.81	0.284668	0.536133	1.24219	2.81689	5.2417	8.63232					33.81	0.630859	1.32422	2.66748	4.66699	7.10791	10.4146
		33.91	0.292969	0.535645	1.2417	2.8252	5.24121	8.6416					33.91	0.640625	1.32422	2.67627	4.68555	7.11865	10.4341
		34.01	0.284668	0.537109	1.24316	2.81592	5.24268	8.63232					34.01	0.630859	1.3252	2.67529	4.68555	7.12744	10.4341
		34.11	0.292969	0.54541	1.25244	2.81738	5.25195	8.62305					34.11	0.642578	1.34277	2.69287	4.69531	7.13721	10.4438
		34.21	0.289063	0.540527	1.25635	2.8125	5.26563	8.63672					34.21	0.652344	1.34277	2.68506	4.70605	7.14893	10.4438
		34.31	0.287109	0.539551	1.24365	2.8125	5.25391	8.63574					34.31	0.643555	1.35254	2.69385	4.71484	7.14893	10.4438
		34.41	0.288086	0.530762	1.24658	2.8125	5.2627	8.63574					34.41	0.661133	1.36035	2.69287	4.72168	7.15869	10.4526
		34.51	0.287598	0.539063	1.24609	2.82178	5.25439	8.63721					34.51	0.640625	1.34277	2.68701	4.7041	7.15869	10.4429
		34.61	0.29834	0.53125	1.24707	2.81982	5.26318	8.65576					34.61	0.652344	1.36328	2.69775	4.72656	7.17041	10.4653
		34.71	0.300293	0.53418	1.25879	2.81299	5.26807	8.64893					34.71	0.65332	1.37305	2.70752	4.73633	7.19092	10.4751
		34.81	0.28418	0.538574	1.24463	2.80957	5.25488	8.64551					34.81	0.661133	1.36426	2.69873	4.73633	7.19971	10.4761
		34.91	0.286133	0.538574	1.24658	2.81055	5.26465	8.64551					34.91	0.661133	1.38184	2.71631	4.74609	7.21142	10.4937
		35.01	0.285156	0.519043	1.24658	2.81934	5.25586	8.64551					35.01	0.642578	1.3623	2.70752	4.73535	7.21045	10.4839
		35.11	0.276855	0.519531	1.25586	2.81982	5.26514	8.63721					35.11	0.640625	1.35352	2.6958	4.72461	7.19775	10.4644
		35.21	0.28125	0.533691	1.26123	2.81641	5.26074	8.65137					35.21	0.650391	1.36426	2.70557	4.73535	7.2085	10.4829
		35.31	0.276855	0.529297	1.25586	2.82959	5.25635	8.646					35.31	0.652344	1.3623	2.70361	4.7334	7.21631	10.4927
		35.41	0.27832	0.530762	1.24756	2.81055	5.25586	8.63672					35.41	0.652344	1.36328	2.70361	4.73438	7.20752	10.4927
		35.51	0.274902	0.526367	1.25195	2.81689	5.25244	8.64209					35.51	0.650391	1.35449	2.70459	4.72363	7.2085	10.4946
		35.61	0.279297	0.530762	1.25537	2.82031	5.26563	8.65723					35.61	0.661133	1.37305	2.72314	4.75195	7.22705	10.5054
		35.71	0.27832	0.521973	1.25439	2.82227	5.25488	8.65625					35.71	0.660156	1.37207	2.71436	4.74219	7.22803	10.5239
		35.81	0.269531	0.530762	1.25439	2.81152	5.26465	8.65625					35.81	0.671875	1.38184	2.73486	4.75586	7.23779	10.5239
		35.91	0.28418	0.525879	1.24951	2.8252	5.27832	8.64941					35.91	0.682617	1.38379	2.73486	4.76563	7.23975	10.5337
		36.01	0.278809	0.522461	1.24805	2.81201	5.27393	8.64502					36.01	0.701172	1.40234	2.74756	4.77637	7.27002	10.5444
		36.11	0.279785	0.53125	1.25684	2.8208	5.2749	8.646					36.11	0.69043	1.39258	2.75635	4.78418	7.25928	10.5522
		36.21	0.284668	0.526367	1.25293	2.81689	5.28174	8.65283					36.21	0.692383	1.40234	2.76611	4.78516	7.271	10.5542
		36.31	0.284668	0.543945	1.25195	2.81592	5.28174	8.66162					36.31	0.701172	1.39258	2.75732	4.78516	7.27002	10.563
		36.41	0.279785	0.530274	1.2373	2.81201	5.28564	8.65674					36.41	0.711914	1.4043	2.7749	4.79395	7.27783	10.562
		36.51	0.283203	0.533691	1.24268	2.81543	5.29004	8.66211					36.51	0.693359	1.4043	2.75732	4.78613	7.28857	10.5562
		36.61	0.276367	0.527832	1.24561	2.80957	5.27539	8.65527					36.61	0.694336	1.4043	2.76611	4.79688	7.2876	10.5649
		36.71	0.280273	0.522949	1.23975	2.80469	5.28027	8.66016					36.71	0.711914	1.40332	2.7749	4.80469	7.29639	10.5747
		36.81	0.286621	0.518555	1.24512	2.81104	5.29443	8.6665					36.81	0.692383	1.39258	2.76514	4.80273	7.28857	10.5728
		36.91	0.276367	0.510254	1.23486	2.80078	5.28516	8.65625					36.91	0.710938	1.40137	2.77393	4.80273	7.30713	10.5835
		37.01	0.272461	0.51416	1.24072	2.80371	5.28125	8.65918					37.01	0.709961	1.41113	2.78271	4.81348	7.31885	10.603
		37.11	0.276855	0.512695	1.24512	2.80029	5.28662	8.65576					37.11	0.701172	1.40332	2.77588	4.80469	7.30908	10.604
		37.21	0.286621	0.520508	1.24414	2.80811	5.29443	8.67529					37.21	0.702148	1.42188	2.78564	4.81445	7.31982	10.6147
		37.31	0.281738	0.506836	1.24023	2.79443	5.29053	8.6626					37.31	0.709961	1.4209	2.78564	4.81445	7.32764	10.6128
		37.41	0.277832	0.509766	1.23633	2.80127	5.28467	8.67627					37.41	0.711914	1.41309	2.79541	4.82422	7.31983	10.6147
		37.51	0.290527	0.503906	1.23926	2.79639	5.29736	8.67041					37.51	0.720703	1.43359	2.79541	4.83594	7.33838	10.6333
		37.61	0.288574	0.500977	1.23633	2.80127	5.28369	8.6665					37.61	0.719727	1.42285	2.79541	4.82617	7.3374	10.6333
		37.71	0.288574	0.509766	1.24512	2.81201	5.29541	8.67627					37.71	0.72168	1.42383	2.79541	4.83594	7.33936	10.6431
		37.81	0.293945	0.515137	1.25244	2.82617	5.29199	8.67285					37.81	0.719727	1.41406	2.79541	4.83594	7.34912	10.6528
		37.91	0.284668	0.50586	1.24316	2.81689	5.30127	8.68213					37.91	0.722656	1.42383	2.80518	4.8457	7.34131	10.6626
		38.01	0.29248	0.514648	1.24316	2.81592	5.30029	8.69189					38.01	0.722656	1.41309	2.8042	4.83301	7.34912	10.6636
		38.11	0.287598	0.500977	1.24902	2.80322	5.29639	8.69678					38.11	0.732422	1.41309	2.80811	4.83496	7.34912	10.6655
		38.21	0.293457	0.498047	1.26367	2.81787	5.30225	8.69287					38.21	0.720703	1.41113	2.80615	4.84277	7.35693	10.6733
		38.31	0.29834	0.511719	1.25684	2.81104	5.29834	8.69678					38.31	0.730469	1.41211	2.80615	4.84473	7.35889	10.6753
		38.41	0.291992	0.505371	1.26123	2.80566	5.31055	8.71094					38.41	0.723633	1.40527	2.81689	4.85547	7.36865	10.6958
		38.51	0.291016	0.502441	1.25928	2.81348	5.30762	8.70996					38.51	0.741211	1.42285	2.82568	4.86426	7.36963	10.7056
		38.61	0.287598	0.499023	1.25488	2.81885	5.3042	8.70557					38.61	0.722656	1.41504	2.81787	4.8584	7.36963	10.7056
		38.71	0.295898	0.497559	1.25439	2.80957	5.3125	8.70508					38.71	0.732422	1.43359	2.83643	4.87695	7.38037	10.7163
		38.81	0.291016	0.502441	1.24951	2.82324	5.31738	8.71094					38.81	0.730469	1.4209	2.82373	4.87402	7.37646	10.7241
		38.91	0.28125	0.492675	1.25049	2.81348	5.30859	8.71973					38.91	0.730469	1.42285	2.82568	4.875	7.38037	10.7231
		39.01	0.265625	0.479004	1.24561	2.81055	5.31348	8.7168					39.01	0.740234	1.43164	2.84424	4.88477	7.39893	10.7339
		39.11	0.271973	0.484375	1.24121	2.81494	5.3208	8.72119					39.11	0.730469	1.43359	2.84424	4.88281	7.39795	10.7417
		39.21	0.286621	0.479492	1.24609	2.80908	5.32568	8.7251					39.21	0.730469	1.43359	2.85596	4.89355	7.3999	10.7427
		39.31	0.272949	0.474609	1.24121	2.80811	5.3208	8.72217					39.31	0.731445	1.42285	2.85498	4.90137	7.40771	10.7524
		39.41	0.284668	0.476562	1.25098	2.82764	5.33154	8.7417					39.41	0.72168	1.4248	2.85693	4.89258	7.39795	10.7622
		39.51	0.282715	0.486328	1.24902	2.82568	5.33154	8.72998					39.51	0.730469	1.4248	2.86572	4.89453	7.40674	10.7651
		39.61	0.283691	0.486328	1.25	2.82568	5.33154	8.7417					39.61	0.740234	1.44238	2.87354	4.9043	7.4165	10.7827
		39.71	0.289551	0.490234	1.24609	2.83057	5.33545	8.73682					39.71	0.730469	1.42188	2.86377	4.9043	7.4165	10.7749
		39.81	0.293457	0.485352	1.26074	2.83545	5.33838	8.74072					39.81	0.733398	1.42383	2.86572	4.90723	7.42139	10.7856
		39.91	0.293457	0.485352	1.24316	2.82568	5.31982	8.73291					39.91	0.750977	1.42383	2.87549	4.91504	7.4292	10.7954
		40.01	0.302734	0.484863	1.26123	2.8252	5.33008	8.75098					40.01	0.733398	1.42383	2.87549	4.90625	7.43018	10.7964
		40.11	0.293457	0.486328	1.25195	2.82666	5.32959	8.7417					40.11	0.742188	1.43359	2.87549	4.91699	7.44092	10.8149
		40.21	0.287598	0.490234	1.25684	2.84033	5.33447	8.74756					40.21	0.75293	1.43457	2.88818	4.93555	7.46045	10.8374
		40.31	0.306641	0.490723	1.2583	2.84082	5.3457	8.7666					40.31	0.751953	1.44336	2.89697	4.93555	7.46924	10.8364
		40.41	0.300293	0.484375	1.26074	2.83545	5.3501	8.76123					40.41	0.749023	1.43164	2.88428	4.92188	7.46631	10.8423
		40.51	0.291504	0.476563	1.25293	2.84717	5.34131	8.771					40.51	0.741211	1.44141	2.88525	4.93359	7.46826	10.8521
		40.61	0.30127	0.495117	1.27148	2.84814	5.35107	8.771					40.61	0.759766	1.45313	2.896	4.94434	7.48877	10.8618
		40.71	0.29541	0.490234	1.26367	2.85107	5.35596	8.77588					40.71	0.75	1.44238	2.90381	4.95215	7.47803	10.8618
		40.81	0.281738	0.495117	1.26074	2.84521	5.36084	8.78076					40.81	0.761719	1.44238	2.90283	4.9541	7.47705	10.8813
		40.91	0.288086	0.487793	1.27393	2.84082	5.36621	8.77539					40.91	0.764648	1.46289	2.91553	4.97559	7.49951	10.8931
		41.01	0.293945	0.492676	1.27002	2.84473	5.37012	8.78027					41.01	0.762695	1.46289	2.92334	4.9834	7.50732	10.895
		41.11	0.288086	0.479004	1.27393	2.84082	5.36426	8.7666					41.11	0.762695	1.46289	2.92627	4.97461	7.49854	10.9048
		41.21	0.283203	0.494629	1.26904	2.84473	5.36816	8.78027					41.21	0.78125	1.47266	2.92627	4.98535	7.50928	10.9146
		41.31	0.28125	0.484863	1.271	2.8457	5.36816	8.78027					41.31	0.771484	1.46289	2.92725	4.99414	7.51807	10.9146
		41.41	0.282227	0.475098	1.26221	2.84473	5.36914	8.77148					41.41	0.78125	1.47266	2.94482	5.00293	7.52783	10.9233
		41.51	0.281738	0.475586	1.27051	2.84521	5.36768	8.77979					41.51	0.771484	1.46289	2.93604	4.98535	7.52783	10.9136
		41.61	0.287598	0.470703	1.25781	2.84033	5.3667	8.77686					41.61	0.782227	1.47266	2.9458	5.00586	7.53955	10.9321
		41.71	0.291016	0.475098	1.271	2.8457	5.37012	8.78027					41.71	0.780273	1.47266	2.94482	5.00488	7.53857	10.9321
		41.81	0.291016	0.465332	1.271	2.84473	5.37109	8.78125					41.81	0.78125	1.47266	2.94678	5.00684	7.53955	10.9438
		41.91	0.277832	0.461915	1.26758	2.84131	5.36572	8.7876					41.91	0.772461	1.47559	2.95557	5.01563	7.55029	10.9448
		42.01	0.297852	0.472168	1.27783	2.86133	5.37695	8.78906					42.01	0.792969	1.48633	2.96631	5.01563	7.5708	10.9653
		42.11	0.282715	0.455078	1.26074	2.84717	5.36182	8.78174					42.11	0.783203	1.48535	2.96533	5.0166	7.56885	10.9653
		42.21	0.283691	0.456055	1.26172	2.85889	5.36377	8.77295					42.21	0.792969	1.49316	2.97607	5.03418	7.57861	10.9751
		42.31	0.289551	0.459961	1.26465	2.85303	5.36572	8.77588					42.31	0.801758	1.49316	2.96631	5.03418	7.58936	10.9839
		42.41	0.283203	0.453613	1.25049	2.85742	5.35938	8.76172					42.41	0.780273	1.47363	2.95654	5.02441	7.57861	10.9731
		42.51	0.283691	0.454102	1.25977	2.85693	5.36963	8.771					42.51	0.800781	1.49219	2.9751	5.04492	7.58838	10.9839
		42.61	0.272461	0.45459	1.24951	2.85449	5.36816	8.77148					42.61	0.791016	1.49219	2.97412	5.03516	7.58838	10.9937
		42.71	0.286133	0.458496	1.25635	2.85059	5.37402	8.77539					42.71	0.791016	1.49219	2.96533	5.04492	7.59814	10.9946
		42.81	0.282715	0.454102	1.25195	2.86475	5.37842	8.78076					42.81	0.791016	1.49219	2.96533	5.0459	7.59814	10.9956
		42.91	0.290527	0.456054	1.25195	2.85498	5.37842	8.77002					42.91	0.790039	1.49219	2.9751	5.06348	7.60791	11.0132
		43.01	0.276367	0.450684	1.25635	2.85938	5.37305	8.76563					43.01	0.78125	1.49316	2.9751	5.05469	7.60791	11.0024
		43.11	0.268066	0.442383	1.24512	2.8501	5.37451	8.76514					43.11	0.791992	1.50195	2.97412	5.06543	7.61963	11.0132
		43.21	0.281738	0.457031	1.25098	2.84521	5.37842	8.77881					43.21	0.790039	1.50098	2.98193	5.07324	7.61768	11.021
		43.31	0.287598	0.470703	1.26465	2.85107	5.38623	8.77393					43.31	0.791992	1.50293	2.98486	5.07227	7.63721	11.0229
		43.41	0.277344	0.449707	1.24561	2.8418	5.37695	8.76758					43.41	0.802734	1.50391	2.97803	5.07617	7.64014	11.0337
		43.51	0.27832	0.450684	1.24561	2.84082	5.38574	8.77637					43.51	0.801758	1.51563	2.99561	5.07617	7.65771	11.0454
		43.61	0.27832	0.450684	1.23682	2.84277	5.37695	8.76758					43.61	0.782227	1.5166	2.97705	5.07617	7.6499	11.0366
		43.71	0.27832	0.450684	1.23682	2.85156	5.37793	8.76855					43.71	0.800781	1.52539	2.98779	5.08594	7.66846	11.0649
		43.81	0.286133	0.446777	1.23291	2.84766	5.3916	8.77246					43.81	0.790039	1.52344	2.99561	5.07617	7.66748	11.064
		43.91	0.278809	0.449219	1.22559	2.8501	5.37646	8.76611					43.91	0.782227	1.5332	2.99658	5.08594	7.67139	11.0649
		44.01	0.286621	0.449219	1.23535	2.84814	5.39404	8.77588					44.01	0.800781	1.5332	3.00732	5.09668	7.68896	11.0757
		44.11	0.291504	0.454102	1.23047	2.85498	5.37842	8.771					44.11	0.791016	1.5332	3.00537	5.09473	7.68018	11.0835
		44.21	0.286621	0.450195	1.23438	2.85107	5.38428	8.77588					44.21	0.802734	1.54297	3.00635	5.09668	7.68994	11.0854
		44.31	0.291992	0.463379	1.23877	2.86426	5.3877	8.7793					44.31	0.791992	1.54102	3.00342	5.10352	7.68799	11.0942
		44.41	0.291016	0.453613	1.24951	2.85449	5.38867	8.77832					44.41	0.80957	1.54102	3.01123	5.10254	7.6958	11.1021
		44.51	0.28125	0.444824	1.24951	2.8457	5.3877	8.7793					44.51	0.811523	1.55078	3.00342	5.10254	7.70557	11.1118
		44.61	0.283203	0.45459	1.2417	2.85645	5.38867	8.79102					44.61	0.811523	1.55371	3.01514	5.1123	7.69678	11.1138
		44.71	0.29248	0.444336	1.24121	2.85596	5.39209	8.78174					44.71	0.813477	1.55566	3.01611	5.11523	7.69873	11.1235
		44.81	0.287109	0.44873	1.24561	2.86133	5.39551	8.78613					44.81	0.811523	1.55371	3.01611	5.10547	7.7085	11.1235
		44.91	0.283203	0.45459	1.2417	2.85547	5.38184	8.78223					44.91	0.811523	1.55371	3.01514	5.11426	7.71826	11.1323
		45.01	0.288086	0.45166	1.24658	2.85254	5.39648	8.78711					45.01	0.813477	1.55371	3.01611	5.11621	7.72021	11.1343
		45.11	0.288574	0.459961	1.2373	2.86084	5.38623	8.7876					45.11	0.822266	1.56348	3.00732	5.125	7.71924	11.145
		45.21	0.283691	0.446289	1.24219	2.84814	5.3833	8.79248					45.21	0.819336	1.58105	3.0249	5.125	7.72803	11.1538
		45.31	0.289063	0.45166	1.24756	2.85156	5.39648	8.79785					45.31	0.821289	1.57227	3.01709	5.13477	7.72998	11.1558
		45.41	0.293457	0.456055	1.25195	2.84814	5.39209	8.80322					45.41	0.820313	1.57324	3.02686	5.13574	7.73877	11.1646
		45.51	0.282227	0.456543	1.2417	2.85645	5.39063	8.80176					45.51	0.831055	1.58105	3.03467	5.16309	7.73779	11.1646
		45.61	0.297852	0.460449	1.24756	2.86035	5.39453	8.80664					45.61	0.822266	1.58105	3.03564	5.1543	7.73877	11.1733
		45.71	0.282715	0.455078	1.24023	2.854	5.37842	8.80029					45.71	0.822266	1.57422	3.02588	5.15625	7.74072	11.1655
		45.81	0.299316	0.462891	1.24805	2.87158	5.37842	8.81006					45.81	0.822266	1.58398	3.03564	5.15625	7.74854	11.1831
		45.91	0.282715	0.445313	1.25	2.86475	5.37842	8.80029					45.91	0.822266	1.5752	3.03662	5.15625	7.74854	11.1733
		46.01	0.29248	0.463867	1.25098	2.86572	5.37842	8.81104					46.01	0.831055	1.59375	3.04443	5.16602	7.7583	11.1909
		46.11	0.297363	0.451172	1.24609	2.86084	5.36572	8.81592					46.11	0.813477	1.58398	3.0249	5.16602	7.75928	11.1733
		46.21	0.29834	0.460938	1.24609	2.86182	5.36475	8.80615					46.21	0.833008	1.5957	3.04736	5.16602	7.77979	11.1958
		46.31	0.307617	0.469238	1.24658	2.87109	5.37402	8.81641					46.31	0.822266	1.59473	3.04736	5.1748	7.77979	11.1958
		46.41	0.311523	0.455567	1.25049	2.875	5.35938	8.82031					46.41	0.820313	1.58203	3.04541	5.16504	7.77783	11.2036
		46.51	0.307129	0.459961	1.24707	2.88135	5.36572	8.81689					46.51	0.820313	1.59082	3.04541	5.17285	7.77686	11.2134
		46.61	0.308105	0.459961	1.24707	2.88135	5.36572	8.83643					46.61	0.830078	1.58301	3.05518	5.17383	7.77881	11.2231
		46.71	0.316895	0.467773	1.24609	2.89014	5.36377	8.83643					46.71	0.839844	1.60059	3.05518	5.18359	7.79639	11.2231
		46.81	0.301758	0.466309	1.24268	2.88672	5.3584	8.84082					46.81	0.830078	1.59277	3.05518	5.17383	7.79053	11.2231
		46.91	0.305664	0.470215	1.24658	2.89063	5.36523	8.83594					46.91	0.838867	1.60059	3.05518	5.18555	7.80811	11.2329
		47.01	0.309082	0.461914	1.24805	2.89209	5.35693	8.8374					47.01	0.829102	1.60059	3.0542	5.18457	7.80908	11.2417
		47.11	0.312988	0.476563	1.25195	2.90576	5.37158	8.84131					47.11	0.823242	1.58301	3.04639	5.17578	7.80908	11.2358
		47.21	0.313965	0.495117	1.26074	2.90576	5.38135	8.85107					47.21	0.831055	1.60254	3.06494	5.18555	7.81787	11.2534
		47.31	0.313965	0.477539	1.25098	2.89697	5.38135	8.84326					47.31	0.822266	1.58398	3.06396	5.18457	7.80713	11.2349
		47.41	0.323242	0.486816	1.26123	2.89746	5.38184	8.85254					47.41	0.822266	1.59375	3.05518	5.1748	7.81787	11.2456
		47.51	0.308594	0.489746	1.25537	2.90039	5.38477	8.85547					47.51	0.832031	1.60352	3.06494	5.19238	7.82568	11.2632
		47.61	0.32373	0.485352	1.26953	2.896	5.38135	8.86084					47.61	0.841797	1.60352	3.06494	5.19434	7.82666	11.2651
		47.71	0.33252	0.496094	1.28223	2.90576	5.39014	8.86182					47.71	0.829102	1.60352	3.06494	5.20215	7.82861	11.2642
		47.81	0.32666	0.499023	1.28516	2.90088	5.39502	8.87451					47.81	0.831055	1.62305	3.07568	5.21289	7.84814	11.2935
		47.91	0.328613	0.491211	1.28711	2.91064	5.39502	8.87646					47.91	0.838867	1.61133	3.08447	5.21289	7.84814	11.2817
		48.01	0.331543	0.503906	1.29004	2.90576	5.39893	8.88916					48.01	0.831055	1.62109	3.09521	5.21289	7.85791	11.2915
		48.11	0.327637	0.500977	1.28613	2.91064	5.39502	8.87549					48.11	0.831055	1.61328	3.10596	5.21582	7.85889	11.2954
		48.21	0.325684	0.508789	1.28613	2.91064	5.39307	8.88428					48.21	0.833008	1.61328	3.10596	5.21777	7.85107	11.3052
		48.31	0.330566	0.494141	1.29102	2.9165	5.39795	8.8833					48.31	0.84082	1.62305	3.11572	5.22559	7.86865	11.3149
		48.41	0.326172	0.507325	1.28662	2.92969	5.39355	8.88672					48.41	0.832031	1.6123	3.11475	5.22559	7.84912	11.314
		48.51	0.339844	0.515137	1.29053	2.9248	5.40723	8.88086					48.51	0.832031	1.61328	3.11572	5.22656	7.85107	11.3149
		48.61	0.327148	0.510254	1.28662	2.91992	5.40527	8.88672					48.61	0.84082	1.625	3.11572	5.22461	7.85889	11.3247
		48.71	0.325684	0.509766	1.27441	2.9292	5.396	8.88525					48.71	0.833008	1.625	3.12549	5.23438	7.85791	11.3247
		48.81	0.32959	0.501953	1.27637	2.9292	5.40576	8.88623					48.81	0.842773	1.62402	3.11572	5.23438	7.85986	11.3237
		48.91	0.333496	0.506837	1.28027	2.93604	5.40088	8.89209					48.91	0.833008	1.61523	3.12646	5.24316	7.86865	11.3237
		49.01	0.33252	0.524414	1.29004	2.93604	5.41064	8.8999					49.01	0.813477	1.61426	3.10693	5.23438	7.84814	11.314
		49.11	0.32959	0.511719	1.28613	2.94092	5.40576	8.896					49.11	0.832031	1.63184	3.12451	5.24414	7.85791	11.3218
		49.21	0.338379	0.530273	1.30469	2.94189	5.41553	8.90674					49.21	0.832031	1.62305	3.12646	5.25391	7.85791	11.3237
		49.31	0.325684	0.517578	1.30078	2.94678	5.40283	8.90186					49.31	0.84082	1.63184	3.13525	5.26367	7.86865	11.3423
		49.41	0.34375	0.535644	1.30029	2.94727	5.4209	8.91211					49.41	0.848633	1.63965	3.14404	5.27246	7.88623	11.3521
		49.51	0.330078	0.521973	1.28564	2.94141	5.40625	8.91602					49.51	0.838867	1.62988	3.1333	5.26367	7.87744	11.3511
		49.61	0.34375	0.536621	1.28076	2.94629	5.41016	8.92285					49.61	0.831055	1.62207	3.13428	5.27344	7.88818	11.3521
		49.71	0.333984	0.544434	1.27002	2.93652	5.40918	8.91309					49.71	0.838867	1.62988	3.14209	5.27246	7.88623	11.3521
		49.81	0.347656	0.550293	1.26611	2.9502	5.42285	8.92676					49.81	0.831055	1.62207	3.1333	5.27637	7.88818	11.3521
		49.91	0.336914	0.549317	1.27686	2.9502	5.41309	8.91797					49.91	0.84082	1.6416	3.14502	5.2959	7.90771	11.3638
		50.01	0.350586	0.553223	1.271	2.94434	5.4082	8.93164					50.01	0.832031	1.63574	3.13525	5.27637	7.88916	11.3638
		50.11	0.350586	0.552246	1.27979	2.95313	5.4082	8.93066					50.11	0.832031	1.64355	3.14404	5.29492	7.90088	11.3745
		50.21	0.341797	0.555176	1.27002	2.9541	5.39941	8.93066					50.21	0.822266	1.62598	3.13623	5.29492	7.89111	11.3667
		50.31	0.356934	0.560547	1.27637	2.95947	5.4165	8.9458					50.31	0.823242	1.63477	3.13525	5.29492	7.89014	11.3755
		50.41	0.352051	0.554687	1.27051	2.95459	5.42139	8.93994					50.41	0.832031	1.63574	3.14697	5.30566	7.90869	11.3862
		50.51	0.356934	0.551758	1.25781	2.96143	5.4165	8.93701					50.51	0.832031	1.64355	3.14697	5.31348	7.90869	11.394
		50.61	0.356934	0.55957	1.27539	2.96045	5.42627	8.95459					50.61	0.832031	1.64551	3.15674	5.31543	7.91846	11.3931
		50.71	0.351563	0.546387	1.26221	2.95605	5.4209	8.9502					50.71	0.831055	1.6543	3.15674	5.32422	7.91943	11.4038
		50.81	0.352539	0.554199	1.26025	2.94629	5.4209	8.94922					50.81	0.841797	1.65234	3.15674	5.32324	7.92725	11.4116
		50.91	0.348633	0.550293	1.26611	2.95996	5.4248	8.95605					50.91	0.841797	1.66211	3.1665	5.32617	7.92822	11.4155
		51.01	0.358887	0.549805	1.26563	2.96143	5.42432	8.94775					51.01	0.852539	1.66211	3.17432	5.33691	7.93896	11.4341
		51.11	0.362793	0.555664	1.27148	2.96533	5.43799	8.96143					51.11	0.852539	1.66406	3.17529	5.34668	7.95068	11.436
		51.21	0.358887	0.550781	1.2666	2.9624	5.42529	8.9585					51.21	0.853516	1.67383	3.16748	5.33887	7.95264	11.4458
		51.31	0.356934	0.55957	1.26465	2.97021	5.44287	8.96631					51.31	0.84082	1.66211	3.17334	5.34473	7.9585	11.4438
		51.41	0.352051	0.556641	1.26953	2.95752	5.43994	8.96143					51.41	0.833008	1.67188	3.16455	5.34473	7.95947	11.4536
		51.51	0.361816	0.56543	1.26855	2.9751	5.46045	8.979					51.51	0.850586	1.67188	3.17529	5.3623	7.96924	11.4634
		51.61	0.351074	0.564453	1.25977	2.95459	5.44971	8.97021					51.61	0.833008	1.67383	3.15771	5.35449	7.95947	11.4634
		51.71	0.352051	0.572266	1.26855	2.96338	5.46045	8.98877					51.71	0.851563	1.68359	3.17529	5.37207	7.96729	11.4731
		51.81	0.356445	0.558105	1.26611	2.94922	5.46484	8.98535					51.81	0.851563	1.68359	3.17627	5.375	7.96729	11.4849
		51.91	0.341797	0.556153	1.25244	2.94531	5.45117	8.97949					51.91	0.841797	1.68457	3.17725	5.37598	7.96826	11.4849
		52.01	0.346191	0.569336	1.26563	2.9585	5.46436	8.98584					52.01	0.842773	1.69336	3.17627	5.38477	7.97803	11.4858
		52.11	0.327637	0.551758	1.25684	2.94092	5.45557	8.97705					52.11	0.862305	1.69434	3.18408	5.39551	7.99854	11.5044
		52.21	0.333008	0.564941	1.26221	2.94434	5.45996	8.97266					52.21	0.860352	1.70215	3.18408	5.39355	7.98877	11.5024
		52.31	0.332031	0.556152	1.26123	2.94727	5.45117	8.98145					52.31	0.849609	1.69336	3.19385	5.39453	7.99854	11.5132
		52.41	0.323242	0.564941	1.26123	2.94629	5.45996	8.98242					52.41	0.849609	1.69141	3.18311	5.39355	7.99854	11.5112
		52.51	0.322266	0.556152	1.25049	2.93652	5.44824	8.98242					52.51	0.859375	1.69141	3.17529	5.39551	7.99854	11.5229
		52.61	0.32666	0.570313	1.25488	2.94287	5.45361	8.99658					52.61	0.850586	1.69336	3.18506	5.40625	8.00049	11.5347
		52.71	0.32666	0.560547	1.25488	2.94287	5.44482	8.99658					52.71	0.854492	1.70313	3.18799	5.41797	8.00049	11.5259
		52.81	0.337891	0.561035	1.24658	2.95215	5.4541	8.99609					52.81	0.863281	1.70313	3.18896	5.41699	8.01123	11.5464
		52.91	0.328125	0.560059	1.25537	2.94336	5.44434	9.00488					52.91	0.852539	1.70508	3.19678	5.41504	8.01904	11.5542
		53.01	0.334473	0.56543	1.25195	2.94775	5.45264	9.00049					53.01	0.854492	1.70508	3.18896	5.41699	8.021	11.5552
		53.11	0.343262	0.583984	1.26074	2.95654	5.4624	9.01318					53.11	0.860352	1.69336	3.19482	5.42285	8.01709	11.5522
		53.21	0.333496	0.56543	1.25098	2.9458	5.46143	9.01318					53.21	0.862305	1.70313	3.18604	5.41406	8.01904	11.5542
		53.31	0.329102	0.580566	1.24658	2.95117	5.45605	9.02637					53.31	0.861328	1.70313	3.18506	5.41504	8.02783	11.563
		53.41	0.337891	0.581543	1.2583	2.9502	5.45703	9.02637					53.41	0.870117	1.70313	3.20264	5.43262	8.02588	11.5747
		53.51	0.334473	0.585938	1.2627	2.9458	5.46143	9.02295					53.51	0.861328	1.71191	3.19287	5.43359	8.0376	11.5835
		53.61	0.336914	0.57959	1.25635	2.9502	5.46582	9.03613					53.61	0.861328	1.69434	3.18408	5.42383	8.0376	11.5728
		53.71	0.33252	0.56543	1.25195	2.94385	5.46045	9.03955					53.71	0.858398	1.70215	3.17334	5.42383	8.0376	11.5728
		53.81	0.33252	0.576172	1.25195	2.9458	5.46045	9.04053					53.81	0.859375	1.70215	3.17529	5.42383	8.04736	11.5825
		53.91	0.333496	0.575196	1.24316	2.94482	5.46143	9.03174					53.91	0.849609	1.70996	3.17432	5.42285	8.04736	11.5825
		54.01	0.336914	0.57959	1.25635	2.94043	5.46484	9.04492					54.01	0.849609	1.70215	3.18408	5.42383	8.05713	11.5923
		54.11	0.341797	0.574707	1.25049	2.9541	5.46875	9.05078					54.11	0.852539	1.71191	3.18604	5.41602	8.05908	11.5942
		54.21	0.335938	0.580566	1.25537	2.9502	5.48242	9.05469					54.21	0.84375	1.70313	3.18604	5.42773	8.06885	11.604
		54.31	0.339844	0.574707	1.25928	2.9541	5.46875	9.05273					54.31	0.84375	1.70508	3.18701	5.41602	8.0708	11.606
		54.41	0.348633	0.569825	1.25537	2.9502	5.4834	9.06836					54.41	0.853516	1.70508	3.17822	5.42676	8.0708	11.6157
		54.51	0.353027	0.583984	1.26172	2.95654	5.47998	9.07275					54.51	0.852539	1.71484	3.18799	5.43457	8.08057	11.6255
		54.61	0.345215	0.566406	1.25195	2.95752	5.48291	9.06299					54.61	0.844727	1.71484	3.1792	5.42578	8.08057	11.6255
		54.71	0.353516	0.574707	1.26221	2.97559	5.49121	9.07129					54.71	0.852539	1.72461	3.19678	5.43555	8.09033	11.6353
		54.81	0.349609	0.569824	1.26611	2.96191	5.47754	9.06738					54.81	0.839844	1.71289	3.17529	5.42383	8.07861	11.6343
		54.91	0.348633	0.561035	1.25732	2.96094	5.47754	9.06641					54.91	0.849609	1.71289	3.19287	5.43359	8.08838	11.6519
		55.01	0.348633	0.569824	1.26709	2.95215	5.48633	9.06738					55.01	0.839844	1.71387	3.18408	5.43359	8.08838	11.6558
		55.11	0.338379	0.560547	1.27539	2.96045	5.48682	9.07568					55.11	0.848633	1.73145	3.19385	5.43262	8.09814	11.6636
		55.21	0.342773	0.562012	1.26904	2.95508	5.48926	9.07031					55.21	0.84082	1.71289	3.19385	5.42383	8.10986	11.6538
		55.31	0.347656	0.559082	1.27686	2.96875	5.48535	9.08398					55.31	0.848633	1.7207	3.19287	5.42383	8.10791	11.6724
		55.41	0.347168	0.570313	1.27734	2.96045	5.49561	9.08545					55.41	0.841797	1.71094	3.18506	5.42383	8.10791	11.6724
		55.51	0.341309	0.56543	1.28027	2.97314	5.49854	9.08936					55.51	0.841797	1.71094	3.20459	5.43457	8.11768	11.6724
		55.61	0.336426	0.570313	1.27734	2.96045	5.49561	9.09619					55.61	0.841797	1.71094	3.18604	5.41504	8.11768	11.6724
		55.71	0.339844	0.574707	1.29053	2.97363	5.50879	9.09082					55.71	0.852539	1.72168	3.19775	5.43457	8.13916	11.6841
		55.81	0.336426	0.55957	1.27539	2.96924	5.49561	9.0874					55.81	0.842773	1.71289	3.19775	5.43555	8.13818	11.6938
		55.91	0.331055	0.554199	1.27979	2.95508	5.49023	9.0918					55.91	0.842773	1.71289	3.20752	5.43555	8.14014	11.7036
		56.01	0.33252	0.554688	1.27148	2.9585	5.48975	9.0835					56.01	0.84082	1.71484	3.20752	5.43555	8.14795	11.7056
		56.11	0.341797	0.555176	1.29053	2.96875	5.50977	9.10254					56.11	0.842773	1.71484	3.20752	5.44531	8.14893	11.7056
		56.21	0.342285	0.546875	1.28223	2.979	5.50928	9.09229					56.21	0.851563	1.72461	3.21533	5.44531	8.14893	11.7144
		56.31	0.333008	0.555176	1.28076	2.97754	5.51172	9.10059					56.31	0.841797	1.71484	3.20654	5.44531	8.15088	11.7065
		56.41	0.338379	0.550782	1.28711	2.98096	5.51611	9.10693					56.41	0.851563	1.72461	3.2251	5.4541	8.16064	11.7144
		56.51	0.353027	0.555664	1.29004	2.97607	5.521	9.10986					56.51	0.851563	1.71484	3.2251	5.44629	8.16162	11.7065
		56.61	0.340332	0.550781	1.27734	2.98096	5.51709	9.10693					56.61	0.851563	1.71484	3.2251	5.45605	8.18018	11.7261
		56.71	0.353027	0.555664	1.29004	2.97607	5.52979	9.11963					56.71	0.861328	1.72461	3.23486	5.47559	8.18994	11.7437
		56.81	0.347168	0.558594	1.28516	2.979	5.5249	9.11377					56.81	0.862305	1.72559	3.23779	5.45703	8.18994	11.7358
		56.91	0.34375	0.544434	1.28076	2.97461	5.51953	9.11133					56.91	0.870117	1.7334	3.24561	5.4668	8.19775	11.7534
		57.01	0.358398	0.54834	1.29443	2.9707	5.52441	9.10742					57.01	0.861328	1.72363	3.24658	5.4668	8.19775	11.7544
		57.11	0.352051	0.541992	1.2793	2.97412	5.51025	9.11182					57.11	0.860352	1.73047	3.23486	5.45313	8.1958	11.7407
		57.21	0.36084	0.542969	1.28027	2.98486	5.52881	9.13037					57.21	0.861328	1.72949	3.24463	5.46191	8.20654	11.7515
		57.31	0.355957	0.549805	1.28711	2.98096	5.52588	9.11768					57.31	0.850586	1.7207	3.24365	5.46191	8.19775	11.7329
		57.41	0.366699	0.550781	1.28613	2.99951	5.53564	9.13623					57.41	0.852539	1.7207	3.23486	5.4541	8.20752	11.7427
		57.51	0.367188	0.560059	1.28662	3.00195	5.54492	9.1377					57.51	0.860352	1.7207	3.24463	5.47168	8.21631	11.7515
		57.61	0.371094	0.54541	1.29053	2.98828	5.54102	9.13281					57.61	0.849609	1.7207	3.24463	5.46289	8.20752	11.7427
		57.71	0.366699	0.541992	1.28711	3.00244	5.55518	9.14697					57.71	0.850586	1.7207	3.25439	5.46289	8.21729	11.7524
		57.81	0.362793	0.555664	1.29199	3.00635	5.54932	9.15088					57.81	0.861328	1.72559	3.24756	5.45508	8.21924	11.7554
		57.91	0.375488	0.549804	1.29492	3.00928	5.56494	9.15381					57.91	0.861328	1.7334	3.26514	5.46484	8.229	11.7729
		58.01	0.374512	0.545898	1.29102	2.99658	5.56006	9.1499					58.01	0.862305	1.72559	3.25537	5.46484	8.23096	11.7651
		58.11	0.37793	0.541504	1.28662	3.00977	5.56445	9.15527					58.11	0.870117	1.74414	3.26318	5.47656	8.22998	11.7847
		58.21	0.374023	0.54541	1.29053	3.00586	5.57031	9.16016					58.21	0.862305	1.73438	3.25635	5.46777	8.22021	11.7759
		58.31	0.37793	0.529785	1.28662	3.00977	5.56445	9.16699					58.31	0.871094	1.74316	3.26611	5.48535	8.22803	11.7847
		58.41	0.373535	0.543945	1.29102	3.01611	5.56982	9.17139					58.41	0.871094	1.72559	3.26611	5.46777	8.21924	11.7651
		58.51	0.373535	0.533203	1.28125	3.02393	5.56982	9.17139					58.51	0.87207	1.73438	3.26611	5.48633	8.22998	11.7837
		58.61	0.373047	0.534668	1.28076	3.01563	5.56934	9.18066					58.61	0.891602	1.74316	3.27588	5.49609	8.24756	11.7935
		58.71	0.375488	0.535156	1.27344	3.02588	5.57178	9.17334					58.71	0.874023	1.72363	3.27588	5.4873	8.229	11.7935
		58.81	0.37793	0.529785	1.28564	3.02051	5.5752	9.18555					58.81	0.893555	1.7334	3.27686	5.50586	8.23975	11.7944
		58.91	0.377441	0.529297	1.27637	3.02002	5.58447	9.17627					58.91	0.890625	1.74024	3.28467	5.50293	8.24658	11.8022
		59.01	0.377441	0.520508	1.27832	3.021	5.58643	9.16846					59.01	0.902344	1.74121	3.29443	5.52344	8.24854	11.8218
		59.11	0.367676	0.520508	1.27734	3.02295	5.58447	9.17627					59.11	0.902344	1.74316	3.29639	5.52344	8.2583	11.8257
		59.21	0.377441	0.530273	1.27734	3.02295	5.5874	9.17725					59.21	0.912109	1.76074	3.3042	5.5332	8.26807	11.8433
		59.31	0.377441	0.529297	1.28418	3.021	5.59717	9.18701					59.31	0.913086	1.74316	3.29541	5.53516	8.2583	11.8354
		59.41	0.382324	0.528321	1.27148	3.02588	5.59229	9.18311					59.41	0.921875	1.75098	3.30713	5.53516	8.27002	11.853
		59.51	0.38623	0.53125	1.2832	3.02979	5.59326	9.19482					59.51	0.921875	1.74512	3.29736	5.53516	8.27002	11.8452
		59.61	0.381348	0.537109	1.27051	3.0249	5.58057	9.19189					59.61	0.921875	1.75293	3.30518	5.53418	8.27979	11.8638
		59.71	0.375488	0.540039	1.28516	3.02881	5.59424	9.19482					59.71	0.932617	1.74512	3.30615	5.53613	8.29053	11.8638
		59.81	0.367676	0.532227	1.27734	3.021	5.604	9.19678					59.81	0.941406	1.76367	3.32568	5.55566	8.30908	11.8735
		59.91	0.383301	0.544922	1.29102	3.03369	5.60889	9.20947					59.91	0.939453	1.75391	3.3335	5.56348	8.30713	11.8823
		60.01	0.37793	0.529785	1.28662	3.02051	5.60352	9.20605					60.01	0.939453	1.76367	3.32471	5.55371	8.30615	11.8716
		60.11	0.373047	0.543457	1.30029	3.03418	5.60938	9.21973					60.11	0.951172	1.76465	3.33447	5.55469	8.30713	11.8833
		60.21	0.359375	0.529786	1.28662	3.02051	5.61328	9.20508					60.21	0.951172	1.78223	3.34424	5.56445	8.30713	11.8921
		60.31	0.373047	0.543457	1.29053	3.03418	5.62012	9.21094					60.31	0.941406	1.76367	3.33545	5.56543	8.30713	11.8931
		60.41	0.356934	0.529297	1.27637	3.01904	5.60596	9.21436					60.41	0.941406	1.77051	3.35303	5.57324	8.30713	11.9028
		60.51	0.367676	0.539062	1.28613	3.021	5.61572	9.21631					60.51	0.942383	1.75293	3.34521	5.56543	8.30908	11.9028
		60.61	0.372559	0.535156	1.2832	3.0376	5.61182	9.22119					60.61	0.953125	1.77246	3.35498	5.58496	8.31104	11.9136
		60.71	0.359863	0.532227	1.28906	3.0249	5.60791	9.22021					60.71	0.961914	1.7627	3.35791	5.57617	8.32959	11.9136
		60.81	0.372559	0.535156	1.29199	3.02783	5.61084	9.23291					60.81	0.954102	1.76465	3.35889	5.58594	8.32178	11.9175
		60.91	0.364258	0.536622	1.29346	3.02734	5.61035	9.23438					60.91	0.963867	1.76367	3.36768	5.58594	8.33057	11.9263
		61.01	0.378418	0.541015	1.29785	3.03174	5.6167	9.23877					61.01	0.972656	1.77344	3.37744	5.5957	8.33057	11.9253
		61.11	0.367676	0.530273	1.29492	3.021	5.61377	9.23584					61.11	0.982422	1.77344	3.38721	5.60547	8.34033	11.9263
		61.21	0.378418	0.540039	1.29492	3.03076	5.61572	9.24561					61.21	0.981445	1.7832	3.39697	5.60449	8.3501	11.9438
		61.31	0.390137	0.534179	1.28906	3.0249	5.61768	9.23975					61.31	0.982422	1.7832	3.40771	5.60645	8.35986	11.9536
		61.41	0.382324	0.545899	1.29883	3.02588	5.61963	9.25049					61.41	0.972656	1.78516	3.40576	5.61426	8.35791	11.9536
		61.51	0.399902	0.543945	1.29785	3.03369	5.63721	9.2583					61.51	0.981445	1.78516	3.40576	5.61523	8.36865	11.9634
		61.61	0.391602	0.544433	1.29932	3.03516	5.62793	9.25977					61.61	0.961914	1.7832	3.38428	5.60352	8.34912	11.9634
		61.71	0.385742	0.54834	1.29443	3.03906	5.62402	9.26367					61.71	0.980469	1.78223	3.40283	5.61426	8.3667	11.9624
		61.81	0.381836	0.544433	1.29834	3.03516	5.62793	9.26953					61.81	0.980469	1.78418	3.4126	5.60449	8.36865	11.9634
		61.91	0.385254	0.538086	1.2959	3.03857	5.62549	9.26416					61.91	0.987305	1.79297	3.41162	5.62207	8.38623	11.9722
		62.01	0.375977	0.539551	1.30615	3.04004	5.625	9.27539					62.01	0.96875	1.79199	3.40479	5.61328	8.36768	11.9624
		62.11	0.37207	0.533692	1.30029	3.03418	5.62109	9.27148					62.11	0.969727	1.78223	3.40479	5.61328	8.37744	11.9634
		62.21	0.376465	0.540039	1.30566	3.03955	5.62549	9.27686					62.21	0.989258	1.7998	3.41455	5.62305	8.38721	11.9731
		62.31	0.368164	0.540527	1.29736	3.03125	5.625	9.28711					62.31	0.981445	1.78125	3.41455	5.62305	8.38818	11.9731
		62.41	0.362305	0.534668	1.30225	3.03711	5.61914	9.29102					62.41	0.989258	1.78125	3.41455	5.63281	8.396	11.981
		62.51	0.367188	0.540527	1.30713	3.03125	5.625	9.29688					62.51	0.989258	1.79004	3.42432	5.64258	8.39697	11.9907
		62.61	0.353516	0.534668	1.30127	3.03516	5.61914	9.29102					62.61	0.970703	1.77148	3.42334	5.63281	8.38623	11.9917
		62.71	0.368164	0.541504	1.30811	3.03223	5.62598	9.29785					62.71	0.980469	1.78125	3.41553	5.63379	8.38818	11.9839
		62.81	0.35791	0.540039	1.30762	3.0415	5.62451	9.30713					62.81	0.983398	1.78418	3.42627	5.64453	8.40088	11.9946
		62.91	0.350098	0.541992	1.31738	3.0415	5.62549	9.31689					62.91	0.991211	1.80371	3.42529	5.64453	8.40088	12.0044
		63.01	0.348145	0.540039	1.30566	3.0415	5.62549	9.30615					63.01	0.983398	1.7959	3.42725	5.65625	8.41162	12.0142
		63.11	0.349121	0.53125	1.31543	3.04053	5.63428	9.30713					63.11	0.991211	1.79395	3.42627	5.65625	8.41943	12.0132
		63.21	0.342773	0.535645	1.30908	3.03613	5.62012	9.31152					63.21	0.982422	1.79492	3.43604	5.66602	8.41943	12.0151
		63.31	0.333008	0.535645	1.31006	3.03516	5.63086	9.31055					63.31	0.991211	1.80371	3.43311	5.66602	8.42822	12.0239
		63.41	0.32373	0.545898	1.30859	3.02588	5.62061	9.31006					63.41	0.970703	1.7832	3.42627	5.65527	8.42725	12.0229
		63.51	0.33252	0.535156	1.2998	3.02588	5.61182	9.31104					63.51	0.970703	1.7832	3.42725	5.65723	8.4292	12.0249
		63.61	0.312012	0.524414	1.30176	3.0249	5.61182	9.31104					63.61	0.980469	1.79395	3.4458	5.66699	8.43799	12.0454
		63.71	0.325684	0.520508	1.30566	3.03076	5.62549	9.31494					63.71	0.970703	1.80176	3.4458	5.6748	8.43799	12.0454
		63.81	0.325684	0.539062	1.31543	3.03857	5.63525	9.32373					63.81	0.983398	1.79395	3.44678	5.67676	8.43896	12.0552
		63.91	0.320313	0.533691	1.31006	3.03516	5.62988	9.31055					63.91	0.981445	1.80176	3.45557	5.68555	8.44775	12.0454
		64.01	0.3125	0.525879	1.31201	3.03613	5.62891	9.32129					64.01	0.982422	1.79395	3.46533	5.68555	8.46045	12.0552
		64.11	0.322266	0.524903	1.32178	3.04492	5.62012	9.33008					64.11	0.982422	1.81152	3.46533	5.69336	8.46826	12.063
		64.21	0.336426	0.530273	1.3252	3.04053	5.6333	9.3374					64.21	0.981445	1.8125	3.4751	5.69238	8.46924	12.0728
		64.31	0.331055	0.524903	1.32178	3.03516	5.62012	9.3418					64.31	0.970703	1.80078	3.46338	5.68359	8.46826	12.0708
		64.41	0.333984	0.516113	1.3208	3.03613	5.62891	9.34277					64.41	0.972656	1.81348	3.47412	5.68555	8.48779	12.0718
		64.51	0.333008	0.515137	1.31201	3.03613	5.62012	9.34277					64.51	0.972656	1.79492	3.45557	5.68457	8.46924	12.063
		64.61	0.328613	0.520508	1.32617	3.04053	5.62451	9.35693					64.61	0.972656	1.80469	3.46533	5.67676	8.479	12.0757
		64.71	0.32373	0.516602	1.32227	3.04541	5.62939	9.36182					64.71	0.962891	1.80469	3.45557	5.68555	8.46924	12.0835
		64.81	0.328613	0.529297	1.3252	3.05029	5.63623	9.36572					64.81	0.962891	1.80469	3.46729	5.68555	8.47021	12.0757
		64.91	0.329102	0.520996	1.32666	3.05078	5.63672	9.36719					64.91	0.969727	1.8125	3.46729	5.69531	8.48779	12.0933
		65.01	0.333984	0.525879	1.33154	3.05469	5.65039	9.37207					65.01	0.952148	1.80274	3.46729	5.68652	8.47998	12.0845
		65.11	0.337891	0.52002	1.33545	3.05078	5.63574	9.37598					65.11	0.959961	1.81152	3.46729	5.7041	8.48779	12.0942
		65.21	0.333496	0.52539	1.33105	3.0542	5.64111	9.37842					65.21	0.961914	1.81348	3.47705	5.69629	8.48975	12.0942
		65.31	0.338379	0.520508	1.32617	3.0415	5.63623	9.37744					65.31	0.959961	1.82129	3.46533	5.7041	8.50049	12.0942
		65.41	0.339355	0.521484	1.33691	3.06104	5.646	9.39697					65.41	0.951172	1.81152	3.47412	5.70508	8.50049	12.0942
		65.51	0.338379	0.521485	1.32617	3.05029	5.63525	9.396					65.51	0.950195	1.80273	3.46436	5.7041	8.49951	12.1128
		65.61	0.331543	0.524413	1.32129	3.04541	5.63818	9.39014					65.61	0.942383	1.80274	3.44678	5.69629	8.4917	12.0952
		65.71	0.321289	0.514161	1.31104	3.04492	5.62988	9.37207					65.71	0.951172	1.80176	3.46436	5.71484	8.50928	12.1138
		65.81	0.318359	0.519042	1.30811	3.04199	5.63477	9.38672					65.81	0.951172	1.80371	3.45654	5.71484	8.50928	12.1255
		65.91	0.333008	0.515136	1.32178	3.05664	5.64063	9.39258					65.91	0.951172	1.80176	3.46533	5.70313	8.50732	12.1255
		66.01	0.326172	0.508301	1.30713	3.0498	5.64453	9.39648					66.01	0.961914	1.79297	3.46436	5.71387	8.49854	12.1353
		66.11	0.321289	0.516113	1.32178	3.0459	5.6582	9.40039					66.11	0.944336	1.79492	3.45557	5.69629	8.49854	12.1353
		66.21	0.322266	0.516114	1.33057	3.05566	5.64941	9.40039					66.21	0.961914	1.80469	3.45557	5.71484	8.5083	12.1333
		66.31	0.326172	0.520019	1.32666	3.07227	5.66504	9.40625					66.31	0.942383	1.79395	3.45361	5.70313	8.49756	12.1313
		66.41	0.317383	0.51123	1.33545	3.07129	5.65625	9.40527					66.41	0.961914	1.80371	3.45557	5.71484	8.51709	12.1431
		66.51	0.32666	0.510742	1.32617	3.06201	5.66455	9.39502					66.51	0.951172	1.80273	3.46436	5.71387	8.5083	12.1528
		66.61	0.321289	0.505371	1.3208	3.06641	5.66113	9.3916					66.61	0.941406	1.80371	3.44678	5.70605	8.5083	12.1538
		66.71	0.316406	0.51123	1.32666	3.07227	5.66504	9.39551					66.71	0.951172	1.81152	3.45459	5.72461	8.5083	12.1733
		66.81	0.319336	0.510254	1.32666	3.07227	5.66602	9.39551					66.81	0.94043	1.79297	3.43408	5.71387	8.49854	12.1636
		66.91	0.314941	0.497071	1.33105	3.07764	5.67041	9.39209					66.91	0.941406	1.80176	3.44482	5.71387	8.50732	12.1646
		67.01	0.322754	0.505859	1.33008	3.08545	5.67041	9.3999					67.01	0.931641	1.78418	3.43701	5.69629	8.50147	12.1548
		67.11	0.304199	0.50586	1.31055	3.06592	5.67041	9.39111					67.11	0.921875	1.79199	3.43506	5.70508	8.50928	12.1548
		67.21	0.29834	0.501953	1.3252	3.08057	5.66455	9.38721					67.21	0.930664	1.7832	3.43604	5.71387	8.51025	12.1646
		67.31	0.302734	0.495606	1.31885	3.07422	5.66797	9.39063					67.31	0.922852	1.79297	3.43604	5.71777	8.51025	12.1753
		67.41	0.303711	0.487793	1.31104	3.06641	5.66016	9.38184					67.41	0.930664	1.7832	3.43506	5.71582	8.51025	12.1831
		67.51	0.301758	0.496582	1.31885	3.06445	5.66797	9.38184					67.51	0.921875	1.7832	3.42627	5.7168	8.52002	12.1743
		67.61	0.307617	0.500488	1.31396	3.07031	5.66406	9.38574					67.61	0.932617	1.79297	3.43604	5.7168	8.52002	12.1851
		67.71	0.308105	0.490235	1.31738	3.0708	5.66357	9.38623					67.71	0.931641	1.78418	3.43701	5.71582	8.51904	12.1958
		67.81	0.321777	0.503906	1.32031	3.07471	5.67041	9.37939					67.81	0.941406	1.80469	3.44482	5.7334	8.53662	12.2056
		67.91	0.322754	0.503907	1.32227	3.08545	5.67041	9.38916					67.91	0.941406	1.80371	3.43604	5.73438	8.52685	12.2144
		68.01	0.331543	0.503906	1.33008	3.09326	5.68018	9.38916					68.01	0.931641	1.7959	3.43604	5.72461	8.51904	12.1968
		68.11	0.33252	0.503907	1.33105	3.08545	5.68018	9.38916					68.11	0.931641	1.80469	3.43604	5.73438	8.53857	12.2144
		68.21	0.34668	0.509277	1.32568	3.08887	5.67578	9.39551					68.21	0.930664	1.80371	3.4458	5.74414	8.53955	12.2036
		68.31	0.34668	0.508301	1.32568	3.08984	5.68457	9.39648					68.31	0.911133	1.79395	3.43408	5.73242	8.52881	12.2017
		68.41	0.345703	0.498536	1.31494	3.08887	5.67578	9.39551					68.41	0.930664	1.80176	3.44385	5.74219	8.54639	12.2114
		68.51	0.352051	0.504882	1.33008	3.09717	5.68018	9.40186					68.51	0.920898	1.80176	3.44482	5.75391	8.54834	12.2212
		68.61	0.355957	0.509766	1.33398	3.10205	5.68604	9.40576					68.61	0.939453	1.81055	3.4624	5.75293	8.56592	12.231
		68.71	0.347656	0.500488	1.32471	3.10254	5.68652	9.40723					68.71	0.929688	1.80078	3.44385	5.74414	8.55615	12.2202
		68.81	0.356934	0.509766	1.32617	3.11182	5.69678	9.40771					68.81	0.94043	1.81055	3.45361	5.75488	8.54834	12.2222
		68.91	0.358398	0.511231	1.33643	3.12305	5.70605	9.42676					68.91	0.950195	1.8125	3.45557	5.77441	8.56787	12.2437
		69.01	0.371582	0.514648	1.33984	3.12744	5.71143	9.43213					69.01	0.931641	1.8125	3.44482	5.75488	8.55908	12.2349
		69.11	0.358887	0.501954	1.33691	3.12256	5.70752	9.42725					69.11	0.941406	1.81152	3.4458	5.75586	8.55908	12.2437
		69.21	0.37793	0.52002	1.34521	3.13281	5.7168	9.4375					69.21	0.941406	1.80371	3.44678	5.76563	8.5708	12.2358
		69.31	0.37793	0.51123	1.33545	3.13184	5.72559	9.43652					69.31	0.951172	1.82226	3.46436	5.77441	8.56885	12.2534
		69.41	0.388672	0.511231	1.33643	3.13086	5.72461	9.4375					69.41	0.950195	1.82129	3.45459	5.77344	8.57861	12.2544
		69.51	0.384277	0.515625	1.34082	3.13623	5.72998	9.44189					69.51	0.952148	1.81348	3.45557	5.77344	8.57861	12.2651
		69.61	0.388184	0.507812	1.33496	3.13818	5.73291	9.44287					69.61	0.959961	1.82226	3.45557	5.7832	8.5874	12.2729
		69.71	0.382813	0.513184	1.34131	3.13477	5.74023	9.42969					69.71	0.941406	1.82129	3.44482	5.78418	8.57764	12.2642
		69.81	0.378418	0.517578	1.33594	3.13818	5.74365	9.44482					69.81	0.951172	1.81348	3.44678	5.78613	8.57959	12.2642
		69.91	0.373535	0.512696	1.32324	3.12549	5.73096	9.43213					69.91	0.951172	1.83301	3.46436	5.80469	8.5874	12.272
		70.01	0.376465	0.507812	1.33691	3.12842	5.74365	9.44482					70.01	0.950195	1.81445	3.45752	5.80371	8.57861	12.2729
		70.11	0.371582	0.514649	1.33301	3.12549	5.73096	9.43213					70.11	0.94043	1.81348	3.45752	5.79492	8.5874	12.2739
		70.21	0.372559	0.515624	1.35156	3.13428	5.75049	9.45068					70.21	0.943359	1.80469	3.45654	5.80371	8.57764	12.2729
		70.31	0.36377	0.50586	1.33203	3.12646	5.74072	9.43311					70.31	0.953125	1.80566	3.45654	5.80469	8.56982	12.2749
		70.41	0.382324	0.515624	1.34961	3.13428	5.75049	9.45166					70.41	0.960938	1.82324	3.46533	5.81348	8.5874	12.2925
		70.51	0.37207	0.506348	1.33154	3.11621	5.74023	9.44141					70.51	0.952148	1.80566	3.45557	5.7959	8.56983	12.2847
		70.61	0.37793	0.51123	1.34521	3.12012	5.74609	9.44727					70.61	0.969727	1.81445	3.46533	5.81348	8.5874	12.2925
		70.71	0.372559	0.504883	1.33105	3.11572	5.73975	9.44189					70.71	0.950195	1.81348	3.45459	5.79492	8.58057	12.2837
		70.81	0.380371	0.504882	1.33887	3.12354	5.73975	9.45947					70.81	0.952148	1.80371	3.45654	5.80664	8.58057	12.2944
		70.91	0.367676	0.509766	1.33594	3.12256	5.74463	9.44678					70.91	0.950195	1.80273	3.46533	5.80371	8.57861	12.3022
		71.01	0.382324	0.505859	1.33984	3.12744	5.74072	9.46045					71.01	0.952148	1.81348	3.46533	5.7959	8.57861	12.2935
		71.11	0.377441	0.510743	1.33691	3.12256	5.74658	9.45752					71.11	0.959961	1.82129	3.46533	5.81348	8.5874	12.3052
		71.21	0.376465	0.510742	1.34473	3.13037	5.76514	9.46533					71.21	0.952148	1.80371	3.45557	5.79492	8.57959	12.2964
		71.31	0.37793	0.510254	1.33643	3.13086	5.76465	9.45508					71.31	0.97168	1.82422	3.46729	5.80664	8.58935	12.3159
		71.41	0.378418	0.501953	1.33594	3.14111	5.76611	9.46729					71.41	0.963867	1.82422	3.46729	5.81738	8.59033	12.3179
		71.51	0.39209	0.504883	1.34082	3.14404	5.76904	9.47998					71.51	0.972656	1.82227	3.46533	5.82324	8.58838	12.3237
		71.61	0.386719	0.4917	1.33545	3.14063	5.75391	9.47656					71.61	0.972656	1.82324	3.46631	5.8252	8.58838	12.3257
		71.71	0.382813	0.506348	1.34326	3.14453	5.75879	9.48047					71.71	0.972656	1.83203	3.48389	5.83398	8.59814	12.3335
		71.81	0.398438	0.500488	1.34814	3.14063	5.77441	9.48633					71.81	0.97168	1.83105	3.4751	5.84277	8.59717	12.3325
		71.91	0.384766	0.494629	1.34229	3.14453	5.76074	9.49121					71.91	0.954102	1.81348	3.46631	5.82422	8.58936	12.3335
		72.01	0.389648	0.498535	1.34619	3.14063	5.76563	9.50488					72.01	0.972656	1.83203	3.47412	5.83594	8.59717	12.3511
		72.11	0.398438	0.489746	1.34619	3.13965	5.77441	9.49609					72.11	0.972656	1.83301	3.47607	5.83594	8.60107	12.353
		72.21	0.39209	0.49414	1.34961	3.14502	5.77002	9.51025					72.21	0.960938	1.83105	3.4751	5.82617	8.59912	12.3628
		72.31	0.392578	0.483887	1.33154	3.13574	5.76074	9.5					72.31	0.970703	1.82227	3.48682	5.83594	8.59814	12.353
		72.41	0.396484	0.489746	1.34521	3.14063	5.77441	9.50586					72.41	0.960938	1.82227	3.47705	5.82617	8.58838	12.3452
		72.51	0.387695	0.48877	1.33643	3.14941	5.76563	9.5166					72.51	0.960938	1.82226	3.48486	5.82422	8.58838	12.3638
		72.61	0.396484	0.47998	1.33545	3.14063	5.76563	9.50781					72.61	0.970703	1.83301	3.48584	5.83496	8.59814	12.3735
		72.71	0.388184	0.479492	1.32715	3.1499	5.77588	9.5083					72.71	0.970703	1.83105	3.48486	5.83398	8.58838	12.3638
		72.81	0.388184	0.47168	1.33789	3.14209	5.77686	9.51807					72.81	0.970703	1.82324	3.49561	5.84375	8.58838	12.3833
		72.91	0.383301	0.474609	1.3418	3.15674	5.77979	9.51318					72.91	0.961914	1.83399	3.49463	5.84473	8.58936	12.3745
		73.01	0.387695	0.471192	1.33643	3.14355	5.77637	9.51855					73.01	0.981445	1.83594	3.50635	5.85449	8.6001	12.394
		73.11	0.378906	0.471192	1.3374	3.15234	5.77637	9.51758					73.11	0.973633	1.83594	3.50635	5.85645	8.60986	12.396
		73.21	0.382813	0.475097	1.34229	3.14844	5.78027	9.52344					73.21	0.982422	1.8457	3.50635	5.87402	8.60986	12.4165
		73.31	0.376465	0.459961	1.34473	3.15186	5.7749	9.52588					73.31	0.982422	1.83691	3.50732	5.85645	8.60986	12.4067
		73.41	0.368652	0.469727	1.33691	3.16162	5.7749	9.52588					73.41	0.982422	1.85449	3.51611	5.86426	8.61963	12.4165
		73.51	0.381348	0.464843	1.33984	3.15479	5.77979	9.52979					73.51	0.981445	1.83301	3.51514	5.85547	8.60986	12.4155
		73.61	0.368164	0.460449	1.32666	3.14941	5.77441	9.53418					73.61	0.973633	1.8252	3.50732	5.85547	8.60986	12.4155
		73.71	0.37207	0.45459	1.33154	3.14551	5.77051	9.52051					73.71	0.992188	1.84277	3.5249	5.85547	8.61963	12.4233
		73.81	0.36084	0.455078	1.33105	3.15381	5.76904	9.52979					73.81	0.980469	1.82324	3.51514	5.85352	8.60791	12.4136
		73.91	0.368164	0.450684	1.33545	3.14063	5.75391	9.52441					73.91	0.992188	1.84082	3.52295	5.85352	8.61963	12.4321
		74.01	0.373047	0.455566	1.33252	3.15527	5.77051	9.53027					74.01	0.982422	1.82324	3.51709	5.84473	8.60986	12.4331
		74.11	0.37793	0.459472	1.34521	3.16016	5.77441	9.53516					74.11	0.982422	1.84082	3.5249	5.85254	8.61768	12.4409
		74.21	0.382324	0.456055	1.3418	3.15479	5.76123	9.52979					74.21	0.982422	1.83203	3.51611	5.85547	8.61767	12.4419
		74.31	0.377441	0.459961	1.34473	3.15967	5.76416	9.53662					74.31	0.982422	1.82227	3.51611	5.84668	8.61768	12.4438
		74.41	0.381348	0.454101	1.3291	3.15479	5.76025	9.53174					74.41	0.981445	1.83301	3.51709	5.86523	8.62842	12.4546
		74.51	0.362793	0.435548	1.31934	3.15576	5.74951	9.53076					74.51	0.990234	1.84082	3.53564	5.86523	8.63623	12.4722
		74.61	0.375488	0.448242	1.33398	3.15088	5.74463	9.53564					74.61	0.990234	1.83301	3.52588	5.85645	8.61865	12.4644
		74.71	0.367188	0.438965	1.32568	3.15039	5.75391	9.53516					74.71	0.990234	1.8418	3.53369	5.87402	8.63623	12.4829
		74.81	0.376465	0.430664	1.33594	3.15186	5.75439	9.53662					74.81	1	1.84277	3.53467	5.86426	8.63818	12.4927
		74.91	0.358398	0.431153	1.32666	3.1416	5.73633	9.52637					74.91	0.991211	1.85449	3.54541	5.87402	8.64893	12.4946
		75.01	0.362305	0.436035	1.34033	3.1377	5.75	9.53223					75.01	0.983398	1.84668	3.54639	5.86621	8.64893	12.4946
		75.11	0.347168	0.429687	1.32617	3.14111	5.73486	9.52686					75.11	0.991211	1.85449	3.5542	5.87402	8.64892	12.4946
		75.21	0.34375	0.416504	1.33154	3.1377	5.73145	9.52148					75.21	0.972656	1.83398	3.53564	5.85547	8.63916	12.4946
		75.31	0.348145	0.420898	1.3457	3.14111	5.73486	9.52686					75.31	0.973633	1.84473	3.54639	5.85645	8.64893	12.4946
		75.41	0.348145	0.430664	1.3457	3.14014	5.73682	9.52686					75.41	0.981445	1.84277	3.54443	5.86426	8.63916	12.4966
		75.51	0.353027	0.425781	1.34082	3.13525	5.73975	9.52197					75.51	0.973633	1.84473	3.54639	5.85645	8.65088	12.4966
		75.61	0.354004	0.425781	1.35156	3.13623	5.73877	9.53271					75.61	0.991211	1.85351	3.56592	5.87402	8.66064	12.5044
		75.71	0.352051	0.425781	1.34961	3.14404	5.729	9.5415					75.71	0.97168	1.8418	3.54639	5.85449	8.65967	12.5034
		75.81	0.353516	0.42627	1.34131	3.13574	5.72949	9.54102					75.81	0.980469	1.85156	3.5542	5.8623	8.67822	12.5112
		75.91	0.354004	0.426758	1.3418	3.14697	5.7417	9.53174					75.91	0.990234	1.85156	3.55615	5.86426	8.68799	12.5132
		76.01	0.36084	0.43457	1.35156	3.15479	5.7417	9.55127					76.01	0.981445	1.85254	3.55615	5.86426	8.6792	12.5132
		76.11	0.34668	0.429199	1.34619	3.15039	5.73535	9.53711					76.11	0.990234	1.86133	3.56396	5.88379	8.69678	12.5308
		76.21	0.35791	0.428711	1.3457	3.14893	5.73584	9.53662					76.21	0.989258	1.87012	3.56494	5.875	8.68799	12.5317
		76.31	0.35791	0.428711	1.35547	3.15088	5.73584	9.54639					76.31	0.969727	1.85254	3.56494	5.86621	8.68897	12.5229
		76.41	0.362793	0.423828	1.35059	3.15381	5.73096	9.5415					76.41	0.991211	1.87207	3.56592	5.87598	8.69873	12.5425
		76.51	0.362793	0.423828	1.35059	3.146	5.7417	9.55127					76.51	1.00098	1.88184	3.58643	5.89551	8.7085	12.562
		76.61	0.356934	0.426758	1.35645	3.14795	5.74365	9.54541					76.61	0.992188	1.88476	3.59521	5.89648	8.70654	12.564
		76.71	0.366211	0.418457	1.35693	3.15137	5.73535	9.55469					76.71	0.982422	1.87598	3.57764	5.8877	8.70068	12.5464
		76.81	0.35791	0.418945	1.35742	3.15186	5.74463	9.54639					76.81	0.982422	1.88379	3.59521	5.89551	8.7085	12.5649
		76.91	0.375488	0.439453	1.375	3.16943	5.74463	9.5542					76.91	0.983398	1.86621	3.5874	5.88574	8.69092	12.5552
		77.01	0.37207	0.434082	1.37158	3.15625	5.74023	9.55078					77.01	0.992188	1.88476	3.59619	5.89453	8.70947	12.5649
		77.11	0.371094	0.425293	1.37158	3.15527	5.74902	9.55078					77.11	0.982422	1.875	3.59717	5.88477	8.71045	12.5552
		77.21	0.361816	0.423828	1.38086	3.15381	5.74951	9.54932					77.21	0.992188	1.875	3.60498	5.89453	8.71826	12.5649
		77.31	0.371094	0.425293	1.38037	3.1543	5.75	9.54102					77.31	0.992188	1.88574	3.59521	5.89453	8.72021	12.5747
		77.41	0.362793	0.425781	1.37988	3.16357	5.75928	9.54053					77.41	0.992188	1.89355	3.61475	5.9043	8.73779	12.5747
		77.51	0.358398	0.431153	1.37451	3.15039	5.74414	9.52734					77.51	1.00195	1.89355	3.61572	5.91504	8.72998	12.5854
		77.61	0.367676	0.43164	1.37598	3.15967	5.75342	9.5376					77.61	1.00293	1.90234	3.6167	5.9248	8.74951	12.604
		77.71	0.352539	0.42627	1.37061	3.14648	5.74023	9.53223					77.71	1.01172	1.91309	3.63525	5.94336	8.7583	12.605
		77.81	0.366211	0.432129	1.37646	3.15039	5.75391	9.52637					77.81	1.01172	1.91113	3.63525	5.93262	8.7583	12.6128
		77.91	0.362305	0.446777	1.38135	3.14648	5.74902	9.54102					77.91	1.01172	1.91211	3.63428	5.93555	8.7583	12.6138
		78.01	0.355957	0.441407	1.375	3.1499	5.74658	9.53564					78.01	1.01172	1.91211	3.63623	5.93555	8.76807	12.6138
		78.11	0.347656	0.450684	1.37646	3.14063	5.74707	9.54492					78.11	1.02344	1.91406	3.65576	5.94727	8.77002	12.6255
		78.21	0.36377	0.446289	1.39258	3.146	5.76025	9.55225					78.21	1.02344	1.92383	3.64697	5.94629	8.78174	12.6353
		78.31	0.36377	0.446289	1.39355	3.14697	5.75244	9.55322					78.31	1.01367	1.91406	3.63818	5.92871	8.78272	12.6255
		78.41	0.354004	0.446289	1.3916	3.15479	5.76025	9.55225					78.41	1.02148	1.92383	3.65576	5.94629	8.7915	12.6255
		78.51	0.364746	0.447266	1.39355	3.14697	5.75146	9.55225					78.51	1.02148	1.92383	3.646	5.9375	8.80029	12.6343
		78.61	0.374023	0.465332	1.40283	3.16699	5.76172	9.5625					78.61	1.02051	1.92383	3.64697	5.94727	8.7915	12.6353
		78.71	0.372559	0.454101	1.40137	3.15771	5.77002	9.57178					78.71	1.0127	1.92383	3.64795	5.95703	8.80127	12.646
		78.81	0.359375	0.459473	1.39697	3.15234	5.75684	9.56738					78.81	1.02148	1.92383	3.65576	5.95508	8.80908	12.6538
		78.91	0.368652	0.458984	1.3877	3.15283	5.76611	9.57568					78.91	1.02051	1.92285	3.64697	5.9541	8.79932	12.645
		79.01	0.368164	0.458496	1.39795	3.15332	5.76563	9.56738					79.01	1.0127	1.91504	3.64697	5.95605	8.81006	12.6558
		79.11	0.364258	0.453614	1.40186	3.1582	5.76953	9.57227					79.11	1.03223	1.92383	3.64697	5.96387	8.81787	12.6646
		79.21	0.37793	0.449707	1.39697	3.16309	5.77344	9.58594					79.21	1.02441	1.92383	3.64697	5.96484	8.81983	12.6743
		79.31	0.367676	0.458984	1.39453	3.17041	5.77295	9.57568					79.31	1.03223	1.92383	3.64697	5.96484	8.82764	12.6743
		79.41	0.372559	0.455079	1.38965	3.15479	5.76709	9.56982					79.41	1.02441	1.93652	3.65771	5.97461	8.82959	12.6743
		79.51	0.381348	0.464843	1.40918	3.16357	5.77979	9.58057					79.51	1.02051	1.93359	3.65381	5.96289	8.82568	12.6733
		79.61	0.367676	0.459961	1.40332	3.15967	5.77393	9.57568					79.61	1.02148	1.94336	3.65479	5.97363	8.82666	12.6646
		79.71	0.367676	0.459961	1.39551	3.15967	5.77588	9.57568					79.71	1.02246	1.94336	3.65576	5.97559	8.82764	12.6646
		79.81	0.371582	0.46582	1.39941	3.15576	5.78076	9.58154					79.81	1.04102	1.94336	3.66357	5.99316	8.84717	12.6724
		79.91	0.371094	0.466309	1.39111	3.15527	5.78027	9.58105					79.91	1.04102	1.95312	3.66455	5.98438	8.83838	12.6821
		80.01	0.377441	0.470703	1.40625	3.15088	5.78564	9.57764					80.01	1.03027	1.94238	3.65479	5.9834	8.83838	12.6714
		80.11	0.380371	0.475586	1.40918	3.15576	5.78076	9.59131					80.11	1.03223	1.93262	3.66553	5.97461	8.83838	12.6636
		80.21	0.37207	0.475098	1.3999	3.15625	5.79102	9.59082					80.21	1.03906	1.94043	3.67236	5.9834	8.84717	12.6812
		80.31	0.385742	0.480957	1.40576	3.16016	5.79492	9.58496					80.31	1.03223	1.93164	3.66553	5.97559	8.84912	12.6821
		80.41	0.376953	0.480957	1.40576	3.15137	5.7959	9.59473					80.41	1.03027	1.93066	3.66357	5.9834	8.84717	12.6821
		80.51	0.376465	0.490234	1.4043	3.15967	5.8042	9.59326					80.51	1.02246	1.92285	3.65576	5.97266	8.83936	12.6821
		80.61	0.38916	0.491212	1.40625	3.15186	5.79639	9.58545					80.61	1.03125	1.93164	3.65479	5.97266	8.84814	12.6812
		80.71	0.396973	0.508789	1.41504	3.17041	5.80518	9.60596					80.71	1.03027	1.93066	3.66357	5.97168	8.84717	12.6821
		80.81	0.384277	0.495117	1.41016	3.1665	5.81006	9.60107					80.81	1.02051	1.92285	3.66553	5.97363	8.84912	12.6831
		80.91	0.40332	0.503418	1.41064	3.1748	5.81055	9.60156					80.91	1.04102	1.94238	3.67529	5.9834	8.86865	12.7046
		81.01	0.401855	0.50293	1.40918	3.16553	5.81982	9.61084					81.01	1.03125	1.92481	3.65576	5.97754	8.84912	12.687
		81.11	0.402832	0.50293	1.40137	3.17627	5.81982	9.61182					81.11	1.03125	1.93262	3.67627	5.99512	8.85791	12.7046
		81.21	0.40332	0.515136	1.42139	3.18457	5.81836	9.62988					81.21	1.04004	1.93359	3.67529	5.98633	8.8667	12.7046
		81.31	0.396973	0.508789	1.40527	3.18018	5.82373	9.61572					81.31	1.02246	1.92481	3.65771	5.97754	8.84912	12.6968
		81.41	0.384277	0.496094	1.40137	3.17627	5.81104	9.62158					81.41	1.03223	1.94434	3.67725	5.99609	8.85791	12.7056
		81.51	0.399902	0.510742	1.41602	3.18213	5.81592	9.62744					81.51	1.04004	1.95215	3.69482	6.00586	8.86865	12.7134
		81.61	0.399902	0.50293	1.4082	3.18213	5.81787	9.63721					81.61	1.04102	1.94336	3.68604	6.00488	8.85986	12.7231
		81.71	0.399902	0.511718	1.41602	3.19189	5.82568	9.63721					81.71	1.04004	1.95508	3.68604	6.00586	8.86865	12.7222
		81.81	0.394043	0.516602	1.40234	3.18604	5.81201	9.63135					81.81	1.04395	1.95508	3.69678	6.01563	8.86084	12.7241
		81.91	0.384277	0.516602	1.40234	3.17822	5.82275	9.6333					81.91	1.04199	1.94531	3.69482	6.00586	8.86963	12.7319
		82.01	0.393066	0.516601	1.41211	3.18701	5.83057	9.64209					82.01	1.04395	1.94531	3.68604	6.01563	8.87939	12.7241
		82.11	0.398438	0.520996	1.40771	3.19141	5.81641	9.6377					82.11	1.05176	1.94336	3.68604	6.02344	8.87939	12.7437
		82.21	0.40332	0.517089	1.41162	3.1875	5.82227	9.65137					82.21	1.03418	1.94434	3.68701	6.01465	8.8794	12.7261
		82.31	0.396484	0.52002	1.40771	3.19141	5.81543	9.63672					82.31	1.04297	1.95312	3.70459	6.03418	8.88916	12.7437
		82.41	0.39209	0.515625	1.41992	3.19482	5.81104	9.65088					82.41	1.05273	1.95215	3.6958	6.02441	8.88916	12.7349
		82.51	0.402832	0.526367	1.41113	3.19678	5.81104	9.65088					82.51	1.05176	1.94336	3.6958	6.02539	8.89893	12.7446
		82.61	0.411621	0.535156	1.41113	3.20459	5.81982	9.6626					82.61	1.04199	1.94238	3.68506	6.02441	8.88721	12.7329
		82.71	0.40625	0.529786	1.41553	3.19141	5.80469	9.6582					82.71	1.0498	1.95117	3.69287	6.03223	8.89697	12.7329
		82.81	0.412109	0.525879	1.41162	3.19629	5.80957	9.67285					82.81	1.04004	1.95117	3.69482	6.02441	8.89697	12.7437
		82.91	0.410156	0.523926	1.40967	3.2041	5.81738	9.67188					82.91	1.06055	1.95313	3.70557	6.04395	8.91064	12.7534
		83.01	0.406738	0.518554	1.41602	3.20068	5.81396	9.68604					83.01	1.05957	1.96289	3.71533	6.03516	8.91064	12.7544
		83.11	0.414551	0.537109	1.4248	3.21826	5.82275	9.68604					83.11	1.04199	1.95313	3.70557	6.03613	8.91162	12.7446
		83.21	0.396484	0.526856	1.41455	3.2002	5.8125	9.68652					83.21	1.05957	1.95313	3.70557	6.05371	8.93018	12.7544
		83.31	0.401855	0.524414	1.41211	3.21631	5.81982	9.70166					83.31	1.05078	1.96191	3.70557	6.04492	8.93018	12.7544
		83.41	0.407227	0.528809	1.4165	3.2207	5.82324	9.69531					83.41	1.05176	1.94434	3.69678	6.04492	8.93018	12.7544
		83.51	0.407227	0.537598	1.42529	3.2207	5.81445	9.69531					83.51	1.05957	1.95215	3.70459	6.04492	8.93799	12.7642
		83.61	0.412109	0.533691	1.42041	3.23535	5.83008	9.70117					83.61	1.05078	1.94336	3.70557	6.05371	8.93701	12.7642
		83.71	0.413086	0.524902	1.42041	3.22461	5.8291	9.70996					83.71	1.06055	1.9541	3.70654	6.05566	8.9292	12.7739
		83.81	0.413086	0.523926	1.41943	3.22461	5.81934	9.70117					83.81	1.05078	1.95215	3.70557	6.05469	8.93701	12.7612
		83.91	0.416992	0.52002	1.41553	3.22852	5.81543	9.70605					83.91	1.05176	1.9541	3.70557	6.05469	8.93897	12.7651
		84.01	0.407715	0.518555	1.41406	3.23096	5.82471	9.70459					84.01	1.07227	1.96191	3.71533	6.06445	8.94678	12.7837
		84.11	0.406738	0.509766	1.40527	3.22998	5.82373	9.70557					84.11	1.06152	1.94336	3.70459	6.05469	8.93799	12.7729
		84.21	0.408691	0.521485	1.40625	3.22217	5.81592	9.70654					84.21	1.05371	1.95313	3.69678	6.05469	8.94775	12.7749
		84.31	0.411621	0.516601	1.41895	3.22607	5.81982	9.71924					84.31	1.07129	1.95117	3.71533	6.06445	8.94775	12.7827
		84.41	0.404297	0.51709	1.41064	3.23535	5.82031	9.71094					84.41	1.05371	1.9541	3.70557	6.05469	8.93897	12.7739
		84.51	0.421387	0.516602	1.40918	3.22607	5.81982	9.72119					84.51	1.07129	1.96289	3.70557	6.06445	8.9585	12.7739
		84.61	0.413086	0.51709	1.40088	3.22559	5.81934	9.71289					84.61	1.07227	1.96289	3.71436	6.06445	8.94971	12.7837
		84.71	0.426758	0.521973	1.41748	3.22168	5.82715	9.7168					84.71	1.07227	1.97168	3.70557	6.06348	8.9585	12.7837
		84.81	0.41748	0.530273	1.41699	3.22998	5.82568	9.71729					84.81	1.08203	1.96387	3.70654	6.06543	8.95068	12.7837
		84.91	0.418457	0.522461	1.41797	3.22217	5.82568	9.71729					84.91	1.06934	1.96094	3.70361	6.06348	8.95752	12.7827
		85.01	0.432129	0.526367	1.42188	3.22607	5.83057	9.71338					85.01	1.06055	1.9541	3.69678	6.06543	8.94092	12.7749
		85.11	0.418457	0.512695	1.41797	3.2124	5.83447	9.71826					85.11	1.06055	1.96289	3.71436	6.07324	8.9585	12.7827
		85.21	0.419434	0.523438	1.41895	3.2124	5.82666	9.71924					85.21	1.06934	1.97168	3.70557	6.06445	8.94775	12.7837
		85.31	0.427246	0.532226	1.42676	3.22217	5.83545	9.73779					85.31	1.05176	1.9541	3.69678	6.06445	8.94873	12.7749
		85.41	0.42334	0.527345	1.41309	3.21729	5.82959	9.73193					85.41	1.0625	1.96484	3.71631	6.06641	8.95947	12.7944
		85.51	0.436523	0.541503	1.42627	3.23145	5.84473	9.74707					85.51	1.07129	1.97363	3.70752	6.07617	8.96826	12.7856
		85.61	0.428711	0.55127	1.41846	3.24121	5.84473	9.75684					85.61	1.06348	1.96582	3.70752	6.07715	8.97021	12.7974
		85.71	0.432129	0.544922	1.43262	3.23682	5.8501	9.75049					85.71	1.05957	1.96289	3.6958	6.07324	8.96729	12.7837
		85.81	0.429199	0.540039	1.42773	3.23291	5.84619	9.74658					85.81	1.05078	1.97363	3.70557	6.0752	8.97705	12.7944
		85.91	0.437012	0.540039	1.42578	3.25049	5.854	9.75537					85.91	1.05078	1.98145	3.70361	6.08398	8.97705	12.8032
		86.01	0.433105	0.53418	1.43066	3.23486	5.84033	9.75928					86.01	1.05176	1.97363	3.70361	6.09668	8.98975	12.8032
		86.11	0.434082	0.536133	1.43164	3.24463	5.84131	9.76123					86.11	1.05957	1.98242	3.71338	6.10449	8.99756	12.813
		86.21	0.437012	0.540039	1.43457	3.23877	5.854	9.76514					86.21	1.06055	1.99121	3.7124	6.10547	8.98877	12.8218
		86.31	0.421875	0.534668	1.42139	3.22559	5.84082	9.76074					86.31	1.06152	1.9834	3.70459	6.10645	8.99854	12.814
		86.41	0.426758	0.530761	1.43604	3.24023	5.8457	9.77441					86.41	1.07031	1.99219	3.72412	6.11426	8.99853	12.8325
		86.51	0.420898	0.523926	1.4292	3.2334	5.83887	9.75977					86.51	1.07227	1.99219	3.70654	6.10645	8.99854	12.8237
		86.61	0.424316	0.519531	1.4248	3.229	5.84424	9.76318					86.61	1.07227	1.99219	3.71533	6.11523	8.99854	12.8315
		86.71	0.415527	0.519531	1.42383	3.22803	5.84424	9.75439					86.71	1.07227	1.99219	3.71533	6.125	8.99854	12.8325
		86.81	0.416016	0.52002	1.41553	3.23145	5.85352	9.7666					86.81	1.07324	1.99219	3.71533	6.125	9.0083	12.8335
		86.91	0.416016	0.52002	1.42627	3.23242	5.8457	9.7666					86.91	1.08105	1.99219	3.71533	6.13281	9.01807	12.8413
		87.01	0.421387	0.52539	1.43066	3.23584	5.8501	9.76221					87.01	1.07227	1.99219	3.71533	6.13184	9.01807	12.8423
		87.11	0.421387	0.52539	1.42969	3.22705	5.86084	9.76221					87.11	1.06348	1.99219	3.71631	6.11426	9.01904	12.8335
		87.21	0.416016	0.520996	1.4165	3.22266	5.84766	9.76758					87.21	1.07227	1.99023	3.72412	6.13281	9.02686	12.8521
		87.31	0.411621	0.524414	1.42969	3.22607	5.85205	9.771					87.31	1.08203	1.98926	3.71533	6.13281	9.02783	12.8511
		87.41	0.423828	0.516114	1.42139	3.22754	5.86133	9.77246					87.41	1.07129	1.9707	3.71533	6.13184	9.01709	12.8442
		87.51	0.427734	0.520996	1.42627	3.23145	5.85547	9.77637					87.51	1.06152	1.9707	3.71533	6.12402	9.00732	12.8452
		87.61	0.423828	0.535644	1.43994	3.22754	5.87012	9.77246					87.61	1.07031	1.9707	3.7251	6.13184	9.01611	12.8628
		87.71	0.427246	0.529297	1.42578	3.23193	5.86475	9.76709					87.71	1.07031	1.98144	3.7251	6.12305	9.02588	12.854
		87.81	0.418945	0.520996	1.42627	3.23242	5.86426	9.77637					87.81	1.06055	1.96289	3.71436	6.12305	9.02686	12.854
		87.91	0.423828	0.525879	1.44189	3.24609	5.86035	9.77246					87.91	1.06934	1.96289	3.70557	6.12305	9.01709	12.8628
		88.01	0.427246	0.530273	1.4375	3.23975	5.87451	9.77588					88.01	1.06152	1.97266	3.71631	6.13574	9.00928	12.8647
		88.11	0.424316	0.526368	1.43359	3.23584	5.87061	9.771					88.11	1.08105	1.97461	3.72607	6.14551	9.02881	12.8755
		88.21	0.432129	0.534179	1.45117	3.24463	5.88818	9.77979					88.21	1.0625	1.96387	3.70557	6.12695	9.01025	12.8647
		88.31	0.414551	0.514649	1.43164	3.23486	5.87061	9.77002					88.31	1.07227	1.96582	3.71631	6.14746	9.02002	12.8745
		88.41	0.429199	0.539062	1.44629	3.25049	5.89502	9.78564					88.41	1.07227	1.97363	3.72412	6.14551	9.02002	12.8833
		88.51	0.424316	0.53418	1.4502	3.24561	5.89014	9.78076					88.51	1.07129	1.96484	3.71533	6.14648	9.02881	12.8823
		88.61	0.434082	0.533203	1.44141	3.24463	5.89893	9.77979					88.61	1.06348	1.96582	3.71533	6.14648	9.02002	12.8843
		88.71	0.428711	0.52002	1.43701	3.24121	5.88574	9.77637					88.71	1.07227	1.9834	3.71533	6.14648	9.02002	12.8931
		88.81	0.424316	0.534179	1.44141	3.24561	5.89893	9.77979					88.81	1.07227	1.97559	3.72607	6.15625	9.03076	12.9038
		88.91	0.419434	0.529298	1.43652	3.24072	5.88623	9.76709					88.91	1.08203	1.99414	3.73389	6.15625	9.03857	12.9126
		89.01	0.427246	0.529296	1.43652	3.24072	5.89502	9.78467					89.01	1.07227	1.98438	3.71631	6.14648	9.021	12.9155
		89.11	0.427246	0.529297	1.43652	3.24072	5.89404	9.7876					89.11	1.07227	1.98242	3.73486	6.1543	9.03857	12.9233
		89.21	0.426758	0.528809	1.4458	3.25	5.89746	9.78809					89.21	1.08203	1.98242	3.73486	6.15527	9.02979	12.9155
		89.31	0.422363	0.524414	1.44141	3.24561	5.90186	9.7915					89.31	1.07227	1.98242	3.7251	6.16406	9.01807	12.9243
		89.41	0.411621	0.513672	1.43066	3.23389	5.89014	9.77197					89.41	1.08301	1.9834	3.72607	6.16406	9.02783	12.9243
		89.51	0.410645	0.525391	1.44043	3.23486	5.88135	9.78076					89.51	1.09082	1.99219	3.74561	6.17383	9.02783	12.9341
		89.61	0.402344	0.525879	1.43994	3.23535	5.88086	9.77246					89.61	1.08008	1.99219	3.73682	6.17285	9.02783	12.9438
		89.71	0.416016	0.530762	1.43604	3.23926	5.87695	9.78711					89.71	1.08105	1.99219	3.72803	6.15527	9.02783	12.9448
		89.81	0.406738	0.530273	1.44531	3.22998	5.88623	9.79639					89.81	1.08984	1.99219	3.73584	6.16309	9.02783	12.9624
		89.91	0.416016	0.529785	1.4458	3.23047	5.88574	9.7959					89.91	1.08887	1.99121	3.72705	6.16406	9.03662	12.9536
		90.01	0.407227	0.520996	1.44482	3.24219	5.875	9.78711					90.01	1.08105	1.99316	3.72705	6.16504	9.02881	12.9634
		90.11	0.408203	0.531739	1.43701	3.24219	5.88574	9.78711					90.11	1.0918	2.00293	3.729	6.18457	9.03857	12.9751
		90.21	0.412598	0.536133	1.4502	3.23779	5.88916	9.79248					90.21	1.08008	1.99512	3.72705	6.16504	9.03076	12.9644
		90.31	0.412598	0.536133	1.44238	3.23877	5.88135	9.79346					90.31	1.0918	2.00293	3.72705	6.17383	9.04932	12.9849
		90.41	0.422363	0.536133	1.45117	3.25635	5.89893	9.81104					90.41	1.09277	1.99512	3.72803	6.18652	9.04932	12.9849
		90.51	0.421387	0.535156	1.45117	3.24561	5.89014	9.80029					90.51	1.0918	1.99512	3.73779	6.18555	9.05029	12.9858
		90.61	0.408203	0.521973	1.4458	3.24121	5.88574	9.7959					90.61	1.0918	2.0127	3.74658	6.19531	9.05908	13.0044
		90.71	0.41748	0.530273	1.44629	3.25049	5.90479	9.81494					90.71	1.10254	2.00488	3.75635	6.19629	9.06885	13.0044
		90.81	0.42334	0.526368	1.44141	3.24561	5.8999	9.80908					90.81	1.11035	2.01269	3.75439	6.2041	9.07764	13.0142
		90.91	0.40332	0.526856	1.44092	3.25488	5.89941	9.80078					90.91	1.09277	1.99512	3.74561	6.19629	9.06006	13.0054
		91.01	0.418457	0.530273	1.43652	3.25049	5.89502	9.81494					91.01	1.11133	2.00293	3.75439	6.20508	9.07861	13.0229
		91.11	0.408691	0.520508	1.4375	3.25049	5.90479	9.81494					91.11	1.11133	2.00293	3.75439	6.21484	9.07861	13.0249
		91.21	0.412598	0.53418	1.44141	3.25537	5.8999	9.82178					91.21	1.11133	2.01172	3.75439	6.21484	9.07666	13.0327
		91.31	0.412598	0.533203	1.44043	3.25537	5.8999	9.80908					91.31	1.11035	2.01172	3.75439	6.21484	9.08545	13.0317
		91.41	0.406738	0.519531	1.4248	3.25928	5.89404	9.80713					91.41	1.10156	2.01172	3.75439	6.2041	9.06689	13.0317
		91.51	0.397949	0.518555	1.43457	3.25049	5.88525	9.80615					91.51	1.10254	2.01172	3.75537	6.19434	9.07666	13.0327
		91.61	0.402832	0.504883	1.42969	3.24561	5.88037	9.80225					91.61	1.11035	2.01172	3.76318	6.21191	9.07666	13.0405
		91.71	0.393555	0.505371	1.4292	3.25586	5.88965	9.80176					91.71	1.11133	2.01074	3.76416	6.20313	9.0874	13.0435
		91.81	0.408203	0.509277	1.42529	3.25977	5.88574	9.80762					91.81	1.10059	2.00195	3.75439	6.20215	9.06885	13.0327
		91.91	0.406738	0.5	1.4248	3.26025	5.88525	9.80713					91.91	1.09082	2.00293	3.76514	6.19434	9.07861	13.0347
		92.01	0.398926	0.500977	1.42578	3.26123	5.89502	9.81689					92.01	1.10059	2.01269	3.7749	6.2041	9.08057	13.0454
		92.11	0.407715	0.509766	1.43457	3.27002	5.89502	9.81592					92.11	1.10156	2.00391	3.76611	6.19531	9.09033	13.0552
		92.21	0.407715	0.508789	1.43359	3.26904	5.90479	9.81689					92.21	1.10059	2.01367	3.76611	6.20508	9.08936	13.0542
		92.31	0.406738	0.5	1.4248	3.25928	5.90381	9.81689					92.31	1.09082	2.0127	3.76514	6.2041	9.09033	13.0552
		92.41	0.398926	0.509766	1.43555	3.26123	5.89404	9.81689					92.41	1.08301	1.99512	3.75732	6.18652	9.08154	13.0464
		92.51	0.407715	0.509765	1.44434	3.27002	5.90186	9.81494					92.51	1.0918	2.01269	3.76611	6.19531	9.09912	13.0542
		92.61	0.413086	0.505371	1.43994	3.26465	5.90039	9.82031					92.61	1.09082	2.00391	3.76514	6.20508	9.09033	13.0552
		92.71	0.41748	0.509766	1.44336	3.26025	5.90479	9.82373					92.71	1.09277	2.00488	3.75732	6.20508	9.09131	13.0562
		92.81	0.427246	0.508789	1.43457	3.26025	5.90381	9.82471					92.81	1.10059	2.01367	3.7749	6.20508	9.10889	13.064
		92.91	0.421387	0.495117	1.42969	3.25439	5.89014	9.81885					92.91	1.08301	2.01465	3.75732	6.19629	9.09131	13.0562
		93.01	0.413086	0.495605	1.4292	3.25586	5.89063	9.82031					93.01	1.10352	2.02246	3.76611	6.2168	9.10986	13.064
		93.11	0.422363	0.494141	1.41992	3.25537	5.89014	9.81885					93.11	1.10352	2.01367	3.76514	6.21582	9.11865	13.0649
		93.21	0.421875	0.495606	1.42041	3.26758	5.88965	9.81934					93.21	1.10254	2.02539	3.76807	6.20703	9.10791	13.0649
		93.31	0.41748	0.499023	1.43555	3.271	5.89502	9.81494					93.31	1.10449	2.02637	3.76904	6.20801	9.10889	13.0649
		93.41	0.413086	0.48584	1.42236	3.25586	5.89063	9.80957					93.41	1.10254	2.03418	3.76807	6.21582	9.11963	13.0552
		93.51	0.416504	0.490234	1.42578	3.26025	5.89404	9.81689					93.51	1.10449	2.02637	3.76807	6.20801	9.12939	13.0659
		93.61	0.417969	0.490723	1.41748	3.26953	5.88574	9.81738					93.61	1.1123	2.03516	3.76611	6.22656	9.12939	13.0747
		93.71	0.42334	0.495117	1.42285	3.26611	5.89014	9.82275					93.71	1.10449	2.04492	3.77686	6.22754	9.1294	13.0747
		93.81	0.422363	0.484375	1.42188	3.26611	5.89111	9.83154					93.81	1.11328	2.04492	3.78467	6.23535	9.13916	13.0825
		93.91	0.40918	0.479004	1.40869	3.27051	5.88672	9.81836					93.91	1.12305	2.04492	3.77588	6.22656	9.13916	13.0825
		94.01	0.40918	0.47998	1.40869	3.26172	5.88574	9.81836					94.01	1.12207	2.05371	3.77588	6.22559	9.13916	13.0825
		94.11	0.422363	0.483398	1.41309	3.26611	5.88135	9.82275					94.11	1.1123	2.04395	3.78662	6.22461	9.1499	13.0942
		94.21	0.411621	0.474609	1.41211	3.2749	5.89111	9.83154					94.21	1.12109	2.05176	3.79443	6.22461	9.15771	13.0942
		94.31	0.416504	0.469727	1.39648	3.26123	5.88525	9.81787					94.31	1.12109	2.05273	3.79541	6.22461	9.14893	13.0942
		94.41	0.416992	0.469238	1.39697	3.26172	5.87695	9.81836					94.41	1.12988	2.05273	3.79541	6.22461	9.15869	13.103
		94.51	0.416504	0.460937	1.39746	3.27197	5.88721	9.82764					94.51	1.12109	2.05176	3.79443	6.2334	9.15771	13.0942
		94.61	0.408203	0.471191	1.39697	3.27148	5.87695	9.81738					94.61	1.12988	2.05273	3.79541	6.22461	9.15869	13.103
		94.71	0.416504	0.469727	1.38672	3.26123	5.87646	9.82568					94.71	1.12109	2.05273	3.79541	6.22461	9.15869	13.0942
		94.81	0.416504	0.46875	1.39648	3.26025	5.87646	9.83545					94.81	1.11914	2.04102	3.78369	6.21289	9.14697	13.0825
		94.91	0.416016	0.46045	1.39697	3.25195	5.87695	9.83496					94.91	1.12012	2.04199	3.79346	6.21289	9.15772	13.0923
		95.01	0.411621	0.464843	1.41113	3.26611	5.88037	9.83057					95.01	1.12793	2.06055	3.79346	6.21289	9.1665	13.0923
		95.11	0.411133	0.464356	1.41064	3.26563	5.87988	9.83105					95.11	1.11914	2.06055	3.80322	6.21289	9.17529	13.0913
		95.21	0.418945	0.460449	1.40674	3.26172	5.88477	9.83496					95.21	1.11816	2.05957	3.80322	6.21289	9.1665	13.0825
		95.31	0.41748	0.470703	1.40625	3.26123	5.8833	9.82568					95.31	1.10938	2.04102	3.79248	6.20215	9.15674	13.0825
		95.41	0.408691	0.461914	1.40625	3.27002	5.88428	9.83447					95.41	1.11035	2.04102	3.79346	6.2041	9.16748	13.0835
		95.51	0.414551	0.457032	1.40137	3.25732	5.88037	9.82178					95.51	1.12012	2.04297	3.79541	6.21484	9.17725	13.0942
		95.61	0.422363	0.456055	1.40137	3.26611	5.88916	9.83057					95.61	1.12305	2.05273	3.80713	6.21484	9.16846	13.104
		95.71	0.413574	0.445313	1.41113	3.26514	5.88818	9.82959					95.71	1.12305	2.04297	3.80811	6.21484	9.18018	13.104
		95.81	0.422852	0.445801	1.41064	3.26465	5.87988	9.82129					95.81	1.12305	2.05273	3.81592	6.22461	9.18017	13.104
		95.91	0.413086	0.45459	1.40088	3.26367	5.88867	9.83008					95.91	1.12305	2.05273	3.80713	6.22461	9.1792	13.1138
		96.01	0.427734	0.458496	1.40576	3.26855	5.89355	9.83496					96.01	1.13184	2.06152	3.81689	6.22461	9.18018	13.1138
		96.11	0.431152	0.454101	1.41016	3.28369	5.89697	9.83936					96.11	1.11328	2.04199	3.80615	6.21387	9.17041	13.103
		96.21	0.41748	0.449218	1.40527	3.27002	5.8833	9.83447					96.21	1.11328	2.0332	3.80518	6.2041	9.17041	13.104
		96.31	0.413086	0.444825	1.3999	3.26563	5.89063	9.84082					96.31	1.12207	2.0332	3.80518	6.20508	9.1792	13.1157
		96.41	0.417969	0.449707	1.40674	3.28125	5.89551	9.83789					96.41	1.11133	2.0332	3.8042	6.20508	9.16846	13.1157
		96.51	0.418945	0.440918	1.40576	3.28125	5.88672	9.83789					96.51	1.1123	2.0332	3.79639	6.2168	9.1792	13.1157
		96.61	0.42334	0.454101	1.41113	3.28564	5.89111	9.84229					96.61	1.12012	2.0332	3.79541	6.20508	9.17725	13.104
		96.71	0.423828	0.436036	1.40186	3.28516	5.88184	9.8418					96.71	1.11133	2.0332	3.80518	6.20508	9.16846	13.1128
		96.81	0.428711	0.440918	1.41553	3.28125	5.88574	9.83789					96.81	1.11133	2.04395	3.80518	6.20605	9.16943	13.105
		96.91	0.433105	0.445313	1.41113	3.28467	5.88135	9.84131					96.91	1.11133	2.04297	3.80518	6.2041	9.17822	13.1128
		97.01	0.432617	0.444824	1.41162	3.27637	5.8916	9.83301					97.01	1.1123	2.04297	3.80518	6.20605	9.1792	13.105
		97.11	0.431641	0.436035	1.42041	3.28613	5.8916	9.83301					97.11	1.12109	2.05273	3.80518	6.21484	9.18799	13.1226
		97.21	0.430176	0.435547	1.40918	3.28564	5.89014	9.84229					97.21	1.13086	2.05176	3.80518	6.22461	9.19678	13.1138
		97.31	0.421875	0.435059	1.40967	3.28613	5.8916	9.8418					97.31	1.12109	2.03418	3.80518	6.21484	9.1792	13.105
		97.41	0.430176	0.425781	1.41992	3.29443	5.89111	9.83252					97.41	1.13086	2.05273	3.80518	6.22461	9.18799	13.1235
		97.51	0.421875	0.436035	1.41162	3.28613	5.90137	9.84277					97.51	1.12109	2.04297	3.80518	6.21582	9.18799	13.1147
		97.61	0.426758	0.439941	1.4165	3.29004	5.90625	9.83789					97.61	1.13086	2.04297	3.80518	6.22461	9.18799	13.1226
		97.71	0.438477	0.431153	1.42529	3.28125	5.90527	9.83691					97.71	1.13184	2.05274	3.80518	6.23438	9.19873	13.1245
		97.81	0.441895	0.43457	1.4209	3.28564	5.91064	9.84033					97.81	1.13965	2.05273	3.80518	6.23438	9.20752	13.1333
		97.91	0.428223	0.420898	1.41504	3.28076	5.90479	9.84521					97.91	1.13184	2.04395	3.80615	6.22559	9.20947	13.1333
		98.01	0.438477	0.42041	1.40674	3.28027	5.89453	9.84473					98.01	1.1416	2.05371	3.81592	6.24512	9.21142	13.1353
		98.11	0.432129	0.414063	1.41016	3.27588	5.88916	9.83057					98.11	1.13281	2.05469	3.81885	6.23633	9.22119	13.145
		98.21	0.433105	0.423828	1.41113	3.28564	5.89893	9.8501					98.21	1.13281	2.05566	3.81885	6.24609	9.22217	13.146
		98.31	0.442383	0.424316	1.41162	3.28613	5.90918	9.84961					98.31	1.13281	2.06348	3.82861	6.24609	9.23975	13.1665
		98.41	0.433594	0.42334	1.41064	3.29492	5.9082	9.84082					98.41	1.13184	2.04297	3.81689	6.24414	9.21924	13.1538
		98.51	0.432129	0.423828	1.40137	3.28564	5.89893	9.84033					98.51	1.12207	2.05371	3.82666	6.24512	9.22021	13.146
		98.61	0.423828	0.424316	1.40088	3.28613	5.89941	9.84961					98.61	1.14063	2.06152	3.82471	6.25293	9.22803	13.1646
		98.71	0.429688	0.420411	1.39795	3.28125	5.90527	9.83691					98.71	1.13965	2.0625	3.83447	6.25391	9.229	13.1636
		98.81	0.433594	0.425293	1.40186	3.27539	5.90918	9.8418					98.81	1.13086	2.0625	3.83447	6.25391	9.22998	13.1655
		98.91	0.429199	0.438476	1.39746	3.28955	5.90479	9.84619					98.91	1.14063	2.06055	3.84424	6.25391	9.23779	13.1743
		99.01	0.42334	0.424805	1.40234	3.28369	5.8999	9.84131					99.01	1.13184	2.05176	3.83447	6.25684	9.22998	13.1646
		99.11	0.421387	0.433593	1.41113	3.28369	5.91748	9.8501					99.11	1.13965	2.05957	3.84326	6.26465	9.23877	13.1743
		99.21	0.416016	0.428223	1.40576	3.27832	5.9043	9.85449					99.21	1.13086	2.0625	3.83447	6.25391	9.24756	13.1841
		99.31	0.421875	0.424316	1.41162	3.28613	5.91992	9.85059					99.31	1.14063	2.0625	3.8335	6.25391	9.23682	13.1841
		99.41	0.426758	0.438965	1.4165	3.29102	5.91602	9.85449					99.41	1.1416	2.0625	3.82568	6.26465	9.24756	13.1938
		99.51	0.425293	0.4375	1.4248	3.28955	5.91553	9.85693					99.51	1.14941	2.0625	3.84326	6.27344	9.26611	13.1919
		99.61	0.427246	0.428711	1.41504	3.28174	5.9165	9.85693					99.61	1.13086	2.05273	3.82471	6.2627	9.25635	13.1919
		99.71	0.430176	0.423828	1.41895	3.28564	5.91943	9.85205					99.71	1.1416	2.05371	3.82471	6.26465	9.25733	13.1919
		99.81	0.421875	0.424316	1.41846	3.2959	5.9209	9.85156					99.81	1.14941	2.0625	3.82373	6.27344	9.27783	13.1919
		99.91	0.431641	0.42334	1.40967	3.29492	5.91992	9.85254					99.91	1.1416	2.0625	3.80615	6.26465	9.26807	13.1929
		100.01	0.436523	0.431152	1.42334	3.29102	5.91504	9.85742					100.01	1.14941	2.0625	3.82373	6.27246	9.27783	13.2017
		100.11	0.435547	0.431153	1.41455	3.29102	5.91602	9.85645					100.11	1.1416	2.06348	3.81396	6.27441	9.27783	13.2017
		100.21	0.441406	0.435059	1.41846	3.29492	5.9209	9.85059					100.21	1.14258	2.07324	3.81494	6.27539	9.27979	13.2036
		100.31	0.440918	0.426758	1.41016	3.29639	5.92041	9.86084					100.31	1.15234	2.06543	3.82471	6.28516	9.29053	13.2046
		100.41	0.428223	0.421876	1.40625	3.29248	5.91553	9.85596					100.41	1.15137	2.07324	3.82471	6.28516	9.29834	13.2124
		100.51	0.44873	0.422851	1.42773	3.30127	5.92432	9.85693					100.51	1.14258	2.07422	3.82373	6.29492	9.29932	13.2153
		100.61	0.44043	0.432129	1.42725	3.29297	5.92578	9.85742					100.61	1.14355	2.07422	3.82764	6.29492	9.29932	13.2163
		100.71	0.44043	0.421387	1.41846	3.30273	5.92578	9.85645					100.71	1.15137	2.07422	3.83545	6.30469	9.30908	13.2349
		100.81	0.438965	0.410156	1.41699	3.30225	5.93408	9.85693					100.81	1.15137	2.07422	3.82666	6.30469	9.30908	13.2349
		100.91	0.440918	0.41211	1.40918	3.30225	5.92627	9.86768					100.91	1.14941	2.07422	3.81689	6.30469	9.29834	13.2349
		101.01	0.449219	0.421386	1.41846	3.3125	5.93555	9.87598					101.01	1.14063	2.07324	3.81592	6.30469	9.29932	13.2349
		101.11	0.433105	0.416016	1.41211	3.30713	5.93896	9.87158					101.11	1.15137	2.06445	3.81592	6.31641	9.29932	13.2446
		101.21	0.443359	0.42627	1.41357	3.30664	5.93066	9.87207					101.21	1.14355	2.0752	3.80811	6.31641	9.30908	13.2446
		101.31	0.447266	0.430175	1.41846	3.30273	5.93457	9.87598					101.31	1.1416	2.07324	3.80713	6.30664	9.30908	13.2446
		101.41	0.442383	0.426269	1.42236	3.30762	5.93945	9.87109					101.41	1.13379	2.07324	3.81689	6.31641	9.31006	13.2544
		101.51	0.428711	0.430176	1.40869	3.31152	5.92578	9.86719					101.51	1.1416	2.08203	3.81689	6.31641	9.31787	13.2544
		101.61	0.442871	0.425781	1.42285	3.30518	5.93896	9.87061					101.61	1.13184	2.08105	3.81592	6.32617	9.31885	13.2632
		101.71	0.442383	0.425293	1.42236	3.31543	5.93066	9.87207					101.71	1.12402	2.08301	3.81592	6.32617	9.31983	13.2554
		101.81	0.443359	0.42627	1.42139	3.31445	5.93066	9.87207					101.81	1.14258	2.0918	3.82373	6.33594	9.33838	13.2739
		101.91	0.448242	0.430176	1.42529	3.31055	5.93457	9.87695					101.91	1.13184	2.08203	3.80518	6.3252	9.3374	13.2632
		102.01	0.45166	0.425781	1.4209	3.31396	5.94189	9.89014					102.01	1.12402	2.08301	3.81494	6.3252	9.32959	13.2534
		102.11	0.453125	0.435058	1.42139	3.30566	5.94141	9.88184					102.11	1.13281	2.10254	3.81494	6.33398	9.34717	13.2739
		102.21	0.447266	0.42041	1.42432	3.30957	5.92676	9.87598					102.21	1.13281	2.08496	3.81592	6.33398	9.32959	13.2642
		102.31	0.450684	0.424804	1.41992	3.31299	5.93994	9.87939					102.31	1.14258	2.10254	3.8335	6.34375	9.34717	13.2837
		102.41	0.441895	0.434571	1.4209	3.30518	5.93018	9.88135					102.41	1.13281	2.08398	3.81396	6.33398	9.33838	13.2739
		102.51	0.452637	0.435546	1.42969	3.31396	5.93896	9.89014					102.51	1.13379	2.08398	3.81592	6.34375	9.34912	13.2739
		102.61	0.45166	0.435547	1.4209	3.30518	5.93896	9.88135					102.61	1.14355	2.0957	3.82666	6.3457	9.35889	13.2856
		102.71	0.44873	0.44043	1.42676	3.31104	5.92529	9.88721					102.71	1.13281	2.09473	3.83545	6.3457	9.35889	13.2954
		102.81	0.453125	0.434082	1.43018	3.31445	5.9209	9.89063					102.81	1.13281	2.08691	3.82764	6.35547	9.35107	13.2964
		102.91	0.45752	0.438476	1.42578	3.31006	5.93408	9.88623					102.91	1.14258	2.0957	3.83545	6.35547	9.35889	13.314
		103.01	0.452148	0.443848	1.42139	3.31641	5.9209	9.88184					103.01	1.14258	2.10547	3.8374	6.35449	9.35986	13.3052
		103.11	0.458008	0.447754	1.43506	3.3125	5.92578	9.89551					103.11	1.14355	2.10547	3.82959	6.3584	9.35986	13.3062
		103.21	0.457031	0.450684	1.42627	3.3125	5.9248	9.88672					103.21	1.15137	2.10547	3.8374	6.36719	9.37061	13.3237
		103.31	0.450684	0.454101	1.43066	3.32568	5.9292	9.8999					103.31	1.14355	2.10645	3.82959	6.36719	9.36279	13.3159
		103.41	0.450195	0.445801	1.43115	3.31738	5.9209	9.8916					103.41	1.14063	2.11328	3.83643	6.36426	9.35986	13.3218
		103.51	0.440918	0.445313	1.43945	3.31592	5.91943	9.8999					103.51	1.15039	2.11328	3.83545	6.35547	9.36963	13.313
		103.61	0.436035	0.450196	1.42676	3.31104	5.9165	9.88721					103.61	1.15137	2.12305	3.82471	6.35645	9.36963	13.3228
		103.71	0.447754	0.450195	1.43555	3.31982	5.92529	9.896					103.71	1.15918	2.12305	3.82471	6.36426	9.37646	13.3228
		103.81	0.443359	0.444825	1.43018	3.31543	5.91992	9.90137					103.81	1.15039	2.12305	3.83447	6.36523	9.36768	13.3345
		103.91	0.442383	0.445801	1.43115	3.31445	5.91895	9.90039					103.91	1.16113	2.12402	3.83447	6.36621	9.37744	13.3345
		104.01	0.447754	0.450195	1.43457	3.31006	5.92334	9.896					104.01	1.16992	2.1416	3.83447	6.38477	9.37744	13.3345
		104.11	0.447754	0.458984	1.42383	3.31982	5.92236	9.90576					104.11	1.16895	2.13086	3.83447	6.38379	9.38721	13.3433
		104.21	0.447754	0.460938	1.4248	3.31982	5.92432	9.90674					104.21	1.15137	2.12207	3.82471	6.36426	9.37842	13.3237
		104.31	0.452637	0.464843	1.42773	3.31396	5.92725	9.91943					104.31	1.15918	2.14062	3.82471	6.38184	9.396	13.3413
		104.41	0.457031	0.469238	1.43604	3.32031	5.93555	9.91602					104.41	1.16113	2.14063	3.82568	6.37402	9.38721	13.3433
		104.51	0.448242	0.460449	1.43604	3.32031	5.93457	9.92676					104.51	1.16895	2.14062	3.8335	6.39258	9.39697	13.3521
		104.61	0.461426	0.463867	1.44922	3.32373	5.9292	9.92236					104.61	1.15918	2.13965	3.83447	6.3916	9.396	13.3618
		104.71	0.453125	0.465332	1.44092	3.31543	5.93066	9.92285					104.71	1.15137	2.12207	3.82568	6.37402	9.38818	13.3521
		104.81	0.463867	0.465332	1.44189	3.31641	5.93066	9.93359					104.81	1.16211	2.14355	3.83643	6.39551	9.3999	13.3638
		104.91	0.464355	0.455078	1.45117	3.32666	5.92236	9.93311					104.91	1.15039	2.1416	3.82666	6.39355	9.40967	13.354
		105.01	0.458984	0.459473	1.43799	3.32129	5.91699	9.92676					105.01	1.15137	2.14355	3.83643	6.38574	9.40186	13.3638
		105.11	0.464355	0.455078	1.44238	3.32666	5.9126	9.92236					105.11	1.16016	2.15137	3.83643	6.39453	9.40967	13.3638
		105.21	0.464355	0.454101	1.44238	3.32568	5.91162	9.93213					105.21	1.16016	2.14356	3.8374	6.4043	9.40186	13.3735
		105.31	0.459473	0.441407	1.44727	3.31299	5.89893	9.92725					105.31	1.17188	2.15137	3.84619	6.41406	9.41943	13.3735
		105.41	0.462402	0.455078	1.44238	3.31592	5.9126	9.92236					105.41	1.1709	2.1543	3.85498	6.41406	9.40869	13.3823
		105.51	0.456543	0.449219	1.44629	3.31104	5.90674	9.92725					105.51	1.16211	2.1543	3.84717	6.41406	9.41846	13.3862
		105.61	0.457031	0.461426	1.44678	3.30957	5.90527	9.93555					105.61	1.16211	2.16406	3.86572	6.42578	9.41846	13.395
		105.71	0.461426	0.464843	1.45117	3.31396	5.90967	9.94092					105.71	1.16211	2.1543	3.85498	6.41504	9.41846	13.394
		105.81	0.465332	0.451172	1.44531	3.31982	5.91455	9.93506					105.81	1.16211	2.15332	3.84424	6.41602	9.41748	13.3853
		105.91	0.456543	0.451172	1.44629	3.31104	5.91455	9.93506					105.91	1.15234	2.13574	3.84521	6.40723	9.3999	13.3765
		106.01	0.45166	0.445313	1.4502	3.30518	5.90869	9.92139					106.01	1.16309	2.14453	3.854	6.41602	9.41846	13.395
		106.11	0.467285	0.450195	1.44531	3.30029	5.91357	9.93408					106.11	1.1709	2.15234	3.854	6.42578	9.41846	13.4038
		106.21	0.467285	0.450196	1.44629	3.31006	5.91357	9.92627					106.21	1.16211	2.15234	3.85303	6.4248	9.41748	13.4019
		106.31	0.467285	0.458984	1.46387	3.31006	5.91357	9.9458					106.31	1.15234	2.14258	3.84619	6.41406	9.40869	13.3833
		106.41	0.461914	0.445801	1.4624	3.30469	5.90918	9.93262					106.41	1.15234	2.15234	3.84619	6.41504	9.40967	13.3931
		106.51	0.45752	0.459961	1.46582	3.31006	5.92236	9.9458					106.51	1.16309	2.15332	3.84717	6.43359	9.41846	13.394
		106.61	0.458008	0.460449	1.45557	3.30957	5.91406	9.93555					106.61	1.16406	2.1543	3.84717	6.42578	9.42041	13.4038
		106.71	0.467773	0.469239	1.45459	3.30078	5.91309	9.94531					106.71	1.17383	2.1543	3.84912	6.43555	9.42139	13.396
		106.81	0.47168	0.465332	1.45947	3.30469	5.90918	9.94922					106.81	1.16211	2.15234	3.84619	6.42285	9.41748	13.4019
		106.91	0.473633	0.475098	1.45166	3.30664	5.91992	9.95117					106.91	1.16309	2.14356	3.85596	6.41504	9.40967	13.3931
		107.01	0.478027	0.46875	1.45508	3.31006	5.92334	9.95459					107.01	1.17188	2.16211	3.85693	6.43457	9.41943	13.4058
		107.11	0.473145	0.47461	1.45215	3.30713	5.91064	9.94189					107.11	1.18164	2.16211	3.86475	6.44336	9.43701	13.4146
		107.21	0.469238	0.478516	1.45605	3.31201	5.92432	9.95557					107.21	1.18262	2.16309	3.8667	6.45313	9.4292	13.4243
		107.31	0.46875	0.47998	1.44775	3.31152	5.91602	9.94629					107.31	1.19238	2.16211	3.86572	6.44434	9.43896	13.4155
		107.41	0.464355	0.483398	1.45117	3.31592	5.93213	9.94189					107.41	1.2002	2.16211	3.86572	6.45215	9.44678	13.4331
		107.51	0.469238	0.470703	1.44824	3.31104	5.92822	9.94678					107.51	1.19922	2.16309	3.87549	6.45605	9.43701	13.4351
		107.61	0.461426	0.473633	1.45117	3.31396	5.93213	9.94189					107.61	1.19922	2.18066	3.87354	6.46387	9.45654	13.4429
		107.71	0.453613	0.465821	1.45215	3.30615	5.93213	9.95166					107.71	1.19043	2.16309	3.87451	6.44629	9.43897	13.4233
		107.81	0.461426	0.474609	1.45215	3.31396	5.93213	9.96045					107.81	1.19824	2.17187	3.88232	6.46387	9.44775	13.4419
		107.91	0.453125	0.48584	1.45264	3.31543	5.94238	9.95215					107.91	1.19922	2.17188	3.87451	6.45605	9.45752	13.4419
		108.01	0.466797	0.480957	1.46631	3.33105	5.94727	9.96582					108.01	1.18945	2.17188	3.87256	6.45508	9.44775	13.4419
		108.11	0.45752	0.471679	1.45508	3.32178	5.94678	9.95459					108.11	1.20117	2.17188	3.87451	6.46484	9.44775	13.4419
		108.21	0.45166	0.46582	1.4502	3.31689	5.94189	9.94873					108.21	1.20313	2.17383	3.89502	6.46582	9.45947	13.4526
		108.31	0.442871	0.458008	1.4502	3.31689	5.95166	9.95166					108.31	1.20313	2.18457	3.89502	6.46582	9.46045	13.4448
		108.41	0.442871	0.466797	1.45996	3.31689	5.95166	9.95166					108.41	1.20313	2.18262	3.88525	6.46484	9.4585	13.4526
		108.51	0.452637	0.475586	1.45996	3.32568	5.95166	9.95068					108.51	1.20313	2.1748	3.88525	6.47461	9.45068	13.4448
		108.61	0.441895	0.457032	1.45898	3.31689	5.95166	9.94189					108.61	1.21387	2.18359	3.88623	6.47559	9.47022	13.4653
		108.71	0.45166	0.464844	1.45898	3.32471	5.95947	9.94971					108.71	1.22168	2.18066	3.90479	6.4834	9.47803	13.4751
		108.81	0.451172	0.45459	1.4585	3.31641	5.95898	9.95117					108.81	1.22168	2.18359	3.90479	6.47461	9.479	13.4751
		108.91	0.446777	0.459962	1.46582	3.33154	5.96436	9.95557					108.91	1.21191	2.18359	3.90576	6.48438	9.47998	13.4849
		109.01	0.447754	0.478515	1.4668	3.34033	5.97314	9.96631					109.01	1.21973	2.17285	3.90381	6.47461	9.47803	13.4751
		109.11	0.458008	0.470215	1.46631	3.33203	5.96484	9.96582					109.11	1.21094	2.16504	3.90771	6.48535	9.47022	13.4849
		109.21	0.453125	0.466309	1.45361	3.32715	5.95996	9.96191					109.21	1.2207	2.18262	3.91553	6.49316	9.47803	13.4849
		109.31	0.447266	0.47998	1.45752	3.33105	5.95605	9.95801					109.31	1.21094	2.16504	3.90771	6.47559	9.47022	13.4751
		109.41	0.45752	0.470703	1.45801	3.33057	5.96533	9.95752					109.41	1.2207	2.17285	3.9165	6.49316	9.47803	13.4829
		109.51	0.448242	0.471191	1.45752	3.33008	5.95508	9.9668					109.51	1.2207	2.16406	3.9165	6.48535	9.47021	13.4927
		109.61	0.444336	0.476075	1.46338	3.33594	5.96094	9.96289					109.61	1.20996	2.16406	3.9165	6.4834	9.46924	13.4829
		109.71	0.458496	0.479492	1.4668	3.33936	5.96533	9.96729					109.71	1.21094	2.16309	3.91553	6.47461	9.479	13.4917
		109.81	0.45752	0.470703	1.46582	3.33057	5.96533	9.96631					109.81	1.21094	2.15332	3.90576	6.48633	9.47803	13.4829
		109.91	0.443359	0.464356	1.46045	3.33398	5.95996	9.95996					109.91	1.21191	2.1416	3.89404	6.47461	9.45654	13.4819
		110.01	0.458008	0.460449	1.46436	3.33008	5.96387	9.96387					110.01	1.22168	2.15137	3.90381	6.47656	9.46631	13.4917
		110.11	0.456543	0.458984	1.46484	3.33936	5.96436	9.95361					110.11	1.21289	2.14258	3.90479	6.48633	9.45752	13.4927
		110.21	0.447754	0.451173	1.47461	3.33936	5.96533	9.9458					110.21	1.21289	2.14258	3.89502	6.47656	9.4585	13.4946
		110.31	0.447754	0.468749	1.47461	3.33936	5.97314	9.95361					110.31	1.21289	2.14258	3.90479	6.4834	9.46728	13.4937
		110.41	0.447754	0.459961	1.47363	3.34912	5.96436	9.95459					110.41	1.22168	2.14258	3.90381	6.47461	9.47803	13.4946
		110.51	0.447266	0.460449	1.46533	3.34863	5.97461	9.9541					110.51	1.20117	2.14258	3.88623	6.46582	9.46045	13.4956
		110.61	0.438477	0.460449	1.46436	3.33984	5.97363	9.94531					110.61	1.21191	2.14356	3.90479	6.48438	9.47022	13.5054
		110.71	0.437988	0.458984	1.46484	3.35107	5.96436	9.94482					110.71	1.21973	2.15234	3.90479	6.48438	9.47803	13.5229
		110.81	0.447266	0.450684	1.46436	3.35156	5.96484	9.95605					110.81	1.21191	2.15234	3.90479	6.48438	9.46045	13.5054
		110.91	0.442383	0.465332	1.46045	3.35547	5.97949	9.95215					110.91	1.21973	2.15234	3.90381	6.4834	9.479	13.5229
		111.01	0.436035	0.469726	1.47363	3.36084	5.98389	9.96631					111.01	1.21191	2.14258	3.89697	6.46582	9.46924	13.5054
		111.11	0.446777	0.470703	1.46582	3.36084	5.98486	9.96729					111.11	1.23047	2.14258	3.89697	6.4834	9.47998	13.5229
		111.21	0.450684	0.473633	1.46973	3.35596	5.99951	9.97119					111.21	1.23047	2.15332	3.89795	6.47559	9.48877	13.5249
		111.31	0.449707	0.472656	1.46875	3.35596	5.99072	9.97119					111.31	1.22949	2.15234	3.90576	6.47461	9.479	13.5239
		111.41	0.450684	0.472656	1.46973	3.35596	6.00049	9.97998					111.41	1.22168	2.15234	3.896	6.47461	9.48975	13.5337
		111.51	0.451172	0.472168	1.46924	3.36523	6.00098	9.97168					111.51	1.22949	2.16309	3.91455	6.48438	9.49756	13.5317
		111.61	0.451172	0.463379	1.46045	3.35449	6	9.97168					111.61	1.23145	2.1543	3.92334	6.4834	9.48877	13.5308
		111.71	0.464355	0.477539	1.46484	3.35889	6.00342	9.9751					111.71	1.21387	2.14453	3.90576	6.47559	9.47998	13.5249
		111.81	0.455566	0.476563	1.46387	3.36768	6.00342	9.97607					111.81	1.22559	2.15527	3.91748	6.4873	9.49072	13.5366
		111.91	0.461426	0.473633	1.45898	3.36377	6.00928	9.97119					111.91	1.24316	2.16406	3.92529	6.49512	9.49072	13.5454
		112.01	0.466797	0.489746	1.47607	3.36133	6.01465	9.97656					112.01	1.22461	2.1543	3.91748	6.48535	9.49072	13.5366
		112.11	0.462891	0.493652	1.47217	3.37598	6.01074	9.98145					112.11	1.23242	2.1543	3.93506	6.49414	9.49072	13.5542
		112.21	0.462402	0.484375	1.4707	3.37549	6.01025	9.98096					112.21	1.2334	2.1543	3.92725	6.49512	9.50146	13.5464
		112.31	0.472168	0.484375	1.46191	3.38428	6.01025	9.98975					112.31	1.23145	2.14453	3.93604	6.49316	9.50049	13.5454
		112.41	0.47168	0.483887	1.47119	3.37598	6.00977	9.98145					112.41	1.23242	2.1543	3.93506	6.48438	9.49951	13.5552
		112.51	0.462891	0.475098	1.46338	3.38574	6.00098	9.98145					112.51	1.23145	2.1543	3.92627	6.49609	9.48877	13.5542
		112.61	0.467285	0.479492	1.47559	3.38916	6.00537	9.98584					112.61	1.22168	2.14258	3.91553	6.48438	9.48779	13.5347
		112.71	0.477539	0.479004	1.47705	3.39063	6.00586	9.98535					112.71	1.23047	2.15234	3.93311	6.48438	9.49658	13.5532
		112.81	0.476074	0.469727	1.47656	3.39014	6.00537	9.98584					112.81	1.23047	2.15234	3.92529	6.48535	9.50732	13.5542
		112.91	0.467773	0.470215	1.47705	3.39063	6.00488	9.98633					112.91	1.22949	2.16211	3.93408	6.50293	9.51514	13.562
		113.01	0.472656	0.485839	1.48193	3.39453	6.01074	9.99023					113.01	1.23145	2.16211	3.9458	6.49512	9.50732	13.564
		113.11	0.477051	0.481445	1.48633	3.40186	6.01514	9.99561					113.11	1.24023	2.16211	3.9458	6.50391	9.52783	13.5728
		113.21	0.489258	0.491699	1.49561	3.40234	6.01563	9.99609					113.21	1.24023	2.17285	3.94678	6.50488	9.52881	13.5737
		113.31	0.48291	0.485352	1.48145	3.39697	6.01025	9.99951					113.31	1.24023	2.18066	3.96436	6.5127	9.5376	13.5913
		113.41	0.474609	0.486816	1.48193	3.39648	6.00977	9.99121					113.41	1.24902	2.17187	3.95557	6.50391	9.53662	13.5825
		113.51	0.484375	0.486816	1.48193	3.3877	6.00098	9.99121					113.51	1.23145	2.17188	3.95654	6.50488	9.51904	13.5825
		113.61	0.48877	0.490234	1.48633	3.40186	6.00537	9.99561					113.61	1.24902	2.17188	3.96533	6.51367	9.52783	13.5825
		113.71	0.488281	0.481934	1.49561	3.40234	6.01563	10.0078					113.71	1.24121	2.17188	3.97607	6.51465	9.53858	13.5835
		113.81	0.484375	0.496582	1.4917	3.40625	6.01953	10.0127					113.81	1.2627	2.1748	3.98682	6.52637	9.54932	13.5952
		113.91	0.497559	0.500976	1.49512	3.40186	6.01514	10.0161					113.91	1.27051	2.19336	3.98486	6.53516	9.54932	13.6128
		114.01	0.480957	0.495118	1.49023	3.40576	6.00928	10.0015					114.01	1.26074	2.19336	3.98584	6.54492	9.56006	13.605
		114.11	0.476563	0.489747	1.48584	3.40039	6.00488	10.0068					114.11	1.25977	2.18164	3.99365	6.53516	9.55811	13.6157
		114.21	0.482422	0.484864	1.4917	3.40723	6.00977	10.0117					114.21	1.27051	2.18164	3.98486	6.54492	9.54932	13.6157
		114.31	0.496582	0.488281	1.49512	3.41162	6.00537	10.0073					114.31	1.2627	2.19238	3.99561	6.5459	9.56006	13.6157
		114.41	0.495605	0.479491	1.49609	3.41162	6.00537	10.0073					114.41	1.27148	2.19141	3.99365	6.54492	9.55908	13.604
		114.51	0.477051	0.468751	1.48633	3.40088	5.99463	9.99658					114.51	1.27051	2.19043	3.99463	6.54395	9.55908	13.604
		114.61	0.477539	0.470215	1.48682	3.39063	5.98633	9.99805					114.61	1.2627	2.19434	3.99561	6.53613	9.56885	13.605
		114.71	0.481934	0.474609	1.49023	3.40479	5.99072	10.0024					114.71	1.27051	2.20313	4.00342	6.55371	9.56885	13.6235
		114.81	0.48291	0.474609	1.48047	3.40576	5.9917	10.0034					114.81	1.2627	2.21387	3.99561	6.5459	9.56982	13.6235
		114.91	0.491699	0.475586	1.49023	3.41553	6.01025	10.0132					114.91	1.26172	2.21289	4.00439	6.54492	9.57861	13.6138
		115.01	0.491699	0.474609	1.49902	3.42432	5.99951	10.0229					115.01	1.26172	2.21289	4.00439	6.55566	9.57861	13.6245
		115.11	0.473633	0.466309	1.48096	3.40625	5.99023	10.0127					115.11	1.26172	2.21289	4.01416	6.56348	9.57861	13.6333
		115.21	0.478027	0.470703	1.48535	3.41064	6.00439	10.0063					115.21	1.26172	2.20313	4.00439	6.55469	9.56885	13.6235
		115.31	0.472168	0.464844	1.48047	3.40576	5.99951	10.0015					115.31	1.26074	2.20215	4.00439	6.55469	9.57861	13.6226
		115.41	0.463867	0.466309	1.48096	3.41602	6	10.002					115.41	1.25293	2.19434	4.01709	6.55566	9.57959	13.6245
		115.51	0.46875	0.471191	1.48486	3.41992	6.01465	10.0156					115.51	1.26074	2.20312	4.0249	6.56348	9.58838	13.6333
		115.61	0.472656	0.476075	1.48096	3.41602	6.01953	10.0117					115.61	1.26172	2.20312	4.02588	6.55273	9.59717	13.6431
		115.71	0.478027	0.489257	1.48535	3.42041	6.02295	10.0161					115.71	1.25195	2.19434	4.01709	6.55566	9.58936	13.6333
		115.81	0.472168	0.465821	1.47949	3.42432	6.00928	10.021					115.81	1.25391	2.21387	4.0376	6.56543	9.59033	13.6255
		115.91	0.458984	0.471192	1.46631	3.41113	6.00391	10.0166					115.91	1.25391	2.20508	4.0376	6.55664	9.6001	13.6353
		116.01	0.462891	0.475097	1.47119	3.41602	6	10.0215					116.01	1.25293	2.2041	4.03662	6.55664	9.6001	13.6353
		116.11	0.458984	0.482911	1.47607	3.43262	6.00488	10.0254					116.11	1.24316	2.19629	4.02881	6.55762	9.6001	13.6362
		116.21	0.463379	0.487304	1.47949	3.43604	6.00928	10.0308					116.21	1.26172	2.21484	4.0376	6.5752	9.59814	13.644
		116.31	0.461914	0.475098	1.47119	3.41602	5.99805	10.0293					116.31	1.25195	2.2041	4.03662	6.55664	9.6001	13.6353
		116.41	0.468262	0.460937	1.47754	3.42139	5.99365	10.0259					116.41	1.26172	2.20606	4.02881	6.56738	9.61084	13.6362
		116.51	0.479492	0.459473	1.47705	3.41211	5.99609	10.0254					116.51	1.26172	2.22461	4.04736	6.57617	9.61963	13.645
		116.61	0.48291	0.464843	1.49121	3.41553	6.00049	10.0288					116.61	1.27148	2.22363	4.04736	6.57617	9.61865	13.645
		116.71	0.469238	0.459961	1.48535	3.41162	5.99561	10.0249					116.71	1.27051	2.21582	4.05713	6.57617	9.61963	13.645
		116.81	0.468262	0.459961	1.48535	3.42041	6.00537	10.0249					116.81	1.25195	2.22363	4.04639	6.57617	9.60889	13.645
		116.91	0.459473	0.45996	1.47754	3.4126	6.00537	10.0366					116.91	1.26953	2.23144	4.06494	6.5918	9.61572	13.6616
		117.01	0.449707	0.449219	1.47656	3.42139	5.99561	10.0269					117.01	1.26953	2.22363	4.06396	6.57422	9.60791	13.6519
		117.11	0.449707	0.441406	1.47754	3.42139	5.99658	10.0269					117.11	1.26855	2.22168	4.04541	6.57422	9.59814	13.6333
		117.21	0.436035	0.439453	1.47559	3.42041	5.99463	10.0259					117.21	1.25977	2.21289	4.05518	6.57422	9.60791	13.6431
		117.31	0.427246	0.449219	1.48535	3.42041	5.99463	10.0259					117.31	1.25977	2.22266	4.05518	6.57422	9.60791	13.6431
		117.41	0.436035	0.439453	1.48535	3.42041	5.99365	10.0259					117.41	1.25977	2.23438	4.05518	6.57324	9.60791	13.6528
		117.51	0.422363	0.434571	1.48047	3.41553	5.97998	10.0308					117.51	1.25977	2.23535	4.06689	6.57617	9.61768	13.6528
		117.61	0.421387	0.424804	1.48047	3.42432	5.98975	10.0405					117.61	1.27148	2.24414	4.06689	6.59277	9.61767	13.6528
		117.71	0.417969	0.419434	1.47607	3.41113	5.98535	10.0361					117.71	1.26172	2.2334	4.05713	6.58398	9.61768	13.6431
		117.81	0.41748	0.410156	1.48438	3.41064	5.98486	10.0356					117.81	1.26074	2.22461	4.05713	6.58398	9.6167	13.6431
		117.91	0.407227	0.410644	1.47607	3.41113	5.98535	10.0361					117.91	1.25195	2.22461	4.05713	6.58398	9.60791	13.644
		118.01	0.406738	0.419922	1.48535	3.41943	5.99463	10.0444					118.01	1.25098	2.22363	4.05615	6.58301	9.60596	13.6343
		118.11	0.397461	0.419433	1.48389	3.4082	5.99414	10.0352					118.11	1.23242	2.2041	4.04736	6.57617	9.59033	13.6157
		118.21	0.389648	0.42041	1.47607	3.39941	5.99512	10.0264					118.21	1.23242	2.2041	4.04639	6.57617	9.59033	13.6157
		118.31	0.396484	0.429199	1.46533	3.4082	5.99414	10.0254					118.31	1.23242	2.21484	4.04443	6.58496	9.59033	13.6147
		118.41	0.383789	0.425293	1.47119	3.4043	5.99902	10.0313					118.41	1.23242	2.21484	4.02588	6.56641	9.59033	13.6157
		118.51	0.391602	0.434082	1.47021	3.40234	5.99805	10.04					118.51	1.22266	2.21484	4.02588	6.5752	9.59033	13.6255
		118.61	0.383301	0.424804	1.46094	3.38525	5.97998	10.0405					118.61	1.20313	2.19531	4.01709	6.55762	9.58057	13.6265
		118.71	0.358398	0.4292	1.44482	3.39063	5.97461	10.0381					118.71	1.2002	2.18262	4.02295	6.55273	9.56787	13.6226
		118.81	0.395508	0.470214	1.45654	3.4082	5.99609	10.0752					118.81	1.21289	2.18555	4.03564	6.54785	9.58057	13.645
		118.91	0.384277	0.483397	1.44043	3.37451	5.96826	10.0503					118.91	1.22266	2.19531	4.04541	6.56641	9.6001	13.6958
		119.01	0.374512	0.515626	1.43164	3.38525	5.9624	10.0415					119.01	1.21973	2.18262	4.01318	6.55371	9.59912	13.6743
		119.11	0.357422	0.508298	1.42627	3.37793	5.94336	10.0244					119.11	1.20313	2.18652	3.99463	6.57715	9.6001	13.6753
		119.21	0.348633	0.489739	1.41553	3.36035	5.88477	10.0371					119.21	1.21289	2.18652	3.9751	6.58789	9.59033	13.7046
		119.31	0.306152	0.468757	1.33594	3.29053	5.81494	10.0942					119.31	1.17285	2.16505	3.90674	6.57617	9.55811	13.646
		119.41	0.405762	0.461915	1.31836	3.24854	5.78369	10.146					119.41	1.12207	2.05078	3.82666	6.59473	9.5874	13.646
		119.51	0.315918	0.541015	1.43457	3.3667	5.89404	9.98389					119.51	1.16797	2.13184	3.91455	6.6123	9.5835	13.5688
		119.61	0.371094	0.469245	1.40869	3.32422	5.94434	9.8877					119.61	1.14844	2.12013	3.896	6.55176	9.48976	13.4702
		119.71	0.52124	0.653102	1.5022	3.42847	6.00757	10.0603					119.71	1.20117	2.22266	3.99365	6.65088	9.56494	13.7485
		119.81	0.766602	0.690404	1.60645	3.62256	6.20313	10.1221					119.81	1.36963	2.07275	3.48535	6.7417	9.46826	13.0488
		119.91	1.13281	0.684672	1.78906	3.36572	6.29834	9.91162					119.91	1.31494	2.04355	3.2334	7.00586	9.74326	11.5586
		120.01	0.955322	0.797506	1.53687	3.1521	5.98999	9.66675					120.01	1.42676	2.32315	3.53955	6.38574	9.00137	10.5166
		120.11	0.094238	0.408558	0.736816	2.34473	4.71777	8.01953					120.11	0.958984	2.02768	4.44092	5.88086	8.54477	10.5249
		120.21	0.00244	0.289988	0.697754	2.27539	4.51318	6.97852					120.21	0.541504	1.99751	4.09814	5.41553	7.85298	10.4902
		120.31	0.178955	0.068166	0.939209	2.45972	4.5105	6.89087					120.31	0.840332	1.79057	3.44482	5.66406	7.75298	10.2866
		120.41	0.342041	0.172623	1.0271	2.44067	4.2522	6.74829					120.41	1.13672	1.98145	3.50342	5.70361	8.06446	10.3237
		120.51	0.438477	0.39598	1.03271	2.5625	4.18262	6.68066					120.51	1.1084	1.95116	3.46045	5.84229	7.92138	10.2378
		120.61	0.33252	0.23242	0.835449	2.42334	3.88037	6.36572					120.61	1.11621	1.99512	3.53418	5.76563	7.97412	10.2056
		120.71	0.348633	0.21924	0.88916	2.36328	3.69727	6.0957					120.71	1.17871	2.00292	3.57373	5.74121	8.04248	10.2241
		120.81	0.369629	0.225585	0.921875	2.36475	3.65088	5.90088					120.81	1.10938	1.9629	3.55225	5.66504	7.95655	10.1538
		120.91	0.348145	0.23828	0.897461	2.31201	3.60693	5.80811					120.91	1.07324	1.96387	3.55615	5.67383	7.96729	10.1753
		121.01	0.335938	0.229981	0.85498	2.23828	3.53125	5.66309					121.01	1.06152	1.9834	3.56494	5.66406	7.94873	10.2026
		121.11	0.335449	0.214843	0.814453	2.18799	3.44189	5.521					121.11	1.0752	1.97363	3.55908	5.66602	7.94092	10.2173
		121.21	0.352539	0.216307	0.820801	2.16699	3.37109	5.40137					121.21	1.08398	1.93555	3.56787	5.64844	7.91943	10.2241
		121.31	0.364258	0.236818	0.821777	2.13574	3.30176	5.24316					121.31	1.10254	1.94629	3.56592	5.64453	7.93897	10.2456
		121.41	0.381348	0.247069	0.80957	2.10303	3.24951	5.15283					121.41	1.07227	1.95605	3.55615	5.64648	7.92822	10.2427
		121.51	0.369141	0.237794	0.774902	2.0498	3.16309	5.03613					121.51	1.07031	1.93262	3.54248	5.64551	7.89697	10.2319
		121.61	0.365723	0.209961	0.734375	1.96826	3.05322	4.91553					121.61	1.0918	1.93457	3.53467	5.64551	7.91064	10.2339
		121.71	0.358887	0.232421	0.725586	1.92139	2.99365	4.8374					121.71	1.07227	1.94434	3.49658	5.64648	7.91846	10.2534
		121.81	0.368652	0.25879	0.707031	1.8833	2.91455	4.74854					121.81	1.08398	1.95215	3.49658	5.64648	7.91748	10.2437
		121.91	0.372559	0.24414	0.729492	1.854	2.85986	4.67041					121.91	1.08984	1.91211	3.49561	5.61621	7.8706	10.2251
		122.01	0.363281	0.224122	0.72998	1.81641	2.78027	4.58008					122.01	1.07324	1.90332	3.47705	5.62402	7.86768	10.2144
		122.11	0.350098	0.210937	0.71582	1.77881	2.71631	4.47705					122.11	1.06348	1.87402	3.46729	5.60547	7.83057	10.1968
		122.21	0.35498	0.206055	0.710938	1.71729	2.67041	4.39111					122.21	1.07422	1.86621	3.46729	5.59668	7.83057	10.2261
		122.31	0.354492	0.197754	0.700684	1.6748	2.64258	4.30176					122.31	1.09277	1.875	3.44775	5.60645	7.84033	10.2144
		122.41	0.349121	0.189453	0.674805	1.64111	2.61572	4.20654					122.41	1.08203	1.85547	3.43799	5.60449	7.8208	10.186
		122.51	0.338867	0.188965	0.646973	1.61035	2.56641	4.11816					122.51	1.07129	1.84473	3.42529	5.57617	7.81982	10.1753
		122.61	0.338867	0.179199	0.617676	1.5791	2.5166	4.02637					122.61	1.07324	1.84473	3.41748	5.57715	7.80029	10.1577
		122.71	0.32373	0.174805	0.612305	1.52588	2.47217	3.95166					122.71	1.08203	1.85352	3.42529	5.58496	7.80811	10.1665
		122.81	0.333496	0.195313	0.592773	1.5249	2.4292	3.89111					122.81	1.08105	1.85352	3.40674	5.5752	7.78955	10.1665
		122.91	0.328613	0.177734	0.588867	1.49072	2.37646	3.83643					122.91	1.07324	1.85449	3.40771	5.56836	7.77979	10.1675
		123.01	0.319336	0.181152	0.586426	1.48926	2.3457	3.76758					123.01	1.09082	1.8623	3.41553	5.5752	7.77783	10.1636
		123.11	0.322754	0.18457	0.59082	1.4751	2.30127	3.71045					123.11	1.08105	1.85351	3.40576	5.55566	7.74951	10.1548
		123.21	0.305176	0.166993	0.571289	1.4458	2.271	3.63232					123.21	1.07324	1.84375	3.38623	5.53711	7.72998	10.146
		123.31	0.329102	0.181151	0.57666	1.43164	2.25586	3.58594					123.31	1.07227	1.84375	3.39404	5.52734	7.73877	10.1548
		123.41	0.323242	0.175293	0.561035	1.42676	2.19922	3.5293					123.41	1.08105	1.85254	3.38525	5.52734	7.72803	10.144
		123.51	0.319336	0.171386	0.555176	1.41016	2.16602	3.49609					123.51	1.06055	1.82227	3.36377	5.50293	7.70752	10.1138
		123.61	0.333496	0.175781	0.55957	1.41357	2.14111	3.44873					123.61	1.05957	1.82227	3.36377	5.49414	7.69678	10.104
		123.71	0.327148	0.180176	0.554199	1.37891	2.10352	3.38574					123.71	1.06055	1.83105	3.36279	5.4834	7.68799	10.0933
		123.81	0.320313	0.184082	0.559082	1.36523	2.07813	3.34961					123.81	1.0498	1.8125	3.34521	5.45313	7.66748	10.063
		123.91	0.326172	0.180176	0.553223	1.35938	2.05371	3.31543					123.91	1.04004	1.81152	3.35303	5.45313	7.64893	10.0532
		124.01	0.325684	0.178711	0.543945	1.33936	2.03369	3.28271					124.01	1.03125	1.79297	3.33447	5.45313	7.63916	10.0532
		124.11	0.316895	0.161134	0.53418	1.31201	2.01221	3.21631					124.11	1.02148	1.7832	3.32471	5.43262	7.62842	10.0327
		124.21	0.335449	0.169922	0.53418	1.31201	1.99268	3.19385					124.21	1.02051	1.79199	3.32471	5.42383	7.61963	10.0122
		124.31	0.322754	0.166992	0.521484	1.29639	1.96045	3.14209					124.31	1.01172	1.78125	3.31396	5.42285	7.60791	10.0122
		124.41	0.33252	0.175781	0.53125	1.29541	1.95068	3.10986					124.41	1.02148	1.78027	3.3042	5.4043	7.60791	10.0015
		124.51	0.327637	0.160157	0.526367	1.27979	1.92334	3.04639					124.51	1.0127	1.76367	3.28662	5.39551	7.58838	9.97412
		124.61	0.318848	0.150391	0.506836	1.26123	1.90576	2.98779					124.61	1.02148	1.78027	3.28564	5.40332	7.58838	9.97314
		124.71	0.336426	0.160156	0.506836	1.25928	1.89502	2.96729					124.71	1.01074	1.76172	3.2749	5.375	7.56787	9.95264
		124.81	0.323242	0.154786	0.502441	1.24609	1.87012	2.91113					124.81	1	1.76172	3.26611	5.36523	7.54932	9.93408
		124.91	0.322754	0.145508	0.500977	1.23584	1.84131	2.87256					124.91	0.991211	1.76172	3.26709	5.36523	7.55029	9.92529
		125.01	0.322266	0.145019	0.492676	1.22559	1.82227	2.85254					125.01	1.00879	1.76172	3.2749	5.35547	7.54834	9.92334
		125.11	0.323242	0.13623	0.491699	1.2168	1.81055	2.82422					125.11	1	1.76074	3.26611	5.35449	7.53857	9.90283
		125.21	0.322754	0.135742	0.482422	1.21631	1.78955	2.79248					125.21	0.989258	1.74219	3.25635	5.33594	7.5083	9.88232
		125.31	0.317871	0.141602	0.478516	1.20166	1.77686	2.7583					125.31	0.980469	1.74219	3.25537	5.33496	7.5083	9.87354
		125.41	0.313477	0.145996	0.481934	1.19629	1.76172	2.7207					125.41	0.981445	1.74316	3.23779	5.31543	7.49854	9.86475
		125.51	0.327148	0.149902	0.478027	1.18262	1.74707	2.69629					125.51	0.991211	1.74219	3.23584	5.30469	7.48877	9.854
		125.61	0.3125	0.134278	0.461426	1.17676	1.73145	2.65039					125.61	0.982422	1.74121	3.22705	5.30371	7.479	9.84326
		125.71	0.328613	0.129882	0.455078	1.17041	1.72314	2.63623					125.71	0.982422	1.7334	3.21826	5.2959	7.46729	9.82568
		125.81	0.318848	0.129883	0.445313	1.15283	1.68604	2.60596					125.81	0.972656	1.73242	3.21631	5.28418	7.45752	9.81494
		125.91	0.328613	0.129883	0.445313	1.1499	1.68408	2.59521					125.91	0.97168	1.73145	3.20557	5.26563	7.44678	9.81396
		126.01	0.328613	0.128906	0.445313	1.14893	1.66455	2.56592					126.01	0.972656	1.72266	3.20459	5.26563	7.42822	9.79541
		126.11	0.328613	0.129883	0.446289	1.14111	1.64697	2.54541					126.11	0.960938	1.71191	3.17529	5.25391	7.4165	9.7749
		126.21	0.331543	0.123046	0.450195	1.13428	1.64111	2.52881					126.21	0.970703	1.71973	3.18311	5.24219	7.40674	9.76123
		126.31	0.326172	0.127442	0.443848	1.11035	1.625	2.49512					126.31	0.960938	1.71094	3.17432	5.24219	7.40674	9.74268
		126.41	0.326172	0.127442	0.436035	1.11035	1.60254	2.47559					126.41	0.970703	1.70996	3.17432	5.23145	7.396	9.73291
		126.51	0.331543	0.135742	0.450195	1.09521	1.59912	2.45068					126.51	0.970703	1.70215	3.17529	5.22363	7.37842	9.72412
		126.61	0.323242	0.135254	0.441895	1.09473	1.58887	2.43066					126.61	0.962891	1.70215	3.17529	5.21387	7.37842	9.71436
		126.71	0.327148	0.131348	0.446777	1.09082	1.5752	2.41699					126.71	0.962891	1.70312	3.1665	5.19531	7.35986	9.69385
		126.81	0.317871	0.129883	0.445313	1.08057	1.56396	2.39697					126.81	0.961914	1.69336	3.15674	5.18555	7.33936	9.67432
		126.91	0.322266	0.116699	0.432129	1.0752	1.54102	2.38184					126.91	0.952148	1.7041	3.14502	5.18555	7.31982	9.6626
		127.01	0.308594	0.11084	0.42627	1.06152	1.52539	2.3584					127.01	0.959961	1.71191	3.14502	5.17578	7.31787	9.65283
		127.11	0.317383	0.102051	0.427246	1.06152	1.5166	2.33691					127.11	0.952148	1.7041	3.14502	5.17676	7.31006	9.64404
		127.21	0.313477	0.115722	0.432129	1.05566	1.51074	2.33203					127.21	0.950195	1.70313	3.13525	5.16309	7.29932	9.62256
		127.31	0.309082	0.102539	0.426758	1.04248	1.48779	2.31689					127.31	0.952148	1.70313	3.13525	5.1543	7.29053	9.60498
		127.41	0.320801	0.104492	0.420898	1.04541	1.47998	2.2915					127.41	0.959961	1.70312	3.13525	5.14453	7.28857	9.604
		127.51	0.312988	0.09668	0.430664	1.04541	1.46045	2.27197					127.51	0.941406	1.69238	3.12549	5.13477	7.2583	9.5835
		127.61	0.320801	0.094727	0.420898	1.02588	1.44873	2.25244					127.61	0.951172	1.68457	3.12549	5.125	7.24951	9.56396
		127.71	0.312988	0.09668	0.421875	1.02588	1.44092	2.24072					127.71	0.951172	1.69238	3.12549	5.125	7.24756	9.56201
		127.81	0.328613	0.100586	0.424805	1.021	1.43408	2.21436					127.81	0.950195	1.68359	3.11475	5.11523	7.23877	9.54248
		127.91	0.323242	0.096192	0.411621	1.0166	1.41895	2.19922					127.91	0.931641	1.68262	3.09424	5.10449	7.21826	9.52393
		128.01	0.320313	0.110839	0.42627	1.02148	1.41504	2.18652					128.01	0.932617	1.66504	3.09521	5.09668	7.19873	9.51514
		128.11	0.318848	0.100585	0.404297	1.01123	1.4126	2.17529					128.11	0.931641	1.67383	3.09424	5.08496	7.18701	9.50342
		128.21	0.32373	0.095705	0.399414	1.00635	1.38916	2.15186					128.21	0.931641	1.67481	3.09424	5.06543	7.16944	9.48584
		128.31	0.33252	0.103516	0.410156	1.00732	1.39014	2.14893					128.31	0.941406	1.68262	3.08447	5.07422	7.17822	9.48486
		128.41	0.322266	0.084473	0.399902	0.998047	1.37109	2.12109					128.41	0.930664	1.66406	3.07373	5.05371	7.15869	9.45459
		128.51	0.323242	0.085449	0.391113	0.998047	1.37012	2.11035					128.51	0.932617	1.67383	3.06592	5.0459	7.14893	9.43506
		128.61	0.322754	0.08496	0.389648	0.986816	1.35107	2.09131					128.61	0.931641	1.66406	3.06396	5.03516	7.12939	9.42432
		128.71	0.317871	0.089845	0.385742	0.972168	1.34619	2.07666					128.71	0.932617	1.66504	3.05615	5.03613	7.12061	9.41553
		128.81	0.317871	0.088867	0.375977	0.980957	1.34619	2.06689					128.81	0.942383	1.66504	3.05615	5.0459	7.12158	9.41553
		128.91	0.318848	0.071289	0.376953	0.980957	1.33643	2.05811					128.91	0.931641	1.66406	3.04736	5.03711	7.10889	9.39502
		129.01	0.322754	0.08496	0.379883	0.976074	1.33154	2.05127					129.01	0.932617	1.64356	3.03564	5.01465	7.08936	9.37451
		129.11	0.32666	0.09082	0.366211	0.971191	1.32568	2.02783					129.11	0.94043	1.66211	3.03467	5.0127	7.08838	9.37256
		129.21	0.313965	0.078125	0.362305	0.95752	1.31299	2.01416					129.21	0.932617	1.66211	3.02686	4.99414	7.06982	9.35498
		129.31	0.325684	0.080078	0.365234	0.960449	1.31494	2.00439					129.31	0.930664	1.65234	3.01514	4.98438	7.06787	9.35303
		129.41	0.312012	0.066406	0.359375	0.95459	1.2915	1.99072					129.41	0.931641	1.65137	3.00635	4.97461	7.04932	9.32275
		129.51	0.311523	0.075684	0.362793	0.946289	1.29102	1.98047					129.51	0.922852	1.64356	2.99756	4.96484	7.02979	9.30322
		129.61	0.307129	0.061525	0.357422	0.940918	1.2749	1.95654					129.61	0.930664	1.65234	3.00537	4.95508	7.02002	9.29346
		129.71	0.315918	0.070313	0.353516	0.94873	1.271	1.96533					129.71	0.921875	1.65137	2.99463	4.95508	7.01025	9.29346
		129.81	0.325195	0.080566	0.345215	0.94043	1.2627	1.95605					129.81	0.912109	1.63379	2.98584	4.93555	6.98877	9.27393
		129.91	0.311523	0.075684	0.351074	0.93457	1.25684	1.95117					129.91	0.921875	1.64258	2.99463	4.93555	6.97705	9.25439
		130.01	0.311035	0.084961	0.34082	0.92627	1.24854	1.95166					130.01	0.913086	1.64356	2.98584	4.91699	6.96729	9.23486
		130.11	0.314453	0.074706	0.340332	0.926758	1.24805	1.94238					130.11	0.930664	1.65137	2.99365	4.91602	6.95752	9.22314
		130.21	0.319336	0.069825	0.32666	0.921875	1.23438	1.93652					130.21	0.912109	1.63379	2.97607	4.90723	6.93897	9.20459
		130.31	0.322754	0.083984	0.330078	0.925293	1.23779	1.93018					130.31	0.912109	1.6416	2.98486	4.90332	6.93799	9.20264
		130.41	0.3125	0.074707	0.321777	0.907227	1.21973	1.91113					130.41	0.913086	1.63379	2.98486	4.89453	6.92822	9.18506
		130.51	0.316406	0.078613	0.32666	0.912109	1.22461	1.91504					130.51	0.921875	1.63184	2.9751	4.88281	6.90771	9.17432
		130.61	0.303711	0.075684	0.321777	0.917969	1.2207	1.90234					130.61	0.921875	1.62402	2.96533	4.87402	6.8999	9.16455
		130.71	0.317383	0.080566	0.327637	0.921875	1.21484	1.89648					130.71	0.914063	1.625	2.96729	4.875	6.89014	9.14697
		130.81	0.308594	0.07959	0.317871	0.913086	1.20605	1.88672					130.81	0.923828	1.63379	2.95654	4.87402	6.87158	9.13721
		130.91	0.317871	0.080078	0.327148	0.912598	1.20459	1.87744					130.91	0.922852	1.625	2.94775	4.85547	6.87158	9.12646
		131.01	0.3125	0.08545	0.322754	0.897461	1.19141	1.8623					131.01	0.902344	1.61231	2.93506	4.84375	6.84815	9.09229
		131.11	0.312012	0.083984	0.322266	0.888184	1.18994	1.85303					131.11	0.893555	1.59375	2.90771	4.8252	6.82861	9.07373
		131.21	0.298828	0.080567	0.316895	0.893555	1.17676	1.84766					131.21	0.901367	1.5918	2.9165	4.83301	6.81885	9.06201
		131.31	0.303711	0.085449	0.312988	0.897461	1.18066	1.83203					131.31	0.880859	1.58203	2.90576	4.80469	6.79834	9.04346
		131.41	0.312012	0.09668	0.311523	0.888184	1.17139	1.83154					131.41	0.891602	1.58301	2.89795	4.80469	6.78076	9.03369
		131.51	0.29834	0.090821	0.306641	0.883301	1.16553	1.82568					131.51	0.901367	1.59277	2.90674	4.80566	6.77978	9.0249
		131.61	0.310547	0.085449	0.30127	0.885742	1.1582	1.82031					131.61	0.900391	1.59082	2.89697	4.79395	6.76025	9.00439
		131.71	0.30127	0.094727	0.300781	0.874512	1.15771	1.80908					131.71	0.899414	1.57227	2.88623	4.77539	6.74951	8.98193
		131.81	0.301758	0.094238	0.310059	0.875	1.15723	1.80078					131.81	0.891602	1.57324	2.87842	4.7666	6.72998	8.96436
		131.91	0.317383	0.100098	0.305176	0.878906	1.15332	1.80566					131.91	0.889648	1.58105	2.87744	4.76465	6.71729	8.95361
		132.01	0.308105	0.099609	0.293945	0.879395	1.15283	1.8042					132.01	0.880859	1.57227	2.87744	4.75586	6.71729	8.93311
		132.11	0.303711	0.095216	0.299316	0.875	1.14746	1.79102					132.11	0.881836	1.56348	2.86865	4.74609	6.69776	8.91553
		132.21	0.318848	0.099609	0.304688	0.879395	1.14404	1.79639					132.21	0.889648	1.57226	2.87646	4.73633	6.68799	8.90479
		132.31	0.313965	0.09668	0.299805	0.876465	1.13916	1.78174					132.31	0.871094	1.56152	2.85596	4.72656	6.67822	8.89404
		132.41	0.316895	0.109375	0.293945	0.880371	1.13428	1.7749					132.41	0.870117	1.55273	2.85596	4.71582	6.66846	8.86377
		132.51	0.312012	0.095704	0.280273	0.875488	1.12939	1.76904					132.51	0.849609	1.54004	2.84326	4.69531	6.646	8.84229
		132.61	0.322754	0.106446	0.290039	0.875488	1.12939	1.76123					132.61	0.861328	1.53125	2.82568	4.69531	6.63819	8.83252
		132.71	0.325684	0.110352	0.285156	0.870605	1.13428	1.76416					132.71	0.861328	1.53125	2.84424	4.68359	6.63721	8.82275
		132.81	0.327637	0.120117	0.294922	0.870605	1.13525	1.74658					132.81	0.851563	1.52148	2.8335	4.67383	6.62646	8.80225
		132.91	0.336426	0.118164	0.293945	0.880371	1.14307	1.75537					132.91	0.850586	1.52148	2.82471	4.67383	6.60791	8.78369
		133.01	0.345703	0.128418	0.285645	0.879883	1.13477	1.75488					133.01	0.842773	1.51172	2.80615	4.6543	6.58936	8.75439
		133.11	0.346191	0.127929	0.285156	0.870605	1.1333	1.74561					133.11	0.851563	1.52344	2.81396	4.65234	6.58642	8.74463
		133.21	0.341309	0.133788	0.290039	0.865723	1.11963	1.74072					133.21	0.841797	1.51367	2.79541	4.63281	6.57666	8.73389
		133.31	0.34668	0.120605	0.284668	0.861328	1.11523	1.73535					133.31	0.842773	1.51465	2.79639	4.63379	6.56787	8.7124
		133.41	0.34668	0.130371	0.276855	0.871094	1.11621	1.72754					133.41	0.861328	1.52344	2.80518	4.6416	6.56689	8.71045
		133.51	0.344238	0.116212	0.271484	0.856934	1.12158	1.7124					133.51	0.850586	1.51367	2.79443	4.6123	6.55615	8.68213
		133.61	0.343262	0.124999	0.282227	0.856934	1.11279	1.72119					133.61	0.84082	1.5127	2.78564	4.60352	6.54736	8.67236
		133.71	0.32959	0.111329	0.268555	0.851074	1.10693	1.70752					133.71	0.830078	1.50391	2.78564	4.60352	6.5376	8.66162
		133.81	0.333496	0.125	0.272461	0.855957	1.1001	1.71045					133.81	0.84082	1.50488	2.78564	4.59375	6.5376	8.64404
		133.91	0.333496	0.125	0.28125	0.855957	1.1001	1.70068					133.91	0.841797	1.50586	2.77881	4.58691	6.521	8.63623
		134.01	0.333496	0.125976	0.273438	0.855957	1.10107	1.69287					134.01	0.841797	1.5039	2.7876	4.5957	6.51904	8.63428
		134.11	0.337402	0.127929	0.286133	0.848145	1.10303	1.6958					134.11	0.842773	1.49512	2.76709	4.58594	6.4917	8.6167
		134.21	0.333496	0.115236	0.272461	0.844238	1.09033	1.68115					134.21	0.850586	1.50391	2.7749	4.57617	6.50049	8.61279
		134.31	0.353027	0.134766	0.291992	0.862793	1.09912	1.68018					134.31	0.841797	1.50293	2.76611	4.57617	6.48975	8.59326
		134.41	0.348145	0.129883	0.287109	0.850098	1.09619	1.67529					134.41	0.832031	1.48438	2.75635	4.55566	6.47119	8.56396
		134.51	0.35791	0.129882	0.285156	0.85791	1.104	1.67529					134.51	0.832031	1.48535	2.75732	4.54785	6.46143	8.54639
		134.61	0.348145	0.120117	0.28418	0.851074	1.08545	1.66455					134.61	0.822266	1.48438	2.75635	4.5459	6.45166	8.53467
		134.71	0.35791	0.120118	0.276367	0.851074	1.08545	1.65674					134.71	0.822266	1.4834	2.75537	4.52734	6.43896	8.51611
		134.81	0.35791	0.129883	0.28418	0.86084	1.08545	1.66553					134.81	0.810547	1.46387	2.73584	4.51563	6.40771	8.49463
		134.91	0.352539	0.124512	0.270996	0.856445	1.08008	1.66016					134.91	0.820313	1.47266	2.74463	4.50391	6.41553	8.48291
		135.01	0.358398	0.120605	0.284668	0.860352	1.07617	1.65527					135.01	0.821289	1.47266	2.74561	4.50391	6.39795	8.47217
		135.11	0.353516	0.125489	0.270996	0.84668	1.07129	1.6416					135.11	0.820313	1.46289	2.74365	4.49219	6.396	8.46045
		135.21	0.357422	0.140137	0.285645	0.860352	1.07617	1.64551					135.21	0.830078	1.46289	2.73389	4.4834	6.37744	8.45264
		135.31	0.355957	0.139648	0.28418	0.851074	1.08545	1.63623					135.31	0.820313	1.45313	2.73291	4.48242	6.35791	8.44189
		135.41	0.351563	0.134277	0.270996	0.855469	1.08008	1.63086					135.41	0.80957	1.44336	2.72217	4.46191	6.34814	8.42139
		135.51	0.355957	0.142577	0.286133	0.852051	1.07666	1.62744					135.51	0.801758	1.44434	2.70459	4.4541	6.33838	8.40283
		135.61	0.352539	0.138184	0.290527	0.857422	1.07227	1.62305					135.61	0.810547	1.45215	2.7124	4.46191	6.32861	8.40283
		135.71	0.352051	0.136719	0.28125	0.855957	1.0708	1.62158					135.71	0.811523	1.4336	2.69482	4.43457	6.31983	8.3833
		135.81	0.351563	0.125488	0.281738	0.847656	1.07227	1.61328					135.81	0.821289	1.43555	2.70459	4.44434	6.32959	8.37549
		135.91	0.357422	0.121582	0.286621	0.861328	1.07715	1.61816					135.91	0.813477	1.43652	2.69678	4.43652	6.31201	8.36572
		136.01	0.355957	0.130859	0.296875	0.840332	1.07666	1.6167					136.01	0.8125	1.43555	2.70557	4.4248	6.31104	8.35596
		136.11	0.347168	0.129882	0.288086	0.850098	1.07568	1.60596					136.11	0.823242	1.43555	2.70459	4.41602	6.29931	8.34521
		136.21	0.343262	0.125978	0.28418	0.845215	1.06104	1.60205					136.21	0.803711	1.42578	2.67725	4.40625	6.28955	8.32764
		136.31	0.352051	0.125977	0.291992	0.85498	1.06982	1.62061					136.31	0.8125	1.42578	2.68604	4.39648	6.28955	8.32373
		136.41	0.36377	0.125977	0.293945	0.85498	1.06982	1.62061					136.41	0.811523	1.42578	2.68604	4.39551	6.27979	8.30518
		136.51	0.358887	0.130859	0.297852	0.850098	1.06494	1.61475					136.51	0.792969	1.41504	2.67529	4.36719	6.27002	8.28564
		136.61	0.354492	0.126465	0.29248	0.844727	1.06934	1.60156					136.61	0.793945	1.40527	2.66748	4.36816	6.27002	8.28564
		136.71	0.362793	0.125	0.28125	0.845215	1.06006	1.59033					136.71	0.811523	1.41406	2.67627	4.37598	6.26025	8.27295
		136.81	0.354492	0.126465	0.291504	0.844727	1.07031	1.5918					136.81	0.791992	1.40332	2.65576	4.34668	6.24951	8.24365
		136.91	0.348145	0.120117	0.28418	0.839355	1.06299	1.58545					136.91	0.799805	1.41113	2.66455	4.35449	6.25732	8.24268
		137.01	0.348633	0.119629	0.275879	0.838867	1.05469	1.58496					137.01	0.791016	1.40234	2.66357	4.33203	6.23682	8.23193
		137.11	0.363281	0.125488	0.290527	0.84668	1.06934	1.58105					137.11	0.790039	1.40137	2.65479	4.33105	6.23682	8.21338
		137.21	0.357422	0.119629	0.285645	0.841797	1.06348	1.5752					137.21	0.791992	1.39356	2.65576	4.32324	6.22803	8.20166
		137.31	0.348145	0.110352	0.293945	0.841309	1.0542	1.56592					137.31	0.800781	1.40234	2.66455	4.32227	6.22607	8.20166
		137.41	0.358398	0.109863	0.285645	0.850586	1.05469	1.56543					137.41	0.80957	1.38965	2.66455	4.32129	6.21729	8.19092
		137.51	0.357422	0.108887	0.285645	0.841797	1.06348	1.56641					137.51	0.791992	1.38379	2.65576	4.29395	6.19776	8.16357
		137.61	0.353027	0.103516	0.280273	0.846191	1.04932	1.56104					137.61	0.799805	1.39258	2.66357	4.30273	6.19775	8.17139
		137.71	0.353516	0.112793	0.289551	0.845703	1.0498	1.56055					137.71	0.791016	1.3916	2.65479	4.29199	6.19775	8.15283
		137.81	0.352539	0.104004	0.280762	0.84668	1.04883	1.55176					137.81	0.791992	1.37402	2.64502	4.27441	6.17822	8.1333
		137.91	0.351074	0.102539	0.280273	0.846191	1.03955	1.55127					137.91	0.800781	1.38184	2.64307	4.28223	6.17822	8.12354
		138.01	0.352051	0.094726	0.280273	0.855957	1.04053	1.55127					138.01	0.800781	1.36426	2.6333	4.25488	6.15674	8.11475
		138.11	0.356934	0.098632	0.276367	0.852051	1.05713	1.54736					138.11	0.802734	1.375	2.63525	4.26563	6.15869	8.11572
		138.21	0.351074	0.08496	0.28125	0.846191	1.05225	1.54248					138.21	0.803711	1.375	2.63525	4.25586	6.14893	8.10596
		138.31	0.347656	0.090332	0.276855	0.831055	1.04688	1.53711					138.31	0.8125	1.375	2.63525	4.25586	6.14893	8.10596
		138.41	0.353027	0.094727	0.282227	0.846191	1.04346	1.53174					138.41	0.811523	1.36523	2.62549	4.24512	6.12842	8.0835
		138.51	0.355957	0.089843	0.286133	0.849121	1.04639	1.53564					138.51	0.803711	1.36523	2.62549	4.2373	6.12061	8.06592
		138.61	0.342285	0.084961	0.280273	0.845215	1.03271	1.53955					138.61	0.801758	1.36523	2.60596	4.22656	6.11865	8.06494
		138.71	0.342285	0.096679	0.28125	0.844238	1.03271	1.521					138.71	0.791992	1.36524	2.60693	4.23633	6.10108	8.05518
		138.81	0.346191	0.091797	0.276367	0.840332	1.0376	1.52588					138.81	0.800781	1.36523	2.61572	4.22656	6.10889	8.04346
		138.91	0.342773	0.096191	0.281738	0.844727	1.04199	1.53027					138.91	0.799805	1.36426	2.61475	4.22656	6.08838	8.03369
		139.01	0.346191	0.100585	0.285156	0.840332	1.03564	1.52588					139.01	0.791992	1.34473	2.59717	4.2168	6.07861	8.01416
		139.11	0.33252	0.086913	0.283203	0.846191	1.03076	1.521					139.11	0.799805	1.3623	2.60498	4.2168	6.06885	8.00439
		139.21	0.338379	0.082033	0.27832	0.83252	1.0249	1.51514					139.21	0.791992	1.35449	2.59717	4.21777	6.06885	7.99463
		139.31	0.338867	0.100098	0.286621	0.84082	1.02539	1.51563					139.31	0.801758	1.35254	2.59619	4.20605	6.04932	7.9751
		139.41	0.338867	0.091309	0.277832	0.841797	1.03516	1.52539					139.41	0.793945	1.34473	2.58643	4.19629	6.05029	7.96436
		139.51	0.337402	0.089844	0.277344	0.840332	1.03369	1.5249					139.51	0.791016	1.34082	2.57373	4.18262	6.0376	7.95068
		139.61	0.319336	0.079591	0.26709	0.821289	1.01563	1.51465					139.61	0.790039	1.33203	2.56494	4.17383	6.03662	7.94189
[truncated: 2,809 more rows]

## Sheet: Fig 3g
		Experiment	GUC-v1-RR	GUC-v1-RS	GUC-v1-SR	GUC-v1-SS	GUC-v1	R848	NT
		338	0.618763	0.359784	0.152475	0.217118	0.179124	1	0.019051
		339	0.67553	0.610778	0.399846	0.213561	0.597678	1	0.00263985
		340	0.571715	0.645927	0.502804	0.297056	0.657998	1	0.00846401
		Table Analyzed	Data 1
		Data sets analyzed	A-G
		ANOVA summary
		F	15.8
		P value	<0.0001
		P value summary	****
		Significant diff. among means (P < 0.05)?	Yes
		R squared	0.8713
		Brown-Forsythe test
		F (DFn, DFd)	0.8978 (6, 14)
		P value	0.523
		P value summary	ns
		Are SDs significantly different (P < 0.05)?	No
		Bartlett's test
		Bartlett's statistic (corrected)
		P value
		P value summary
		Are SDs significantly different (P < 0.05)?
		ANOVA table	SS	DF	MS	F (DFn, DFd)	P value
		Treatment (between columns)	1.757	6	0.2929	F (6, 14) = 15.80	P<0.0001
		Residual (within columns)	0.2596	14	0.01854
		Total	2.017	20
		Data summary
		Number of treatments (columns)	7
		Number of values (total)	21
		Number of families	1
		Number of comparisons per family	6
		Alpha	0.05
		Uncorrected Fisher's LSD	Mean Diff.	95.00% CI of diff.	Below threshold?	Summary	Individual P Value	D-?
		GUC-v1-SS vs. GUC-v1-RR	-0.3794	-0.6179 to -0.1410	Yes	**	0.0042	A	GUC-v1-RR
		GUC-v1-SS vs. GUC-v1-RS	-0.2963	-0.5347 to -0.05779	Yes	*	0.0185	B	GUC-v1-RS
		GUC-v1-SS vs. GUC-v1-SR	-0.1091	-0.3476 to 0.1293	No	ns	0.343	C	GUC-v1-SR
		GUC-v1-SS vs. GUC-v1	-0.2357	-0.4742 to 0.002775	No	ns	0.0524	E	GUC-v1
		GUC-v1-SS vs. R848	-0.7574	-0.9959 to -0.5190	Yes	****	<0.0001	F	R848
		GUC-v1-SS vs. NT	0.2325	-0.005937 to 0.4710	No	ns	0.0552	G	NT
		Test details	Mean 1	Mean 2	Mean Diff.	SE of diff.	n1	n2	t	DF
		GUC-v1-SS vs. GUC-v1-RR	0.2426	0.622	-0.3794	0.1112	3	3	3.413	14
		GUC-v1-SS vs. GUC-v1-RS	0.2426	0.5388	-0.2963	0.1112	3	3	2.665	14
		GUC-v1-SS vs. GUC-v1-SR	0.2426	0.3517	-0.1091	0.1112	3	3	0.9815	14
		GUC-v1-SS vs. GUC-v1	0.2426	0.4783	-0.2357	0.1112	3	3	2.12	14
		GUC-v1-SS vs. R848	0.2426	1	-0.7574	0.1112	3	3	6.812	14
		GUC-v1-SS vs. NT	0.2426	0.01005	0.2325	0.1112	3	3	2.091	14

## Sheet: Fig 3h
		Experiment	RR	RS	SR	SS	GAG-v1	R848	NT
		335	0.694632	0.856038	0.31864	0.413229	0.23578	1	0.00843612
		334	0.533126	0.559362	0.0729545	0.33135	0.78927	1	0.0523402
		341	0.743775	0.722629	0.246688	0.458441	0.416841	1	0.0125226
		Table Analyzed	GAGv1
		Data sets analyzed	A-G
		ANOVA summary
		F	16.62
		P value	<0.0001
		P value summary	****
		Significant diff. among means (P < 0.05)?	Yes
		R squared	0.8769
		Brown-Forsythe test
		F (DFn, DFd)	1.356 (6, 14)
		P value	0.2977
		P value summary	ns
		Are SDs significantly different (P < 0.05)?	No
		Bartlett's test
		Bartlett's statistic (corrected)
		P value
		P value summary
		Are SDs significantly different (P < 0.05)?
		ANOVA table	SS	DF	MS	F (DFn, DFd)	P value
		Treatment (between columns)	1.916	6	0.3194	F (6, 14) = 16.62	P<0.0001
		Residual (within columns)	0.2691	14	0.01922
		Total	2.185	20
		Data summary
		Number of treatments (columns)	7
		Number of values (total)	21
		Number of families	1
		Number of comparisons per family	6
		Alpha	0.05
		Uncorrected Fisher's LSD	Mean Diff.	95.00% CI of diff.	Below threshold?	Summary	Individual P Value	C-?
		SR vs. RR	-0.4444	-0.6872 to -0.2016	Yes	**	0.0015	A	RR
		SR vs. RS	-0.4999	-0.7427 to -0.2571	Yes	***	0.0006	B	RS
		SR vs. SS	-0.1882	-0.4310 to 0.05455	No	ns	0.1185	D	SS
		SR vs. GAG-v1	-0.2679	-0.5107 to -0.02507	Yes	*	0.0329	E	GAG-v1
		SR vs. R848	-0.7872	-1.030 to -0.5444	Yes	****	<0.0001	F	R848
		SR vs. NT	0.1883	-0.05447 to 0.4311	No	ns	0.1184	G	NT
		Test details	Mean 1	Mean 2	Mean Diff.	SE of diff.	n1	n2	t	DF
		SR vs. RR	0.2128	0.6572	-0.4444	0.1132	3	3	3.926	14
		SR vs. RS	0.2128	0.7127	-0.4999	0.1132	3	3	4.416	14
		SR vs. SS	0.2128	0.401	-0.1882	0.1132	3	3	1.663	14
		SR vs. GAG-v1	0.2128	0.4806	-0.2679	0.1132	3	3	2.366	14
		SR vs. R848	0.2128	1	-0.7872	0.1132	3	3	6.954	14
		SR vs. NT	0.2128	0.02443	0.1883	0.1132	3	3	1.664	14

## Sheet: Fig 3i
		Experiment	RR	RS	SR	SS	GAG-v1	R848	NT
		333	0.185431	0.0707875	0.71635	0.354314	0.170254	1	0.00723028
		334	0.28913	0.131216	0.865788	0.433675	0.188766	1	0.0147777
		341	0.32321	0.208847	0.737346	0.688447	0.378428	1	0.0176698
		Table Analyzed	GAGv1 TLR8
		Data sets analyzed	A-G
		ANOVA summary
		F	44.49
		P value	<0.0001
		P value summary	****
		Significant diff. among means (P < 0.05)?	Yes
		R squared	0.9502
		Brown-Forsythe test
		F (DFn, DFd)	0.8251 (6, 14)
		P value	0.5692
		P value summary	ns
		Are SDs significantly different (P < 0.05)?	No
		Bartlett's test
		Bartlett's statistic (corrected)
		P value
		P value summary
		Are SDs significantly different (P < 0.05)?
		ANOVA table	SS	DF	MS	F (DFn, DFd)	P value
		Treatment (between columns)	2.298	6	0.383	F (6, 14) = 44.49	P<0.0001
		Residual (within columns)	0.1205	14	0.008609
		Total	2.418	20
		Data summary
		Number of treatments (columns)	7
		Number of values (total)	21
		Number of families	1
		Number of comparisons per family	6
		Alpha	0.05
		Uncorrected Fisher's LSD	Mean Diff.	95.00% CI of diff.	Below threshold?	Summary	Individual P Value	B-?
		RS vs. RR	-0.129	-0.2915 to 0.03351	No	ns	0.1108	A	RR
		RS vs. SR	-0.6362	-0.7987 to -0.4737	Yes	****	<0.0001	C	SR
		RS vs. SS	-0.3552	-0.5177 to -0.1927	Yes	***	0.0003	D	SS
		RS vs. GAG-v1	-0.1089	-0.2714 to 0.05362	No	ns	0.1727	E	GAG-v1
		RS vs. R848	-0.863	-1.026 to -0.7006	Yes	****	<0.0001	F	R848
		RS vs. NT	0.1237	-0.03876 to 0.2862	No	ns	0.1247	G	NT
		Test details	Mean 1	Mean 2	Mean Diff.	SE of diff.	n1	n2	t	DF
		RS vs. RR	0.137	0.2659	-0.129	0.07576	3	3	1.702	14
		RS vs. SR	0.137	0.7732	-0.6362	0.07576	3	3	8.398	14
		RS vs. SS	0.137	0.4921	-0.3552	0.07576	3	3	4.688	14
		RS vs. GAG-v1	0.137	0.2458	-0.1089	0.07576	3	3	1.437	14
		RS vs. R848	0.137	1	-0.863	0.07576	3	3	11.39	14
		RS vs. NT	0.137	0.01323	0.1237	0.07576	3	3	1.633	14

## Sheet: Fig 3j
		Experiment	GUC-v1-RR	GUC-v1-RS	GUC-v1-SR	GUC-v1-SS	GUC-v1	R848	NT
		339	1.22279	0.76532	1.43512	0.78144	1.27121	1	0.0166486
		340	1.61183	1.01935	1.83793	0.890058	2.02018	1	0.00944622
		341	2.13161	0.884981	2.35119	0.891913	1.88095	1	0.0761711
		Table Analyzed	Data 1
		Data sets analyzed	A-G
		ANOVA summary
		F	14.8
		P value	<0.0001
		P value summary	****
		Significant diff. among means (P < 0.05)?	Yes
		R squared	0.8638
		Brown-Forsythe test
		F (DFn, DFd)	1.530 (6, 14)
		P value	0.2393
		P value summary	ns
		Are SDs significantly different (P < 0.05)?	No
		Bartlett's test
		Bartlett's statistic (corrected)
		P value
		P value summary
		Are SDs significantly different (P < 0.05)?
		ANOVA table	SS	DF	MS	F (DFn, DFd)	P value
		Treatment (between columns)	7.599	6	1.267	F (6, 14) = 14.80	P<0.0001
		Residual (within columns)	1.198	14	0.08556
		Total	8.797	20
		Data summary
		Number of treatments (columns)	7
		Number of values (total)	21
		Number of families	1
		Number of comparisons per family	6
		Alpha	0.05
		Uncorrected Fisher's LSD	Mean Diff.	95.00% CI of diff.	Below threshold?	Summary	Individual P Value	E-?
		GUC-v1 vs. GUC-v1-RR	0.0687	-0.4435 to 0.5809	No	ns	0.7778	A	GUC-v1-RR
		GUC-v1 vs. GUC-v1-RS	0.8342	0.3220 to 1.346	Yes	**	0.0036	B	GUC-v1-RS
		GUC-v1 vs. GUC-v1-SR	-0.1506	-0.6629 to 0.3616	No	ns	0.5384	C	GUC-v1-SR
		GUC-v1 vs. GUC-v1-SS	0.8696	0.3574 to 1.382	Yes	**	0.0027	D	GUC-v1-SS
		GUC-v1 vs. R848	0.7241	0.2119 to 1.236	Yes	**	0.009	F	R848
		GUC-v1 vs. NT	1.69	1.178 to 2.202	Yes	****	<0.0001	G	NT
		Test details	Mean 1	Mean 2	Mean Diff.	SE of diff.	n1	n2	t	DF
		GUC-v1 vs. GUC-v1-RR	1.724	1.655	0.0687	0.2388	3	3	0.2877	14
		GUC-v1 vs. GUC-v1-RS	1.724	0.8899	0.8342	0.2388	3	3	3.493	14
		GUC-v1 vs. GUC-v1-SR	1.724	1.875	-0.1506	0.2388	3	3	0.6307	14
		GUC-v1 vs. GUC-v1-SS	1.724	0.8545	0.8696	0.2388	3	3	3.641	14
		GUC-v1 vs. R848	1.724	1	0.7241	0.2388	3	3	3.032	14
		GUC-v1 vs. NT	1.724	0.03409	1.69	0.2388	3	3	7.076	14
