# Supplementary material for: 2′-O-Methyl-guanosine RNA fragments antagonize TLR7 and TLR8 to limit autoimmunity
Source: Nat Immunol. 2026 Feb 10;27(4):762–75. doi: 10.1038/s41590-026-02429-2 (PMC13043311; doi:10.1038/s41590-026-02429-2)
Supplement: Supplementary file 9 — Statistical source data. [file 41590_2026_2429_MOESM9_ESM.xlsx]

## Sheet: Fig 4c
		protomer1	protomer2	average
	G1	4.821	5.212	5.0165
	U2	5.69	5.375	5.5325
	C3	4.4	4.459	4.4295
	C4	2.483	2.439	2.461
	C5	0.919	0.959	0.939

## Sheet: Fig 4e
	Time	GUC	mGmUmC
	0.02	1e-06	1e-06
	0.04	0.0743356	0.0781152
	0.06	0.0613507	0.0823645
	0.08	0.0730628	0.124831
	0.1	0.0846945	0.0920827
	0.12	0.103303	0.150633
	0.14	0.136553	0.146155
	0.16	0.0706498	0.127303
	0.18	0.0997959	0.108833
	0.2	0.115192	0.144756
	0.22	0.104418	0.0909786
	0.24	0.115681	0.114512
	0.26	0.135548	0.0955518
	0.28	0.0813528	0.05792
	0.3	0.0851296	0.0683411
	0.32	0.109772	0.113811
	0.34	0.0947343	0.0532404
	0.36	0.135174	0.0734755
	0.38	0.123776	0.0626308
	0.4	0.0940235	0.0910381
	0.42	0.144343	0.127751
	0.44	0.138457	0.114765
	0.46	0.137364	0.12132
	0.48	0.112087	0.0729022
	0.5	0.12286	0.0626713
	0.52	0.148073	0.11072
	0.54	0.113599	0.121325
	0.56	0.15387	0.127738
	0.58	0.156691	0.157801
	0.6	0.127087	0.134134
	0.62	0.150323	0.153331
	0.64	0.136253	0.140075
	0.66	0.130246	0.135192
	0.68	0.198103	0.15124
	0.7	0.140697	0.161491
	0.72	0.145047	0.141294
	0.74	0.178072	0.142058
	0.76	0.158816	0.149404
	0.78	0.151562	0.144281
	0.8	0.117373	0.173818
	0.82	0.200739	0.195855
	0.84	0.14877	0.188922
	0.86	0.109285	0.17101
	0.88	0.120648	0.167555
	0.9	0.0958893	0.118234
	0.92	0.137673	0.158544
	0.94	0.161011	0.169737
	0.96	0.143817	0.170315
	0.98	0.167145	0.148373
	1	0.210214	0.16423
	1.02	0.196099	0.173277
	1.04	0.171672	0.120514
	1.06	0.160163	0.169881
	1.08	0.203715	0.132455
	1.1	0.246477	0.141133
	1.12	0.160631	0.158286
	1.14	0.134903	0.110723
	1.16	0.169387	0.15679
	1.18	0.125255	0.140443
	1.2	0.168911	0.146632
	1.22	0.155807	0.133078
	1.24	0.126229	0.114159
	1.26	0.187283	0.119895
	1.28	0.185597	0.156779
	1.3	0.150417	0.102138
	1.32	0.166769	0.099438
	1.34	0.129273	0.105919
	1.36	0.152782	0.0764338
	1.38	0.146944	0.139217
	1.4	0.158693	0.126003
	1.42	0.164006	0.072492
	1.44	0.141127	0.126066
	1.46	0.171972	0.10397
	1.48	0.137169	0.0900098
	1.5	0.109408	0.096503
	1.52	0.162655	0.162054
	1.54	0.157189	0.136986
	1.56	0.130451	0.144567
	1.58	0.128346	0.123513
	1.6	0.142093	0.100875
	1.62	0.156024	0.160447
	1.64	0.126658	0.135281
	1.66	0.138545	0.161574
	1.68	0.131951	0.19175
	1.7	0.129911	0.134502
	1.72	0.146629	0.135308
	1.74	0.159874	0.168715
	1.76	0.139815	0.149218
	1.78	0.115925	0.133361
	1.8	0.15777	0.156813
	1.82	0.157867	0.13155
	1.84	0.129584	0.131551
	1.86	0.131503	0.0936451
	1.88	0.151691	0.102057
	1.9	0.143408	0.166189
	1.92	0.129839	0.136982
	1.94	0.125843	0.170761
	1.96	0.117104	0.155263
	1.98	0.150088	0.171984
	2	0.162388	0.132843
	2.02	0.121942	0.11896
	2.04	0.166483	0.146425
	2.06	0.171155	0.128447
	2.08	0.165182	0.159264
	2.1	0.132188	0.149063
	2.12	0.116143	0.14768
	2.14	0.182544	0.139736
	2.16	0.148495	0.143626
	2.18	0.1634	0.126966
	2.2	0.155238	0.133123
	2.22	0.147363	0.116433
	2.24	0.122378	0.161974
	2.26	0.179138	0.112628
	2.28	0.147876	0.155191
	2.3	0.141792	0.127514
	2.32	0.149131	0.110025
	2.34	0.100761	0.116699
	2.36	0.104245	0.133798
	2.38	0.123699	0.100414
	2.4	0.132469	0.106325
	2.42	0.122574	0.104555
	2.44	0.132039	0.0911843
	2.46	0.154365	0.119744
	2.48	0.112604	0.0713326
	2.5	0.166424	0.0987492
	2.52	0.131546	0.0970531
	2.54	0.152065	0.103175
	2.56	0.150196	0.0705341
	2.58	0.122656	0.0955408
	2.6	0.118322	0.0905623
	2.62	0.124074	0.0985415
	2.64	0.118833	0.11849
	2.66	0.153649	0.0756619
	2.68	0.144676	0.0710493
	2.7	0.197735	0.0988425
	2.72	0.187821	0.114872
	2.74	0.119297	0.0999656
	2.76	0.164038	0.124031
	2.78	0.112899	0.13504
	2.8	0.13011	0.135622
	2.82	0.113401	0.13224
	2.84	0.129162	0.1354
	2.86	0.171188	0.149159
	2.88	0.192809	0.139843
	2.9	0.18343	0.100959
	2.92	0.180798	0.0931518
	2.94	0.185462	0.16665
	2.96	0.213234	0.0922691
	2.98	0.227298	0.13479
	3	0.191811	0.144946
	3.02	0.202211	0.131014
	3.04	0.125631	0.0994819
	3.06	0.124537	0.112532
	3.08	0.16128	0.106849
	3.1	0.154705	0.0896339
	3.12	0.154373	0.0950868
	3.14	0.135278	0.0927803
	3.16	0.128791	0.0852799
	3.18	0.154355	0.118342
	3.2	0.145877	0.114354
	3.22	0.160484	0.135102
	3.24	0.118545	0.144305
	3.26	0.111524	0.119842
	3.28	0.110195	0.0844145
	3.3	0.151422	0.0800975
	3.32	0.165213	0.141686
	3.34	0.163395	0.15969
	3.36	0.0782031	0.139656
	3.38	0.125909	0.0974242
	3.4	0.0915198	0.108349
	3.42	0.0971318	0.117574
	3.44	0.0852261	0.136805
	3.46	0.0695481	0.106095
	3.48	0.0886063	0.112988
	3.5	0.0889325	0.113179
	3.52	0.0991798	0.135579
	3.54	0.114833	0.133422
	3.56	0.124557	0.128699
	3.58	0.177912	0.153409
	3.6	0.175695	0.144134
	3.62	0.120726	0.153992
	3.64	0.135891	0.120315
	3.66	0.145522	0.131335
	3.68	0.114731	0.13917
	3.7	0.0828612	0.11974
	3.72	0.0844235	0.147066
	3.74	0.0934021	0.157514
	3.76	0.143283	0.106577
	3.78	0.0979045	0.113024
	3.8	0.0862733	0.14426
	3.82	0.164566	0.114065
	3.84	0.137779	0.118018
	3.86	0.121648	0.108284
	3.88	0.0916042	0.140149
	3.9	0.0723478	0.113051
	3.92	0.073956	0.113892
	3.94	0.0926083	0.086313
	3.96	0.0562224	0.0763332
	3.98	0.0787877	0.10461
	4	0.0798444	0.115959
	4.02	0.133018	0.0906417
	4.04	0.115047	0.114812
	4.06	0.120342	0.0900022
	4.08	0.131425	0.112823
	4.1	0.141884	0.106494
	4.12	0.146847	0.117946
	4.14	0.117453	0.0991176
	4.16	0.142023	0.0858385
	4.18	0.125685	0.103427
	4.2	0.14295	0.125083
	4.22	0.145851	0.0768367
	4.24	0.142206	0.0964498
	4.26	0.200853	0.103978
	4.28	0.180095	0.0964421
	4.3	0.147495	0.0777503
	4.32	0.109742	0.0778625
	4.34	0.0943476	0.0983025
	4.36	0.138371	0.103432
	4.38	0.140207	0.142716
	4.4	0.162105	0.0962216
	4.42	0.108736	0.101891
	4.44	0.196518	0.111503
	4.46	0.147225	0.085955
	4.48	0.177684	0.0943574
	4.5	0.139063	0.138673
	4.52	0.103127	0.107248
	4.54	0.141484	0.0811818
	4.56	0.115886	0.108843
	4.58	0.111654	0.0913793
	4.6	0.135528	0.112899
	4.62	0.167823	0.130515
	4.64	0.160904	0.140259
	4.66	0.142765	0.0753437
	4.68	0.158877	0.101645
	4.7	0.128256	0.0929699
	4.72	0.12751	0.08482
	4.74	0.163024	0.0919525
	4.76	0.166223	0.0944343
	4.78	0.129965	0.0850506
	4.8	0.178051	0.0932219
	4.82	0.198237	0.095231
	4.84	0.169264	0.118926
	4.86	0.184372	0.152365
	4.88	0.191461	0.135263
	4.9	0.157153	0.16611
	4.92	0.157121	0.0872853
	4.94	0.214949	0.0857291
	4.96	0.188853	0.107621
	4.98	0.184027	0.0826348
	5	0.170638	0.118809
	5.02	0.183323	0.100907
	5.04	0.178506	0.0986492
	5.06	0.132304	0.13091
	5.08	0.188361	0.0768825
	5.1	0.214698	0.124051
	5.12	0.161892	0.123102
	5.14	0.145451	0.0968149
	5.16	0.161781	0.0603604
	5.18	0.21285	0.127374
	5.2	0.106104	0.0845121
	5.22	0.130582	0.120246
	5.24	0.142116	0.120113
	5.26	0.143962	0.114922
	5.28	0.140052	0.104568
	5.3	0.144946	0.0584173
	5.32	0.142102	0.0759555
	5.34	0.189041	0.119145
	5.36	0.159027	0.119576
	5.38	0.145222	0.111766
	5.4	0.116576	0.14339
	5.42	0.140599	0.118978
	5.44	0.0977404	0.0992594
	5.46	0.147675	0.0987766
	5.48	0.140481	0.145866
	5.5	0.148347	0.135057
	5.52	0.186728	0.106507
	5.54	0.152956	0.1188
	5.56	0.186639	0.116389
	5.58	0.140627	0.0893502
	5.6	0.134937	0.110624
	5.62	0.123871	0.0745384
	5.64	0.179225	0.07584
	5.66	0.168069	0.0719885
	5.68	0.211131	0.0667712
	5.7	0.150236	0.102032
	5.72	0.142972	0.118891
	5.74	0.152661	0.129238
	5.76	0.129427	0.0979896
	5.78	0.142564	0.0824037
	5.8	0.101481	0.0811082
	5.82	0.135078	0.0890585
	5.84	0.122595	0.0861228
	5.86	0.155228	0.0856504
	5.88	0.153849	0.156151
	5.9	0.0969613	0.0990674
	5.92	0.109082	0.102765
	5.94	0.123773	0.103731
	5.96	0.147578	0.13341
	5.98	0.104151	0.139488
	6	0.135496	0.0929523
	6.02	0.134043	0.130527
	6.04	0.158907	0.120394
	6.06	0.155166	0.0845667
	6.08	0.166258	0.130301
	6.1	0.158324	0.0608613
	6.12	0.162119	0.114668
	6.14	0.198637	0.0721627
	6.16	0.21665	0.0650601
	6.18	0.167609	0.0997416
	6.2	0.150782	0.0858447
	6.22	0.209065	0.0636874
	6.24	0.167118	0.107061
	6.26	0.157286	0.107079
	6.28	0.180145	0.100205
	6.3	0.212057	0.107197
	6.32	0.145752	0.128949
	6.34	0.180035	0.11403
	6.36	0.169032	0.0986801
	6.38	0.199941	0.103968
	6.4	0.170992	0.0835423
	6.42	0.210585	0.142509
	6.44	0.197574	0.0789135
	6.46	0.162214	0.106316
	6.48	0.184999	0.124342
	6.5	0.198991	0.0730179
	6.52	0.180845	0.123467
	6.54	0.295383	0.107338
	6.56	0.225189	0.143334
	6.58	0.276845	0.142357
	6.6	0.254092	0.135593
	6.62	0.211209	0.122518
	6.64	0.186841	0.11672
	6.66	0.20401	0.122217
	6.68	0.223533	0.12633
	6.7	0.260389	0.110121
	6.72	0.298698	0.0809082
	6.74	0.254049	0.0985671
	6.76	0.214085	0.0908394
	6.78	0.185935	0.116936
	6.8	0.196043	0.12417
	6.82	0.146636	0.144219
	6.84	0.146931	0.119622
	6.86	0.204931	0.113582
	6.88	0.193262	0.117899
	6.9	0.176801	0.132202
	6.92	0.174016	0.148695
	6.94	0.156316	0.133866
	6.96	0.188903	0.163306
	6.98	0.233328	0.114396
	7	0.244062	0.121864
	7.02	0.213405	0.107149
	7.04	0.198656	0.155142
	7.06	0.223903	0.109562
	7.08	0.218632	0.100334
	7.1	0.191524	0.115948
	7.12	0.17963	0.0924571
	7.14	0.175082	0.120397
	7.16	0.171885	0.100759
	7.18	0.201723	0.121556
	7.2	0.216878	0.0930239
	7.22	0.180957	0.112109
	7.24	0.196293	0.108315
	7.26	0.229141	0.128618
	7.28	0.23877	0.0971827
	7.3	0.217552	0.0996846
	7.32	0.241758	0.121564
	7.34	0.219076	0.127052
	7.36	0.267979	0.0772393
	7.38	0.293494	0.110991
	7.4	0.260242	0.101575
	7.42	0.280892	0.116632
	7.44	0.29554	0.094682
	7.46	0.267928	0.0911569
	7.48	0.236626	0.0821792
	7.5	0.233076	0.126234
	7.52	0.269223	0.120293
	7.54	0.224932	0.141367
	7.56	0.224862	0.0721325
	7.58	0.215683	0.110129
	7.6	0.204759	0.145097
	7.62	0.21177	0.115042
	7.64	0.205454	0.0986761
	7.66	0.190158	0.118447
	7.68	0.163746	0.104129
	7.7	0.197564	0.118891
	7.72	0.186824	0.0976797
	7.74	0.179332	0.114849
	7.76	0.223495	0.127005
	7.78	0.205859	0.12008
	7.8	0.253137	0.131463
	7.82	0.187845	0.144477
	7.84	0.15215	0.159836
	7.86	0.215639	0.12983
	7.88	0.20414	0.138226
	7.9	0.212357	0.137268
	7.92	0.216247	0.125311
	7.94	0.19598	0.102979
	7.96	0.185166	0.116785
	7.98	0.19553	0.108799
	8	0.181182	0.131636
	8.02	0.208571	0.121321
	8.04	0.157787	0.0985908
	8.06	0.122174	0.117155
	8.08	0.168613	0.133798
	8.1	0.188362	0.133021
	8.12	0.172419	0.0979995
	8.14	0.161944	0.120286
	8.16	0.148693	0.136356
	8.18	0.13783	0.106071
	8.2	0.176907	0.121918
	8.22	0.164582	0.144699
	8.24	0.143461	0.149077
	8.26	0.193512	0.124293
	8.28	0.11456	0.104222
	8.3	0.154125	0.162897
	8.32	0.148225	0.159168
	8.34	0.11607	0.116677
	8.36	0.141383	0.165637
	8.38	0.11744	0.112203
	8.4	0.132702	0.157898
	8.42	0.160689	0.0947291
	8.44	0.139878	0.145955
	8.46	0.161621	0.124376
	8.48	0.187398	0.117051
	8.5	0.167338	0.126222
	8.52	0.150134	0.132595
	8.54	0.183396	0.143888
	8.56	0.147462	0.0936575
	8.58	0.160435	0.114493
	8.6	0.196854	0.154234
	8.62	0.156315	0.132642
	8.64	0.163609	0.141646
	8.66	0.167458	0.120372
	8.68	0.157335	0.133281
	8.7	0.18753	0.127396
	8.72	0.157878	0.12751
	8.74	0.161581	0.129491
	8.76	0.164166	0.128229
	8.78	0.155974	0.149752
	8.8	0.148016	0.12082
	8.82	0.157128	0.128661
	8.84	0.190912	0.128622
	8.86	0.192236	0.117553
	8.88	0.198975	0.122872
	8.9	0.151252	0.111824
	8.92	0.135651	0.136689
	8.94	0.207288	0.125944
	8.96	0.141315	0.15838
	8.98	0.130664	0.116661
	9	0.158288	0.10251
	9.02	0.142606	0.0977799
	9.04	0.135129	0.131097
	9.06	0.131394	0.0914821
	9.08	0.19076	0.123195
	9.1	0.16416	0.0869795
	9.12	0.129701	0.113102
	9.14	0.156684	0.111348
	9.16	0.132168	0.116873
	9.18	0.155213	0.130233
	9.2	0.127848	0.114118
	9.22	0.147818	0.147536
	9.24	0.150019	0.105604
	9.26	0.18102	0.135882
	9.28	0.184774	0.135199
	9.3	0.143269	0.177765
	9.32	0.10881	0.138529
	9.34	0.138412	0.119608
	9.36	0.13638	0.113114
	9.38	0.146439	0.131049
	9.4	0.107181	0.118691
	9.42	0.111875	0.106506
	9.44	0.11036	0.124397
	9.46	0.12748	0.134868
	9.48	0.118871	0.158701
	9.5	0.135869	0.109048
	9.52	0.123711	0.120731
	9.54	0.102181	0.156036
	9.56	0.153351	0.14542
	9.58	0.147553	0.129202
	9.6	0.126131	0.156027
	9.62	0.165845	0.157901
	9.64	0.131942	0.138849
	9.66	0.166497	0.131361
	9.68	0.163351	0.125064
	9.7	0.158531	0.135425
	9.72	0.186309	0.115639
	9.74	0.155666	0.128735
	9.76	0.117368	0.120786
	9.78	0.137916	0.139114
	9.8	0.171806	0.130949
	9.82	0.13415	0.168677
	9.84	0.150409	0.143184
	9.86	0.128176	0.166696
	9.88	0.133319	0.173662
	9.9	0.138629	0.144696
	9.92	0.14588	0.183538
	9.94	0.144686	0.162375
	9.96	0.122078	0.111091
	9.98	0.131102	0.167817
	10	0.125566	0.164467
	10.02	0.133202	0.142523
	10.04	0.153908	0.0930086
	10.06	0.135819	0.149729
	10.08	0.132074	0.121047
	10.1	0.113941	0.176766
	10.12	0.120119	0.16641
	10.14	0.155932	0.132912
	10.16	0.103274	0.152084
	10.18	0.113874	0.140539
	10.2	0.154351	0.152181
	10.22	0.139613	0.136066
	10.24	0.133845	0.162118
	10.26	0.13071	0.161716
	10.28	0.157297	0.128618
	10.3	0.138154	0.161721
	10.32	0.137551	0.140805
	10.34	0.140302	0.14902
	10.36	0.132	0.15943
	10.38	0.148259	0.13565
	10.4	0.12322	0.136214
	10.42	0.122859	0.141785
	10.44	0.129338	0.183041
	10.46	0.141822	0.159095
	10.48	0.178235	0.134282
	10.5	0.151576	0.129895
	10.52	0.156103	0.136318
	10.54	0.15405	0.134488
	10.56	0.1659	0.141729
	10.58	0.162326	0.157195
	10.6	0.164711	0.129123
	10.62	0.164363	0.131423
	10.64	0.14718	0.16147
	10.66	0.162845	0.108966
	10.68	0.182324	0.140638
	10.7	0.123505	0.12275
	10.72	0.128601	0.146521
	10.74	0.143951	0.147693
	10.76	0.146403	0.190834
	10.78	0.178408	0.151223
	10.8	0.16918	0.152172
	10.82	0.163799	0.127524
	10.84	0.133462	0.18331
	10.86	0.13423	0.125068
	10.88	0.168168	0.107885
	10.9	0.173029	0.0877158
	10.92	0.167075	0.104875
	10.94	0.119794	0.112862
	10.96	0.160547	0.0663073
	10.98	0.162022	0.0895121
	11	0.126604	0.117406
	11.02	0.10811	0.122339
	11.04	0.137538	0.0769781
	11.06	0.123486	0.0717538
	11.08	0.141479	0.0913581
	11.1	0.121726	0.132339
	11.12	0.150309	0.105045
	11.14	0.14593	0.131209
	11.16	0.1105	0.0901881
	11.18	0.121174	0.0887806
	11.2	0.124276	0.108542
	11.22	0.106369	0.11714
	11.24	0.110423	0.118537
	11.26	0.107853	0.130497
	11.28	0.108048	0.170153
	11.3	0.138301	0.106594
	11.32	0.136271	0.127248
	11.34	0.123875	0.125723
	11.36	0.116561	0.106313
	11.38	0.103988	0.133452
	11.4	0.120891	0.143694
	11.42	0.102489	0.132744
	11.44	0.11191	0.134595
	11.46	0.109649	0.160629
	11.48	0.119079	0.115574
	11.5	0.13259	0.142156
	11.52	0.118827	0.134735
	11.54	0.121919	0.148541
	11.56	0.0998403	0.168467
	11.58	0.108076	0.151466
	11.6	0.13257	0.133331
	11.62	0.122435	0.111501
	11.64	0.124198	0.103167
	11.66	0.118319	0.148906
	11.68	0.134533	0.143976
	11.7	0.118792	0.133574
	11.72	0.137628	0.117385
	11.74	0.141644	0.141214
	11.76	0.113107	0.129556
	11.78	0.112395	0.156697
	11.8	0.120648	0.144747
	11.82	0.108208	0.131267
	11.84	0.122802	0.122964
	11.86	0.134071	0.109778
	11.88	0.137998	0.129761
	11.9	0.127596	0.109058
	11.92	0.113462	0.0903352
	11.94	0.126278	0.135996
	11.96	0.141188	0.0923644
	11.98	0.135363	0.11206
	12	0.162386	0.0887362
	12.02	0.162157	0.113485
	12.04	0.148963	0.108437
	12.06	0.184356	0.120666
	12.08	0.206128	0.122579
	12.1	0.152571	0.125325
	12.12	0.161408	0.141975
	12.14	0.128363	0.0843592
	12.16	0.196804	0.10399
	12.18	0.137995	0.100826
	12.2	0.110824	0.146199
	12.22	0.181499	0.135449
	12.24	0.133466	0.168273
	12.26	0.115641	0.150204
	12.28	0.144644	0.146052
	12.3	0.150112	0.116121
	12.32	0.132647	0.13517
	12.34	0.152316	0.099275
	12.36	0.12858	0.0982599
	12.38	0.114785	0.109725
	12.4	0.124341	0.146808
	12.42	0.128118	0.1412
	12.44	0.118574	0.133152
	12.46	0.141967	0.150689
	12.48	0.148032	0.186664
	12.5	0.121825	0.156014
	12.52	0.124924	0.204704
	12.54	0.159903	0.115077
	12.56	0.132056	0.141891
	12.58	0.134058	0.154007
	12.6	0.129368	0.138201
	12.62	0.143046	0.134662
	12.64	0.13055	0.133552
	12.66	0.112785	0.12116
	12.68	0.137879	0.10679
	12.7	0.129187	0.149814
	12.72	0.0985964	0.145224
	12.74	0.143485	0.0933172
	12.76	0.0914664	0.131079
	12.78	0.105682	0.0941401
	12.8	0.107088	0.164848
	12.82	0.105511	0.140807
	12.84	0.0697835	0.149301
	12.86	0.100994	0.158392
	12.88	0.0924303	0.161252
	12.9	0.0991484	0.153015
	12.92	0.0940337	0.13457
	12.94	0.113366	0.139498
	12.96	0.0778002	0.169023
	12.98	0.0884534	0.10494
	13	0.0890008	0.154842
	13.02	0.0932503	0.113644
	13.04	0.0990603	0.0902664
	13.06	0.128666	0.0876217
	13.08	0.10138	0.107919
	13.1	0.0835641	0.0988474
	13.12	0.0755357	0.113913
	13.14	0.0974922	0.121291
	13.16	0.0981031	0.136698
	13.18	0.0955335	0.135608
	13.2	0.0973491	0.110264
	13.22	0.0760661	0.150941
	13.24	0.10026	0.135922
	13.26	0.0916059	0.157917
	13.28	0.100632	0.101448
	13.3	0.0853949	0.130655
	13.32	0.0888915	0.109944
	13.34	0.0968547	0.1277
	13.36	0.105062	0.187734
	13.38	0.0898566	0.112066
	13.4	0.0729673	0.108782
	13.42	0.0889001	0.121449
	13.44	0.107159	0.0976335
	13.46	0.140536	0.13874
	13.48	0.109437	0.102214
	13.5	0.103949	0.123945
	13.52	0.104959	0.120458
	13.54	0.0865665	0.110123
	13.56	0.109139	0.140309
	13.58	0.0987096	0.100563
	13.6	0.112133	0.121684
	13.62	0.105691	0.12995
	13.64	0.0978138	0.0960403
	13.66	0.085211	0.126883
	13.68	0.0825871	0.0988062
	13.7	0.0628027	0.0904128
	13.72	0.0833833	0.0938825
	13.74	0.0667853	0.101388
	13.76	0.0668038	0.0685777
	13.78	0.0660534	0.104468
	13.8	0.0810762	0.0808801
	13.82	0.0802878	0.130617
	13.84	0.0727927	0.104865
	13.86	0.112604	0.123935
	13.88	0.0990197	0.0981585
	13.9	0.0877697	0.1209
	13.92	0.0968231	0.106529
	13.94	0.107868	0.140571
	13.96	0.119062	0.106458
	13.98	0.125913	0.0984064
	14	0.0903001	0.0986294
	14.02	0.0761837	0.105645
	14.04	0.0705601	0.0943371
	14.06	0.114388	0.118768
	14.08	0.0960478	0.102544
	14.1	0.0906677	0.123263
	14.12	0.115911	0.104846
	14.14	0.133385	0.0905094
	14.16	0.101522	0.115367
	14.18	0.109782	0.130184
	14.2	0.0923403	0.106614
	14.22	0.105862	0.105068
	14.24	0.0609141	0.0972578
	14.26	0.0570818	0.105111
	14.28	0.0772556	0.119247
	14.3	0.0696985	0.103682
	14.32	0.0932723	0.102685
	14.34	0.0794705	0.141709
	14.36	0.0751459	0.122238
	14.38	0.0640156	0.116961
	14.4	0.115665	0.11267
	14.42	0.101582	0.114913
	14.44	0.124108	0.0842734
	14.46	0.094641	0.0914396
	14.48	0.0993445	0.127104
	14.5	0.0974614	0.125957
	14.52	0.0688719	0.0880848
	14.54	0.063473	0.104229
	14.56	0.098043	0.0772736
	14.58	0.106236	0.0810084
	14.6	0.0578031	0.0993608
	14.62	0.0769607	0.101182
	14.64	0.157803	0.086566
	14.66	0.128192	0.160687
	14.68	0.0659132	0.108501
	14.7	0.0728909	0.133993
	14.72	0.116084	0.120994
	14.74	0.104933	0.104539
	14.76	0.107442	0.126577
	14.78	0.0994754	0.107596
	14.8	0.105582	0.15033
	14.82	0.118351	0.11506
	14.84	0.0938048	0.121852
	14.86	0.0747963	0.121232
	14.88	0.0999735	0.122553
	14.9	0.0658134	0.147151
	14.92	0.123777	0.114913
	14.94	0.0814463	0.0898459
	14.96	0.0893669	0.0917316
	14.98	0.0926451	0.0982112
	15	0.10052	0.132619
	15.02	0.115596	0.108965
	15.04	0.1406	0.0852019
	15.06	0.0833965	0.125485
	15.08	0.0703595	0.0920704
	15.1	0.0952516	0.100747
	15.12	0.0775757	0.0973013
	15.14	0.10083	0.183669
	15.16	0.120487	0.107684
	15.18	0.0804403	0.15397
	15.2	0.0731393	0.12109
	15.22	0.112869	0.134663
	15.24	0.0979765	0.0986344
	15.26	0.0970934	0.129806
	15.28	0.0722554	0.104925
	15.3	0.0808082	0.126192
	15.32	0.0953236	0.135961
	15.34	0.0833008	0.118424
	15.36	0.0912546	0.105264
	15.38	0.0638404	0.141697
	15.4	0.0813981	0.127709
	15.42	0.0940288	0.0832414
	15.44	0.0770565	0.08066
	15.46	0.0676467	0.079277
	15.48	0.0888139	0.127125
	15.5	0.0845309	0.0988645
	15.52	0.0810085	0.108262
	15.54	0.0659778	0.111088
	15.56	0.0700772	0.130857
	15.58	0.071999	0.10824
	15.6	0.0782532	0.130537
	15.62	0.0782161	0.074868
	15.64	0.0808089	0.122069
	15.66	0.0871263	0.106001
	15.68	0.10631	0.0927936
	15.7	0.0622509	0.100865
	15.72	0.0690048	0.0902192
	15.74	0.0913473	0.108596
	15.76	0.117774	0.0960716
	15.78	0.116213	0.106263
	15.8	0.129418	0.113976
	15.82	0.112249	0.107898
	15.84	0.0980458	0.0588306
	15.86	0.0920015	0.0872909
	15.88	0.0904987	0.0630197
	15.9	0.109396	0.0719473
	15.92	0.0894158	0.0987532
	15.94	0.111875	0.109131
	15.96	0.145186	0.133116
	15.98	0.109926	0.112248
	16	0.118165	0.0886702
	16.02	0.08623	0.0919552
	16.04	0.105436	0.109971
	16.06	0.0629484	0.110466
	16.08	0.110993	0.111764
	16.1	0.113503	0.125981
	16.12	0.121925	0.146121
	16.14	0.0857651	0.131105
	16.16	0.0852861	0.10969
	16.18	0.110047	0.109454
	16.2	0.0947751	0.112778
	16.22	0.0860932	0.11637
	16.24	0.091192	0.123138
	16.26	0.0837277	0.142793
	16.28	0.088676	0.116968
	16.3	0.0981871	0.115329
	16.32	0.13141	0.112581
	16.34	0.103835	0.163578
	16.36	0.104713	0.153282
	16.38	0.105322	0.120968
	16.4	0.112143	0.124067
	16.42	0.0948437	0.0812979
	16.44	0.124311	0.115613
	16.46	0.113639	0.0752264
	16.48	0.0682528	0.100098
	16.5	0.142974	0.133287
	16.52	0.155663	0.102454
	16.54	0.122482	0.139271
	16.56	0.121369	0.111737
	16.58	0.128471	0.138208
	16.6	0.114592	0.168073
	16.62	0.0976243	0.171036
	16.64	0.0898606	0.108634
	16.66	0.0795511	0.153998
	16.68	0.107682	0.149918
	16.7	0.121944	0.135314
	16.72	0.150402	0.0896984
	16.74	0.117503	0.119929
	16.76	0.0763257	0.101679
	16.78	0.0978484	0.115374
	16.8	0.0898928	0.122427
	16.82	0.0895833	0.0950849
	16.84	0.0922333	0.132148
	16.86	0.0790526	0.102004
	16.88	0.128778	0.0792458
	16.9	0.0601731	0.137261
	16.92	0.111763	0.139893
	16.94	0.118494	0.114718
	16.96	0.0813369	0.112701
	16.98	0.103765	0.108793
	17	0.0685014	0.123009
	17.02	0.0765444	0.0988387
	17.04	0.103323	0.146421
	17.06	0.0887222	0.102318
	17.08	0.105925	0.14943
	17.1	0.13196	0.164272
	17.12	0.0997967	0.130382
	17.14	0.0915743	0.126837
	17.16	0.106841	0.145604
	17.18	0.0790446	0.132352
	17.2	0.0703103	0.167501
	17.22	0.0655599	0.141349
	17.24	0.0831848	0.134788
	17.26	0.0876579	0.142497
	17.28	0.0806733	0.168993
	17.3	0.0897728	0.137904
	17.32	0.105369	0.141568
	17.34	0.0909084	0.118454
	17.36	0.0885087	0.135217
	17.38	0.0843892	0.177175
	17.4	0.0853336	0.152041
	17.42	0.0891542	0.135448
	17.44	0.0779965	0.0904005
	17.46	0.0764305	0.127889
	17.48	0.08446	0.0791455
	17.5	0.0748144	0.118915
	17.52	0.107537	0.108502
	17.54	0.0841436	0.106751
	17.56	0.0773617	0.0830017
	17.58	0.150773	0.118792
	17.6	0.151226	0.0852699
	17.62	0.10085	0.143823
	17.64	0.101071	0.117422
	17.66	0.0730046	0.091344
	17.68	0.0711486	0.0986326
	17.7	0.100038	0.0948958
	17.72	0.087985	0.131538
	17.74	0.0914039	0.0882675
	17.76	0.150607	0.0923937
	17.78	0.107859	0.120925
	17.8	0.0652334	0.0922336
	17.82	0.0749419	0.120361
	17.84	0.0698591	0.121418
	17.86	0.082501	0.125256
	17.88	0.0896892	0.144853
	17.9	0.0741512	0.0964035
	17.92	0.0741766	0.104339
	17.94	0.0797152	0.130277
	17.96	0.0709618	0.0657965
	17.98	0.0765903	0.0996451
	18	0.0953	0.116932
	18.02	0.0926806	0.128361
	18.04	0.0680385	0.0816543
	18.06	0.0972648	0.0724191
	18.08	0.0735916	0.148718
	18.1	0.0610038	0.123303
	18.12	0.0852707	0.0915072
	18.14	0.0831185	0.0854502
	18.16	0.078396	0.0955143
	18.18	0.0875619	0.117053
	18.2	0.0886957	0.102285
	18.22	0.0902473	0.130392
	18.24	0.100448	0.110619
	18.26	0.112112	0.129141
	18.28	0.0894639	0.14991
	18.3	0.100199	0.0914969
	18.32	0.117723	0.11642
	18.34	0.0947191	0.130841
	18.36	0.091622	0.164551
	18.38	0.0836068	0.12104
	18.4	0.0718193	0.148249
	18.42	0.0814864	0.136451
	18.44	0.067011	0.120825
	18.46	0.0677013	0.162381
	18.48	0.0947101	0.181956
	18.5	0.0795824	0.103803
	18.52	0.0656435	0.132824
	18.54	0.0748162	0.131871
	18.56	0.0906045	0.119864
	18.58	0.0844944	0.131495
	18.6	0.0670402	0.136281
	18.62	0.0796786	0.12858
	18.64	0.111977	0.106796
	18.66	0.0882646	0.165775
	18.68	0.0821207	0.1206
	18.7	0.0918975	0.0911465
	18.72	0.062437	0.125911
	18.74	0.0815615	0.134913
	18.76	0.0744944	0.145631
	18.78	0.0885473	0.12491
	18.8	0.0747388	0.147715
	18.82	0.0676925	0.144182
	18.84	0.0908205	0.151091
	18.86	0.0768963	0.129724
	18.88	0.0778699	0.0856237
	18.9	0.0872692	0.159106
	18.92	0.0582283	0.154741
	18.94	0.0723604	0.141067
	18.96	0.0667061	0.159207
	18.98	0.0779249	0.15823
	19	0.0771226	0.103064
	19.02	0.0844437	0.147196
	19.04	0.0925543	0.111179
	19.06	0.0703243	0.114541
	19.08	0.091468	0.167392
	19.1	0.0702878	0.110818
	19.12	0.0721282	0.113889
	19.14	0.0633603	0.102852
	19.16	0.0939678	0.152091
	19.18	0.079278	0.111105
	19.2	0.0689505	0.121749
	19.22	0.102494	0.138212
	19.24	0.0536116	0.0886258
	19.26	0.049639	0.129194
	19.28	0.0739286	0.106595
	19.3	0.0521454	0.121584
	19.32	0.105935	0.171279
	19.34	0.0728349	0.174204
	19.36	0.0608329	0.147479
	19.38	0.0704929	0.15643
	19.4	0.0678994	0.144222
	19.42	0.0617173	0.153271
	19.44	0.0665098	0.148626
	19.46	0.100402	0.128968
	19.48	0.0820068	0.131916
	19.5	0.0830906	0.149413
	19.52	0.0698541	0.165629
	19.54	0.0852091	0.197378
	19.56	0.0826917	0.148542
	19.58	0.0890521	0.154003
	19.6	0.071275	0.14104
	19.62	0.0761792	0.137056
	19.64	0.0815803	0.153552
	19.66	0.06457	0.161179
	19.68	0.0686291	0.159299
	19.7	0.048946	0.134262
	19.72	0.0556208	0.181679
	19.74	0.0711282	0.16279
	19.76	0.0896072	0.170402
	19.78	0.0549497	0.128061
	19.8	0.0718919	0.140192
	19.82	0.0974681	0.140369
	19.84	0.114005	0.115149
	19.86	0.112243	0.13496
	19.88	0.0766221	0.109752
	19.9	0.0803812	0.144105
	19.92	0.0859751	0.11791
	19.94	0.109574	0.102712
	19.96	0.0894193	0.070571
	19.98	0.0842207	0.120565
	20	0.0759501	0.093107
	20.02	0.119266	0.113469
	20.04	0.0570339	0.115736
	20.06	0.098899	0.153805
	20.08	0.129637	0.115692
	20.1	0.0732563	0.137346
	20.12	0.0793492	0.102331
	20.14	0.0596795	0.0959503
	20.16	0.0688114	0.0906906
	20.18	0.0680245	0.107626
	20.2	0.0857416	0.0893811
	20.22	0.106764	0.132402
	20.24	0.0734683	0.101284
	20.26	0.068547	0.118131
	20.28	0.0430135	0.114329
	20.3	0.107075	0.148202
	20.32	0.0741258	0.0900942
	20.34	0.0906649	0.156196
	20.36	0.0685097	0.0882341
	20.38	0.0976316	0.153855
	20.4	0.0717465	0.123337
	20.42	0.0905546	0.133167
	20.44	0.0781918	0.134181
	20.46	0.0674786	0.13148
	20.48	0.0573868	0.148951
	20.5	0.12884	0.123812
	20.52	0.0803928	0.130489
	20.54	0.107268	0.146883
	20.56	0.0807762	0.137197
	20.58	0.105623	0.11278
	20.6	0.106125	0.101864
	20.62	0.111325	0.134544
	20.64	0.0606547	0.0936306
	20.66	0.101331	0.104035
	20.68	0.0982939	0.0883926
	20.7	0.0715602	0.0858821
	20.72	0.05871	0.113705
	20.74	0.0935104	0.167922
	20.76	0.0875028	0.148658
	20.78	0.114034	0.149109
	20.8	0.0714993	0.13405
	20.82	0.0814185	0.135492
	20.84	0.0901131	0.13376
	20.86	0.0932104	0.106874
	20.88	0.0559038	0.12181
	20.9	0.0458251	0.133025
	20.92	0.0567938	0.176111
	20.94	0.0513237	0.106865
	20.96	0.0593589	0.151126
	20.98	0.0604798	0.138016
	21	0.0639012	0.146668
	21.02	0.0675197	0.0947783
	21.04	0.0711866	0.111316
	21.06	0.0646912	0.105918
	21.08	0.0740114	0.0493195
	21.1	0.0559862	0.114405
	21.12	0.0578743	0.0979604
	21.14	0.0589298	0.100775
	21.16	0.0838579	0.0912432
	21.18	0.0521263	0.103687
	21.2	0.0779469	0.136526
	21.22	0.072863	0.118981
	21.24	0.0665277	0.115546
	21.26	0.0746737	0.144462
	21.28	0.0919552	0.159704
	21.3	0.148372	0.0836871
	21.32	0.0957358	0.105485
	21.34	0.0920552	0.0919582
	21.36	0.0831896	0.0897882
	21.38	0.140708	0.10655
	21.4	0.0927767	0.180375
	21.42	0.0690138	0.180496
	21.44	0.0927676	0.142033
	21.46	0.088597	0.175878
	21.48	0.0727336	0.233134
	21.5	0.134126	0.155167
	21.52	0.0609094	0.121666
	21.54	0.0895928	0.159761
	21.56	0.0839021	0.184059
	21.58	0.118708	0.155213
	21.6	0.085603	0.173114
	21.62	0.0675142	0.192308
	21.64	0.0942922	0.133834
	21.66	0.100931	0.156351
	21.68	0.0794023	0.166437
	21.7	0.0936313	0.242866
	21.72	0.0716448	0.176153
	21.74	0.0720558	0.16132
	21.76	0.0950967	0.165737
	21.78	0.0595205	0.117613
	21.8	0.0641303	0.160999
	21.82	0.077053	0.183967
	21.84	0.0976002	0.157159
	21.86	0.0944121	0.134883
	21.88	0.122767	0.155172
	21.9	0.105904	0.202077
	21.92	0.0961778	0.172009
	21.94	0.115623	0.188613
	21.96	0.112085	0.125322
	21.98	0.0624996	0.155505
	22	0.0331294	0.169391
	22.02	0.080817	0.201341
	22.04	0.0771452	0.0949405
	22.06	0.100706	0.157719
	22.08	0.0846296	0.147979
	22.1	0.0695167	0.145079
	22.12	0.0704243	0.171735
	22.14	0.0920302	0.134497
	22.16	0.0603982	0.0976028
	22.18	0.105975	0.202977
	22.2	0.0931664	0.147558
	22.22	0.087327	0.116155
	22.24	0.0824332	0.143366
	22.26	0.0739101	0.144629
	22.28	0.0912229	0.176732
	22.3	0.0962622	0.133469
	22.32	0.0986933	0.157712
	22.34	0.109353	0.183084
	22.36	0.0975112	0.258599
	22.38	0.0938397	0.233284
	22.4	0.107796	0.210086
	22.42	0.130261	0.243665
	22.44	0.136584	0.227845
	22.46	0.125674	0.207065
	22.48	0.110261	0.256549
	22.5	0.129834	0.294754
	22.52	0.118019	0.257065
	22.54	0.147181	0.292744
	22.56	0.150232	0.249741
	22.58	0.108933	0.265344
	22.6	0.138149	0.280296
	22.62	0.0979727	0.28685
	22.64	0.0958628	0.26437
	22.66	0.129678	0.290424
	22.68	0.152506	0.20703
	22.7	0.150153	0.270415
	22.72	0.167311	0.24837
	22.74	0.210058	0.276756
	22.76	0.157708	0.286302
	22.78	0.156714	0.225734
	22.8	0.165956	0.290372
	22.82	0.137716	0.245946
	22.84	0.179539	0.255405
	22.86	0.149485	0.230013
	22.88	0.10801	0.28137
	22.9	0.161825	0.237712
	22.92	0.136376	0.241658
	22.94	0.125416	0.282458
	22.96	0.15972	0.275101
	22.98	0.183314	0.218866
	23	0.0905953	0.276176
	23.02	0.127768	0.26842
	23.04	0.0683336	0.257107
	23.06	0.0932543	0.212175
	23.08	0.060706	0.255917
	23.1	0.0799688	0.253692
	23.12	0.0312565	0.298504
	23.14	0.0898643	0.291298
	23.16	0.0633242	0.3126
	23.18	0.0865711	0.316013
	23.2	0.117467	0.273254
	23.22	0.137982	0.301099
	23.24	0.160566	0.285816
	23.26	0.150015	0.291856
	23.28	0.0918419	0.256333
	23.3	0.116778	0.316989
	23.32	0.0769768	0.244884
	23.34	0.16487	0.254727
	23.36	0.121605	0.274829
	23.38	0.134603	0.268797
	23.4	0.0908734	0.269405
	23.42	0.0952681	0.23321
	23.44	0.0899144	0.284888
	23.46	0.132896	0.237671
	23.48	0.124441	0.260071
	23.5	0.148974	0.219315
	23.52	0.145107	0.217402
	23.54	0.0873456	0.274744
	23.56	0.0931647	0.241941
	23.58	0.0900473	0.265053
	23.6	0.0769914	0.242825
	23.62	0.0994346	0.232909
	23.64	0.0737006	0.260694
	23.66	0.0909761	0.2451
	23.68	0.108687	0.249487
	23.7	0.102481	0.227615
	23.72	0.139637	0.226428
	23.74	0.0899117	0.210563
	23.76	0.0811383	0.23646
	23.78	0.098196	0.285944
	23.8	0.0813365	0.23002
	23.82	0.06623	0.192818
	23.84	0.0784637	0.270497
	23.86	0.0735989	0.231413
	23.88	0.0885952	0.234496
	23.9	0.115693	0.230945
	23.92	0.101449	0.277264
	23.94	0.0635827	0.279183
	23.96	0.10356	0.280774
	23.98	0.100229	0.212135
	24	0.0764884	0.24285
	24.02	0.0726068	0.260622
	24.04	0.0674086	0.267371
	24.06	0.0993212	0.280125
	24.08	0.102155	0.259434
	24.1	0.104747	0.279197
	24.12	0.0967188	0.274168
	24.14	0.0672374	0.254222
	24.16	0.0849291	0.284312
	24.18	0.108138	0.266165
	24.2	0.0788619	0.281695
	24.22	0.0901562	0.294673
	24.24	0.0685443	0.239646
	24.26	0.0919743	0.267077
	24.28	0.0692859	0.233661
	24.3	0.112543	0.234436
	24.32	0.0982075	0.215011
	24.34	0.100262	0.250339
	24.36	0.096673	0.241045
	24.38	0.0789093	0.26611
	24.4	0.0615562	0.237935
	24.42	0.094619	0.240737
	24.44	0.0872201	0.252143
	24.46	0.0893552	0.272379
	24.48	0.0974591	0.264396
	24.5	0.0813989	0.285492
	24.52	0.0524561	0.237029
	24.54	0.0897129	0.243765
	24.56	0.0662792	0.245279
	24.58	0.0456442	0.292939
	24.6	0.0909089	0.280353
	24.62	0.0776803	0.286534
	24.64	0.0742516	0.286136
	24.66	0.0635372	0.266478
	24.68	0.0985837	0.26357
	24.7	0.0744997	0.253266
	24.72	0.105854	0.298192
	24.74	0.0794563	0.232464
	24.76	0.0727786	0.282295
	24.78	0.0633755	0.276215
	24.8	0.0621204	0.316763
	24.82	0.0760777	0.319185
	24.84	0.0597478	0.270026
	24.86	0.109296	0.327736
	24.88	0.0917331	0.314776
	24.9	0.0902955	0.306448
	24.92	0.109557	0.274701
	24.94	0.0727002	0.286384
	24.96	0.104147	0.324005
	24.98	0.13473	0.282656
	25	0.147357	0.245642
	25.02	0.114084	0.214854
	25.04	0.0912529	0.271175
	25.06	0.140929	0.265183
	25.08	0.104614	0.214749
	25.1	0.111884	0.254544
	25.12	0.0955932	0.284935
	25.14	0.0881156	0.258944
	25.16	0.0865254	0.295444
	25.18	0.0845946	0.23927
	25.2	0.0978803	0.239203
	25.22	0.081547	0.214607
	25.24	0.0910387	0.306365
	25.26	0.0755727	0.219627
	25.28	0.0719661	0.228426
	25.3	0.0535664	0.261692
	25.32	0.0979108	0.177992
	25.34	0.0773595	0.277618
	25.36	0.116555	0.263479
	25.38	0.128863	0.215681
	25.4	0.09081	0.268391
	25.42	0.0827597	0.293693
	25.44	0.0714644	0.275685
	25.46	0.128503	0.262126
	25.48	0.100688	0.245232
	25.5	0.106953	0.237414
	25.52	0.0898544	0.269107
	25.54	0.0571241	0.286229
	25.56	0.106903	0.262038
	25.58	0.122483	0.225286
	25.6	0.0913439	0.279888
	25.62	0.0611079	0.249433
	25.64	0.0954756	0.260062
	25.66	0.0411861	0.279666
	25.68	0.0688078	0.244575
	25.7	0.0696431	0.271475
	25.72	0.115347	0.27146
	25.74	0.123977	0.274646
	25.76	0.10327	0.242603
	25.78	0.124126	0.316581
	25.8	0.0633646	0.283623
	25.82	0.0952211	0.300373
	25.84	0.0769946	0.279003
	25.86	0.0963869	0.27205
	25.88	0.0926373	0.230859
	25.9	0.111794	0.230847
	25.92	0.102407	0.271197
	25.94	0.089985	0.269876
	25.96	0.118459	0.280021
	25.98	0.0993573	0.267504
	26	0.0984074	0.284014
	26.02	0.0794312	0.28844
	26.04	0.0823424	0.292669
	26.06	0.102243	0.251227
	26.08	0.099286	0.261723
	26.1	0.0796911	0.240596
	26.12	0.108213	0.252771
	26.14	0.119907	0.272196
	26.16	0.128084	0.26612
	26.18	0.127445	0.274363
	26.2	0.071162	0.301793
	26.22	0.114421	0.331792
	26.24	0.106957	0.324425
	26.26	0.0737441	0.282381
	26.28	0.135226	0.249105
	26.3	0.117559	0.268074
	26.32	0.0746781	0.282766
	26.34	0.0585404	0.275304
	26.36	0.0988508	0.280166
	26.38	0.117019	0.26519
	26.4	0.0679898	0.260277
	26.42	0.0548917	0.283824
	26.44	0.0589756	0.275684
	26.46	0.0689249	0.257496
	26.48	0.109101	0.275636
	26.5	0.120155	0.292008
	26.52	0.142197	0.304691
	26.54	0.156534	0.287187
	26.56	0.151609	0.331214
	26.58	0.0907034	0.339277
	26.6	0.149949	0.305905
	26.62	0.130868	0.326144
	26.64	0.13794	0.29377
	26.66	0.0965987	0.290994
	26.68	0.111769	0.257583
	26.7	0.0866662	0.293988
	26.72	0.117665	0.257325
	26.74	0.120219	0.293488
	26.76	0.114274	0.299484
	26.78	0.0822023	0.264281
	26.8	0.131343	0.289524
	26.82	0.11875	0.293389
	26.84	0.120606	0.37251
	26.86	0.118969	0.295753
	26.88	0.123892	0.338107
	26.9	0.118269	0.338494
	26.92	0.14496	0.367866
	26.94	0.127971	0.339082
	26.96	0.162643	0.354764
	26.98	0.140833	0.386983
	27	0.156945	0.305736
	27.02	0.178811	0.327718
	27.04	0.133943	0.312822
	27.06	0.125573	0.337088
	27.08	0.132242	0.313639
	27.1	0.121293	0.277099
	27.12	0.151467	0.301177
	27.14	0.131922	0.264558
	27.16	0.165867	0.291659
	27.18	0.150521	0.276117
	27.2	0.163648	0.260553
	27.22	0.131669	0.264617
	27.24	0.138176	0.303433
	27.26	0.135074	0.305372
	27.28	0.134965	0.25662
	27.3	0.157938	0.273661
	27.32	0.171738	0.322191
	27.34	0.15699	0.324527
	27.36	0.152866	0.247238
	27.38	0.183196	0.331666
	27.4	0.132351	0.336877
	27.42	0.110487	0.263895
	27.44	0.148982	0.236029
	27.46	0.170214	0.248612
	27.48	0.19966	0.288924
	27.5	0.127242	0.303816
	27.52	0.135203	0.315323
	27.54	0.159839	0.301304
	27.56	0.127882	0.301399
	27.58	0.12858	0.311529
	27.6	0.108062	0.291517
	27.62	0.133703	0.265262
	27.64	0.165823	0.289625
	27.66	0.117129	0.30593
	27.68	0.0930497	0.303777
	27.7	0.0990388	0.318913
	27.72	0.103053	0.28246
	27.74	0.118346	0.321838
	27.76	0.101481	0.326275
	27.78	0.12972	0.310552
	27.8	0.0925749	0.341206
	27.82	0.13172	0.344668
	27.84	0.0922346	0.311307
	27.86	0.139429	0.322808
	27.88	0.11731	0.334436
	27.9	0.149649	0.309094
	27.92	0.14429	0.325432
	27.94	0.119384	0.254937
	27.96	0.103237	0.293564
	27.98	0.0986218	0.312625
	28	0.1077	0.279319
	28.02	0.0907695	0.299351
	28.04	0.0976314	0.348154
	28.06	0.118573	0.309447
	28.08	0.0907007	0.245612
	28.1	0.112119	0.347943
	28.12	0.111935	0.326869
	28.14	0.0974964	0.313629
	28.16	0.0925372	0.308188
	28.18	0.102468	0.271092
	28.2	0.133945	0.286302
	28.22	0.12366	0.27491
	28.24	0.102684	0.300404
	28.26	0.119897	0.299634
	28.28	0.121982	0.252328
	28.3	0.126429	0.265647
	28.32	0.104442	0.254269
	28.34	0.11375	0.329194
	28.36	0.133553	0.283639
	28.38	0.106821	0.259833
	28.4	0.145922	0.232019
	28.42	0.163348	0.246435
	28.44	0.148464	0.256247
	28.46	0.128542	0.272896
	28.48	0.152329	0.280863
	28.5	0.115529	0.284016
	28.52	0.12963	0.279095
	28.54	0.16401	0.306104
	28.56	0.135477	0.262379
	28.58	0.175557	0.273682
	28.6	0.138196	0.240024
	28.62	0.130351	0.260387
	28.64	0.149159	0.26912
	28.66	0.15277	0.253468
	28.68	0.142865	0.290125
	28.7	0.160583	0.275896
	28.72	0.168084	0.279066
	28.74	0.181509	0.228755
	28.76	0.203829	0.27938
	28.78	0.150218	0.249594
	28.8	0.10078	0.262959
	28.82	0.143576	0.274723
	28.84	0.121437	0.259264
	28.86	0.147671	0.230487
	28.88	0.121415	0.281704
	28.9	0.139986	0.260926
	28.92	0.119397	0.261219
	28.94	0.11585	0.259223
	28.96	0.174665	0.286512
	28.98	0.17071	0.274109
	29	0.140995	0.232846
	29.02	0.142688	0.244938
	29.04	0.187735	0.239255
	29.06	0.14373	0.246027
	29.08	0.118916	0.251961
	29.1	0.120773	0.279439
	29.12	0.115318	0.280269
	29.14	0.145445	0.30463
	29.16	0.153299	0.249252
	29.18	0.174882	0.264511
	29.2	0.160124	0.236004
	29.22	0.147844	0.208021
	29.24	0.115721	0.291909
	29.26	0.151923	0.259238
	29.28	0.1063	0.309597
	29.3	0.121953	0.310621
	29.32	0.140891	0.268199
	29.34	0.133295	0.254132
	29.36	0.116436	0.291069
	29.38	0.117115	0.286543
	29.4	0.120828	0.293279
	29.42	0.134247	0.307252
	29.44	0.112109	0.266492
	29.46	0.134997	0.278572
	29.48	0.117244	0.290392
	29.5	0.13184	0.285681
	29.52	0.156743	0.302542
	29.54	0.173645	0.300256
	29.56	0.138558	0.229317
	29.58	0.133483	0.341969
	29.6	0.168184	0.274345
	29.62	0.129676	0.222227
	29.64	0.136763	0.334399
	29.66	0.134799	0.290163
	29.68	0.161003	0.296469
	29.7	0.147366	0.296877
	29.72	0.185931	0.286417
	29.74	0.158607	0.306912
	29.76	0.188641	0.312737
	29.78	0.118867	0.303502
	29.8	0.122991	0.330547
	29.82	0.126552	0.32707
	29.84	0.120428	0.285639
	29.86	0.123153	0.292954
	29.88	0.101745	0.316142
	29.9	0.150493	0.258448
	29.92	0.108618	0.291224
	29.94	0.119063	0.244178
	29.96	0.110587	0.284805
	29.98	0.108752	0.283731
	30	0.131564	0.29869
	30.02	0.163428	0.341961
	30.04	0.121437	0.337117
	30.06	0.136037	0.284569
	30.08	0.103093	0.304062
	30.1	0.141986	0.288779
	30.12	0.162666	0.266875
	30.14	0.133557	0.308152
	30.16	0.109566	0.337601
	30.18	0.104729	0.31274
	30.2	0.125571	0.269757
	30.22	0.115998	0.333769
	30.24	0.124391	0.283802
	30.26	0.111993	0.331108
	30.28	0.155308	0.24702
	30.3	0.142036	0.323643
	30.32	0.132855	0.317931
	30.34	0.147364	0.284439
	30.36	0.104152	0.277548
	30.38	0.15142	0.272969
	30.4	0.123852	0.258125
	30.42	0.121766	0.268393
	30.44	0.120644	0.292767
	30.46	0.10099	0.259688
	30.48	0.143992	0.299145
	30.5	0.138943	0.298511
	30.52	0.138837	0.311785
	30.54	0.155351	0.234772
	30.56	0.149366	0.242121
	30.58	0.148077	0.263673
	30.6	0.140102	0.214582
	30.62	0.152993	0.256792
	30.64	0.164315	0.255427
	30.66	0.145644	0.240774
	30.68	0.107053	0.228364
	30.7	0.133473	0.296183
	30.72	0.155356	0.219497
	30.74	0.137461	0.18848
	30.76	0.113291	0.216987
	30.78	0.113502	0.224813
	30.8	0.130432	0.213412
	30.82	0.144672	0.228563
	30.84	0.158019	0.221793
	30.86	0.136908	0.24795
	30.88	0.155847	0.253122
	30.9	0.200041	0.243296
	30.92	0.150807	0.227787
	30.94	0.223955	0.246439
	30.96	0.163338	0.274921
	30.98	0.174188	0.268077
	31	0.189789	0.252408
	31.02	0.152119	0.297106
	31.04	0.165101	0.284146
	31.06	0.182884	0.247662
	31.08	0.190855	0.325495
	31.1	0.182296	0.275653
	31.12	0.163591	0.272324
	31.14	0.163297	0.272944
	31.16	0.182994	0.279753
	31.18	0.171433	0.286466
	31.2	0.148552	0.301489
	31.22	0.191246	0.282452
	31.24	0.163894	0.264631
	31.26	0.151592	0.247209
	31.28	0.148051	0.294461
	31.3	0.131738	0.262965
	31.32	0.177307	0.304636
	31.34	0.151377	0.34009
	31.36	0.181789	0.317028
	31.38	0.183752	0.342678
	31.4	0.193633	0.296646
	31.42	0.177574	0.326661
	31.44	0.119897	0.376916
	31.46	0.11711	0.272297
	31.48	0.145801	0.250453
	31.5	0.164066	0.318092
	31.52	0.14459	0.314541
	31.54	0.168858	0.285766
	31.56	0.158067	0.30241
	31.58	0.166016	0.344341
	31.6	0.169104	0.290212
	31.62	0.138018	0.246017
	31.64	0.152656	0.311609
	31.66	0.122545	0.33313
	31.68	0.161991	0.285936
	31.7	0.124414	0.317699
	31.72	0.119692	0.244707
	31.74	0.124637	0.242295
	31.76	0.139535	0.280607
	31.78	0.134266	0.28184
	31.8	0.148117	0.289702
	31.82	0.155722	0.265632
	31.84	0.137997	0.298895
	31.86	0.158098	0.245968
	31.88	0.152151	0.308019
	31.9	0.134657	0.30919
	31.92	0.164105	0.33889
	31.94	0.17673	0.344136
	31.96	0.17787	0.252592
	31.98	0.141013	0.340552
	32	0.156109	0.336074
	32.02	0.145258	0.364496
	32.04	0.168308	0.276672
	32.06	0.201286	0.282599
	32.08	0.161458	0.259185
	32.1	0.171042	0.282225
	32.12	0.169931	0.282808
	32.14	0.176111	0.288251
	32.16	0.160702	0.248858
	32.18	0.121774	0.279606
	32.2	0.136215	0.285373
	32.22	0.136786	0.280222
	32.24	0.16118	0.210819
	32.26	0.140385	0.219947
	32.28	0.154172	0.328002
	32.3	0.11056	0.303377
	32.32	0.144621	0.268744
	32.34	0.133015	0.280976
	32.36	0.145309	0.273038
	32.38	0.144835	0.302275
	32.4	0.116134	0.293686
	32.42	0.152233	0.294376
	32.44	0.149918	0.291059
	32.46	0.106653	0.286354
	32.48	0.124447	0.240833
	32.5	0.115931	0.223445
	32.52	0.110513	0.324817
	32.54	0.150917	0.280149
	32.56	0.122068	0.272078
	32.58	0.129796	0.195256
	32.6	0.125586	0.281651
	32.62	0.137243	0.277295
	32.64	0.125839	0.300169
	32.66	0.12439	0.268034
	32.68	0.0987528	0.304418
	32.7	0.119729	0.276426
	32.72	0.140172	0.25776
	32.74	0.10283	0.30374
	32.76	0.117699	0.314734
	32.78	0.0927377	0.273693
	32.8	0.113425	0.252926
	32.82	0.10668	0.342407
	32.84	0.146483	0.282133
	32.86	0.112455	0.346921
	32.88	0.118371	0.318205
	32.9	0.161835	0.278394
	32.92	0.141072	0.300372
	32.94	0.124508	0.306645
	32.96	0.129605	0.326107
	32.98	0.130957	0.296937
	33	0.135455	0.233528
	33.02	0.132984	0.259696
	33.04	0.115271	0.272018
	33.06	0.154947	0.280614
	33.08	0.115672	0.244278
	33.1	0.126691	0.217662
	33.12	0.126924	0.279941
	33.14	0.152735	0.274571
	33.16	0.15392	0.29118
	33.18	0.138605	0.309549
	33.2	0.134223	0.279798
	33.22	0.1584	0.265627
	33.24	0.14349	0.294449
	33.26	0.13613	0.246435
	33.28	0.123475	0.264228
	33.3	0.153228	0.290776
	33.32	0.151628	0.256269
	33.34	0.160705	0.282649
	33.36	0.151433	0.328663
	33.38	0.143289	0.257727
	33.4	0.109607	0.336305
	33.42	0.120976	0.323491
	33.44	0.131106	0.371105
	33.46	0.140953	0.337857
	33.48	0.149269	0.286562
	33.5	0.149592	0.288286
	33.52	0.140659	0.32016
	33.54	0.127718	0.318009
	33.56	0.182107	0.264051
	33.58	0.177708	0.293511
	33.6	0.117908	0.280308
	33.62	0.154613	0.235369
	33.64	0.137388	0.288162
	33.66	0.147916	0.273238
	33.68	0.170124	0.31641
	33.7	0.171849	0.237962
	33.72	0.139941	0.266429
	33.74	0.163986	0.243734
	33.76	0.166606	0.296359
	33.78	0.162206	0.264033
	33.8	0.17795	0.305298
	33.82	0.1619	0.327773
	33.84	0.227526	0.353745
	33.86	0.151686	0.26929
	33.88	0.190721	0.290066
	33.9	0.171866	0.343833
	33.92	0.164418	0.29473
	33.94	0.166519	0.347608
	33.96	0.164948	0.317772
	33.98	0.150454	0.302433
	34	0.14169	0.311582
	34.02	0.130693	0.285688
	34.04	0.143791	0.295841
	34.06	0.16488	0.313398
	34.08	0.169898	0.341867
	34.1	0.140116	0.257815
	34.12	0.158706	0.325302
	34.14	0.146632	0.336074
	34.16	0.149088	0.321898
	34.18	0.146094	0.322079
	34.2	0.177236	0.33661
	34.22	0.159472	0.345518
	34.24	0.197011	0.338189
	34.26	0.135357	0.296459
	34.28	0.146956	0.285362
	34.3	0.175934	0.340363
	34.32	0.200267	0.34337
	34.34	0.160168	0.297549
	34.36	0.124582	0.397525
	34.38	0.159545	0.365111
	34.4	0.147817	0.335873
	34.42	0.187859	0.305691
	34.44	0.140301	0.333024
	34.46	0.167844	0.388666
	34.48	0.139142	0.332536
	34.5	0.147251	0.301699
	34.52	0.159667	0.296063
	34.54	0.163914	0.270272
	34.56	0.166799	0.319185
	34.58	0.149892	0.281706
	34.6	0.165331	0.291976
	34.62	0.146967	0.272416
	34.64	0.156854	0.318892
	34.66	0.159374	0.259621
	34.68	0.179469	0.33209
	34.7	0.160253	0.369198
	34.72	0.145344	0.29375
	34.74	0.171257	0.305196
	34.76	0.125907	0.291165
	34.78	0.131648	0.307374
	34.8	0.1332	0.305224
	34.82	0.154448	0.346777
	34.84	0.16081	0.328825
	34.86	0.150698	0.373804
	34.88	0.168224	0.310277
	34.9	0.20616	0.306521
	34.92	0.209921	0.306415
	34.94	0.181687	0.331027
	34.96	0.201463	0.352917
	34.98	0.12588	0.296763
	35	0.160954	0.326276
	35.02	0.163736	0.313917
	35.04	0.187577	0.307588
	35.06	0.162916	0.321901
	35.08	0.115285	0.321412
	35.1	0.151471	0.28827
	35.12	0.132864	0.296228
	35.14	0.135896	0.301267
	35.16	0.121948	0.335662
	35.18	0.190566	0.320083
	35.2	0.186829	0.324309
	35.22	0.189846	0.309818
	35.24	0.175272	0.364079
	35.26	0.108339	0.346918
	35.28	0.2145	0.388433
	35.3	0.185291	0.337618
	35.32	0.190871	0.367999
	35.34	0.205612	0.340878
	35.36	0.165159	0.31974
	35.38	0.18416	0.346096
	35.4	0.188329	0.324135
	35.42	0.149775	0.323533
	35.44	0.204515	0.298154
	35.46	0.20755	0.278726
	35.48	0.21336	0.316346
	35.5	0.177431	0.356753
	35.52	0.189408	0.31324
	35.54	0.161775	0.35698
	35.56	0.177103	0.335985
	35.58	0.149061	0.346903
	35.6	0.177232	0.353316
	35.62	0.153384	0.340378
	35.64	0.159505	0.292246
	35.66	0.178562	0.337667
	35.68	0.150483	0.311141
	35.7	0.218894	0.345688
	35.72	0.184785	0.365229
	35.74	0.184449	0.291192
	35.76	0.162216	0.320202
	35.78	0.169188	0.343586
	35.8	0.162906	0.301748
	35.82	0.173865	0.361972
	35.84	0.157399	0.347724
	35.86	0.151175	0.310432
	35.88	0.16824	0.303842
	35.9	0.19483	0.322676
	35.92	0.1936	0.339656
	35.94	0.216246	0.286556
	35.96	0.159995	0.317143
	35.98	0.179792	0.314797
	36	0.158501	0.288924
	36.02	0.178486	0.336713
	36.04	0.200658	0.321136
	36.06	0.168563	0.349624
	36.08	0.142632	0.326616
	36.1	0.140699	0.322875
	36.12	0.140957	0.275158
	36.14	0.120322	0.31074
	36.16	0.107651	0.312633
	36.18	0.143335	0.286941
	36.2	0.158225	0.259688
	36.22	0.152428	0.26335
	36.24	0.166061	0.275969
	36.26	0.147434	0.324581
	36.28	0.138107	0.319394
	36.3	0.145074	0.265755
	36.32	0.174401	0.291517
	36.34	0.176186	0.293413
	36.36	0.137334	0.289237
	36.38	0.122795	0.321309
	36.4	0.183606	0.313234
	36.42	0.200711	0.296607
	36.44	0.171355	0.304794
	36.46	0.158425	0.329363
	36.48	0.141981	0.343818
	36.5	0.182983	0.384521
	36.52	0.171227	0.268876
	36.54	0.206839	0.337342
	36.56	0.172347	0.312799
	36.58	0.168483	0.247788
	36.6	0.150437	0.331255
	36.62	0.152017	0.346789
	36.64	0.127718	0.357788
	36.66	0.157653	0.324109
	36.68	0.139233	0.365552
	36.7	0.125031	0.320782
	36.72	0.128594	0.308101
	36.74	0.15334	0.266622
	36.76	0.168639	0.337315
	36.78	0.173036	0.301221
	36.8	0.158509	0.223379
	36.82	0.123858	0.253274
	36.84	0.140022	0.283707
	36.86	0.130735	0.258099
	36.88	0.154616	0.303423
	36.9	0.160888	0.263361
	36.92	0.156864	0.317036
	36.94	0.144452	0.308078
	36.96	0.139002	0.321609
	36.98	0.168691	0.272454
	37	0.171186	0.3571
	37.02	0.185106	0.334975
	37.04	0.154856	0.277916
	37.06	0.144004	0.310381
	37.08	0.13794	0.245385
	37.1	0.13942	0.310497
	37.12	0.15225	0.30346
	37.14	0.149197	0.311692
	37.16	0.166714	0.292198
	37.18	0.109809	0.297529
	37.2	0.130985	0.350528
	37.22	0.17088	0.351893
	37.24	0.145029	0.330443
	37.26	0.145804	0.306194
	37.28	0.166681	0.315499
	37.3	0.160921	0.258639
	37.32	0.163957	0.303974
	37.34	0.147634	0.301106
	37.36	0.162278	0.322173
	37.38	0.152055	0.350539
	37.4	0.136693	0.284761
	37.42	0.154269	0.292083
	37.44	0.147275	0.281369
	37.46	0.127391	0.309831
	37.48	0.110647	0.274544
	37.5	0.149903	0.297779
	37.52	0.153857	0.277033
	37.54	0.166872	0.300042
	37.56	0.173396	0.35096
	37.58	0.173583	0.257654
	37.6	0.161377	0.284149
	37.62	0.143198	0.293542
	37.64	0.179461	0.280864
	37.66	0.184113	0.334038
	37.68	0.159189	0.259839
	37.7	0.160407	0.286403
	37.72	0.135995	0.306638
	37.74	0.160056	0.326586
	37.76	0.154491	0.358557
	37.78	0.158607	0.348175
	37.8	0.179675	0.295258
	37.82	0.134294	0.321862
	37.84	0.114713	0.342823
	37.86	0.104239	0.314195
	37.88	0.122985	0.290887
	37.9	0.103574	0.276423
	37.92	0.121893	0.266212
	37.94	0.141647	0.26657
	37.96	0.141919	0.26853
	37.98	0.1506	0.285294
	38	0.176429	0.316686
	38.02	0.134429	0.27787
	38.04	0.0911572	0.316801
	38.06	0.140711	0.2846
	38.08	0.15039	0.297292
	38.1	0.145308	0.297471
	38.12	0.161268	0.324623
	38.14	0.167	0.330422
	38.16	0.178617	0.307826
	38.18	0.148389	0.320926
	38.2	0.148539	0.293841
	38.22	0.138176	0.329559
	38.24	0.186476	0.299439
	38.26	0.130322	0.301228
	38.28	0.155059	0.277208
	38.3	0.139108	0.314568
	38.32	0.145092	0.288056
	38.34	0.171298	0.330119
	38.36	0.177836	0.264325
	38.38	0.155243	0.295294
	38.4	0.192731	0.335435
	38.42	0.148615	0.32114
	38.44	0.142114	0.324211
	38.46	0.155023	0.32771
	38.48	0.156246	0.296993
	38.5	0.153693	0.29802
	38.52	0.164301	0.340413
	38.54	0.10254	0.311901
	38.56	0.126316	0.316565
	38.58	0.143523	0.334549
	38.6	0.133152	0.293116
	38.62	0.134115	0.322078
	38.64	0.163073	0.324026
	38.66	0.125803	0.328496
	38.68	0.108318	0.299642
	38.7	0.12534	0.329085
	38.72	0.138482	0.336492
	38.74	0.129997	0.316851
	38.76	0.136364	0.261667
	38.78	0.135	0.277976
	38.8	0.147377	0.281132
	38.82	0.157753	0.330027
	38.84	0.139673	0.296492
	38.86	0.132623	0.273923
	38.88	0.110571	0.284065
	38.9	0.10224	0.284218
	38.92	0.117734	0.30873
	38.94	0.125421	0.306216
	38.96	0.125384	0.292
	38.98	0.157653	0.306494
	39	0.16098	0.307494
	39.02	0.152822	0.30426
	39.04	0.139651	0.319168
	39.06	0.149723	0.293812
	39.08	0.129822	0.265854
	39.1	0.158821	0.311696
	39.12	0.181662	0.291738
	39.14	0.163773	0.291693
	39.16	0.172611	0.335011
	39.18	0.146916	0.295988
	39.2	0.15999	0.285409
	39.22	0.150783	0.275012
	39.24	0.150296	0.346154
	39.26	0.12576	0.294273
	39.28	0.135426	0.303117
	39.3	0.215163	0.318736
	39.32	0.182632	0.34778
	39.34	0.147594	0.323513
	39.36	0.148418	0.304308
	39.38	0.153488	0.292489
	39.4	0.135132	0.30252
	39.42	0.152164	0.279072
	39.44	0.166364	0.290759
	39.46	0.157571	0.275901
	39.48	0.188	0.345089
	39.5	0.203481	0.292193
	39.52	0.16489	0.282684
	39.54	0.199358	0.285454
	39.56	0.188516	0.285806
	39.58	0.169847	0.339872
	39.6	0.131994	0.301775
	39.62	0.126743	0.331094
	39.64	0.171909	0.336616
	39.66	0.123285	0.334209
	39.68	0.154094	0.325286
	39.7	0.152701	0.337787
	39.72	0.13059	0.310965
	39.74	0.140716	0.283717
	39.76	0.212712	0.32129
	39.78	0.178599	0.301017
	39.8	0.189374	0.25564
	39.82	0.188479	0.27188
	39.84	0.170215	0.242077
	39.86	0.233108	0.30876
	39.88	0.202172	0.294469
	39.9	0.178847	0.286654
	39.92	0.176543	0.284881
	39.94	0.187229	0.304156
	39.96	0.142437	0.356775
	39.98	0.161973	0.294591
[truncated: 8,001 more rows]
