# Supplementary material for: 2′-O-Methyl-guanosine RNA fragments antagonize TLR7 and TLR8 to limit autoimmunity
Source: Nat Immunol. 2026 Feb 10;27(4):762–75. doi: 10.1038/s41590-026-02429-2 (PMC13043311; doi:10.1038/s41590-026-02429-2)
Supplement: Supplementary file 10 — Statistical source data. [file 41590_2026_2429_MOESM10_ESM.xlsx]

## Sheet: Fig 5b
		TNF levels
		untreated	R848 alone	GCCv1+R848
		13.57	1432.07	173.9
		7.7	1275.5	362.79
		8.73	1080.2	939.62
			901.07	856.47
				316.19
		Table Analyzed	TNF serum
		Data sets analyzed	A-C
		ANOVA summary
		F	16.84
		P value	0.0009
		P value summary	***
		Significant diff. among means (P < 0.05)?	Yes
		R squared	0.7891
		Brown-Forsythe test
		F (DFn, DFd)	1.892 (2, 9)
		P value	0.2061
		P value summary	ns
		Are SDs significantly different (P < 0.05)?	No
		Bartlett's test
		Bartlett's statistic (corrected)
		P value
		P value summary
		Are SDs significantly different (P < 0.05)?
		ANOVA table	SS	DF	MS	F (DFn, DFd)	P value
		Treatment (between columns)	2376295	2	1188147	F (2, 9) = 16.84	P=0.0009
		Residual (within columns)	635051	9	70561
		Total	3011345	11
		Data summary
		Number of treatments (columns)	3
		Number of values (total)	12
		Number of families	1
		Number of comparisons per family	2
		Alpha	0.05
		Uncorrected Fisher's LSD	Mean Diff.	95.00% CI of diff.	Below threshold?	Summary	Individual P Value	B-?
		R848 alone vs. untreated	1162	703.3 to 1621	Yes	***	0.0003	A	untreated
		R848 alone vs. GCCv1+R848	642.4	239.3 to 1046	Yes	**	0.0057	C	GCCv1+R848
		Test details	Mean 1	Mean 2	Mean Diff.	SE of diff.	n1	n2	t	DF
		R848 alone vs. untreated	1172	10	1162	202.9	4	3	5.729	9
		R848 alone vs. GCCv1+R848	1172	529.8	642.4	178.2	4	5	3.605	9

## Sheet: Fig 5a
	IL10	untreated	R848 alone	GCCv1+R848									IL6	untreated	R848 alone	GCCv1+R848									TNF	untreated	R848 alone	GCCv1+R848
		0.841741	27.4725	9.10373										1.46758	68.42	15.6337										1.21039	7.87636	2.1693
		1.40441	24.6831	12.4791										1.02222	37.1535	26.1094										1.12537	5.35383	5.22425
		0.845918	30.4795	14.411										0.666584	37.6944	26.7724										0.73414	7.25357	4.11676
			29.7164	16.6771											39.6074	30.8307											7.12926	4.8181
				10.8358												24.1571												3.53134
		Table Analyzed	IL10											Table Analyzed	IL6											Table Analyzed	TNF
		Data sets analyzed	A-C											Data sets analyzed	A-C											Data sets analyzed	A-C
		ANOVA summary												ANOVA summary												ANOVA summary
		F	104.7											F	18.89											F	28.61
		P value	<0.0001											P value	0.0006											P value	0.0001
		P value summary	****											P value summary	***											P value summary	***
		Significant diff. among means (P < 0.05)?	Yes											Significant diff. among means (P < 0.05)?	Yes											Significant diff. among means (P < 0.05)?	Yes
		R squared	0.9588											R squared	0.8076											R squared	0.8641
		Brown-Forsythe test												Brown-Forsythe test												Brown-Forsythe test
		F (DFn, DFd)	2.422 (2, 9)											F (DFn, DFd)	0.7545 (2, 9)											F (DFn, DFd)	1.005 (2, 9)
		P value	0.144											P value	0.4978											P value	0.4038
		P value summary	ns											P value summary	ns											P value summary	ns
		Are SDs significantly different (P < 0.05)?	No											Are SDs significantly different (P < 0.05)?	No											Are SDs significantly different (P < 0.05)?	No
		Bartlett's test												Bartlett's test												Bartlett's test
		Bartlett's statistic (corrected)												Bartlett's statistic (corrected)												Bartlett's statistic (corrected)
		P value												P value												P value
		P value summary												P value summary												P value summary
		Are SDs significantly different (P < 0.05)?												Are SDs significantly different (P < 0.05)?												Are SDs significantly different (P < 0.05)?
		ANOVA table	SS	DF	MS	F (DFn, DFd)	P value							ANOVA table	SS	DF	MS	F (DFn, DFd)	P value							ANOVA table	SS	DF	MS	F (DFn, DFd)	P value
		Treatment (between columns)	1297	2	648.5	F (2, 9) = 104.7	P<0.0001							Treatment (between columns)	3430	2	1715	F (2, 9) = 18.89	P=0.0006							Treatment (between columns)	59.76	2	29.88	F (2, 9) = 28.61	P=0.0001
		Residual (within columns)	55.76	9	6.195									Residual (within columns)	817.1	9	90.79									Residual (within columns)	9.399	9	1.044
		Total	1353	11										Total	4248	11										Total	69.16	11
		Data summary												Data summary												Data summary
		Number of treatments (columns)	3											Number of treatments (columns)	3											Number of treatments (columns)	3
		Number of values (total)	12											Number of values (total)	12											Number of values (total)	12
		Number of families	1											Number of families	1											Number of families	1
		Number of comparisons per family	2											Number of comparisons per family	2											Number of comparisons per family	2
		Alpha	0.05											Alpha	0.05											Alpha	0.05
		Uncorrected Fisher's LSD	Mean Diff.	95.00% CI of diff.	Below threshold?	Summary	Individual P Value	B-?						Uncorrected Fisher's LSD	Mean Diff.	95.00% CI of diff.	Below threshold?	Summary	Individual P Value	B-?						Uncorrected Fisher's LSD	Mean Diff.	95.00% CI of diff.	Below threshold?	Summary	Individual P Value	B-?
		R848 alone vs. untreated	27.06	22.76 to 31.36	Yes	****	<0.0001	A	untreated					R848 alone vs. untreated	44.67	28.20 to 61.13	Yes	***	0.0002	A	untreated					R848 alone vs. untreated	5.88	4.114 to 7.646	Yes	****	<0.0001	A	untreated
		R848 alone vs. GCCv1+R848	15.39	11.61 to 19.16	Yes	****	<0.0001	C	GCCv1+R848					R848 alone vs. GCCv1+R848	21.02	6.559 to 35.48	Yes	**	0.0094	C	GCCv1+R848					R848 alone vs. GCCv1+R848	2.931	1.381 to 4.482	Yes	**	0.0021	C	GCCv1+R848
		Test details	Mean 1	Mean 2	Mean Diff.	SE of diff.	n1	n2	t	DF				Test details	Mean 1	Mean 2	Mean Diff.	SE of diff.	n1	n2	t	DF				Test details	Mean 1	Mean 2	Mean Diff.	SE of diff.	n1	n2	t	DF
		R848 alone vs. untreated	28.09	1.031	27.06	1.901	4	3	14.23	9				R848 alone vs. untreated	45.72	1.052	44.67	7.278	4	3	6.138	9				R848 alone vs. untreated	6.903	1.023	5.88	0.7805	4	3	7.533	9
		R848 alone vs. GCCv1+R848	28.09	12.7	15.39	1.67	4	5	9.215	9				R848 alone vs. GCCv1+R848	45.72	24.7	21.02	6.392	4	5	3.288	9				R848 alone vs. GCCv1+R848	6.903	3.972	2.931	0.6855	4	5	4.276	9

## Sheet: Fig 5c
Tnfa	Vaseline	Aldara	GGC-v1 10ug	GGC-v1 60ug						Cxcl1	Vaseline	Aldara	GGC-v1 10ug	GGC-v1 60ug							Il17	Vaseline	Aldara	GGC-v1 10ug	GGC-v1 60ug							Fpr1	Vaseline	Aldara	GGC-v1 10ug	GGC-v1 60ug							Slc13a3	Vaseline	Aldara	GGC-v1 10ug	GGC-v1 60ug
	1.33007	8.43845	0.610474	0.971295							2.43719	12.595	0.211593	0.348175								ND	12.8542	3.89261	0.567161								1.0751	6.19721	1.79684	0.71652								1.16883	9.20807	2.84406	1.23097
	0.840768	3.42749	0.632913	2.54841							0.223733	13.7316	1.53252	5.0177								1.40133	5.35445	2.15534	0.516694								1.69459	3.59731	0.755518	4.5424								0.995413	10.3378	2.13808	4.18733
	0.82916	1.62124	1.00563	0.931073							0.339077	0.793635	0.410332	1.22356								0.598673	3.31628	17.964	0.912885								0.230307	0.745702	7.90954	1.35007								0.835755	1.27584	10.4824	1.44375
		9.10504	0.777483	1.46357								24.8388	0.472875	1.98708									21.5095	1.48621	1.97474									23.4694	0.466291	4.2142									43.2716	0.750879	7.5191
		3.5476	0.990661	0.739801								4.04745	0.498994	0.91135									2.89482	1.75438	1.51236									5.57824	0.83409	0.851569									12.6497	2.33762	1.6156
		5.40872	4.73508	3.78304								14.965	7.59806	4.77923									6.98076	7.86628	2.72735									24.4924	3.86915	4.36957									40.7606	8.79325	6.98253
		1.06547	3.34927	1.33589								1.36268	6.70803	1.07722									2.32006	3.21791	4.62003									0.714265	3.66171	1.68293									1.21183	6.79338	1.88404
																						ND: did not amplify
Table Analyzed	mTNFa										Table Analyzed	CXCL1										Table Analyzed	IL17										Table Analyzed	Fpr1										Table Analyzed	Scl13a3
Data sets analyzed	A-D										Data sets analyzed	A-D										Data sets analyzed	A-D										Data sets analyzed	A-D										Data sets analyzed	A-D
ANOVA summary											ANOVA summary											ANOVA summary											ANOVA summary											ANOVA summary
F	3.871										F	4.151										F	1.962										F	2.327										F	3.027
P value	0.0247										P value	0.0194										P value	0.1539										P value	0.1055										P value	0.0535
P value summary	*										P value summary	*										P value summary	ns										P value summary	ns										P value summary	ns
Significant diff. among means (P < 0.05)?	Yes										Significant diff. among means (P < 0.05)?	Yes										Significant diff. among means (P < 0.05)?	No										Significant diff. among means (P < 0.05)?	No										Significant diff. among means (P < 0.05)?	No
R squared	0.3673										R squared	0.3837										R squared	0.2366										R squared	0.2587										R squared	0.3122
Brown-Forsythe test											Brown-Forsythe test											Brown-Forsythe test											Brown-Forsythe test											Brown-Forsythe test
F (DFn, DFd)	2.243 (3, 20)										F (DFn, DFd)	3.663 (3, 20)										F (DFn, DFd)	1.098 (3, 19)										F (DFn, DFd)	2.501 (3, 20)										F (DFn, DFd)	2.791 (3, 20)
P value	0.1146										P value	0.0298										P value	0.3743										P value	0.0888										P value	0.0669
P value summary	ns										P value summary	*										P value summary	ns										P value summary	ns										P value summary	ns
Are SDs significantly different (P < 0.05)?	No										Are SDs significantly different (P < 0.05)?	Yes										Are SDs significantly different (P < 0.05)?	No										Are SDs significantly different (P < 0.05)?	No										Are SDs significantly different (P < 0.05)?	No
Bartlett's test											Bartlett's test											Bartlett's test											Bartlett's test											Bartlett's test
Bartlett's statistic (corrected)											Bartlett's statistic (corrected)											Bartlett's statistic (corrected)											Bartlett's statistic (corrected)											Bartlett's statistic (corrected)
P value											P value											P value											P value											P value
P value summary											P value summary											P value summary											P value summary											P value summary
Are SDs significantly different (P < 0.05)?											Are SDs significantly different (P < 0.05)?											Are SDs significantly different (P < 0.05)?											Are SDs significantly different (P < 0.05)?											Are SDs significantly different (P < 0.05)?
ANOVA table	SS	DF	MS	F (DFn, DFd)	P value						ANOVA table	SS	DF	MS	F (DFn, DFd)	P value						ANOVA table	SS	DF	MS	F (DFn, DFd)	P value						ANOVA table	SS	DF	MS	F (DFn, DFd)	P value						ANOVA table	SS	DF	MS	F (DFn, DFd)	P value
Treatment (between columns)	48.22	3	16.07	F (3, 20) = 3.871	P=0.0247						Treatment (between columns)	340.5	3	113.5	F (3, 20) = 4.151	P=0.0194						Treatment (between columns)	160.4	3	53.46	F (3, 19) = 1.962	P=0.1539						Treatment (between columns)	243.1	3	81.02	F (3, 20) = 2.327	P=0.1055						Treatment (between columns)	910.4	3	303.5	F (3, 20) = 3.027	P=0.0535
Residual (within columns)	83.05	20	4.152								Residual (within columns)	546.9	20	27.35								Residual (within columns)	517.5	19	27.24								Residual (within columns)	696.5	20	34.83								Residual (within columns)	2005	20	100.3
Total	131.3	23									Total	887.4	23									Total	677.9	22									Total	939.6	23									Total	2916	23
Data summary											Data summary											Data summary											Data summary											Data summary
Number of treatments (columns)	4										Number of treatments (columns)	4										Number of treatments (columns)	4										Number of treatments (columns)	4										Number of treatments (columns)	4
Number of values (total)	24										Number of values (total)	24										Number of values (total)	23										Number of values (total)	24										Number of values (total)	24
Number of families	1										Number of families	1										Number of families	1										Number of families	1										Number of families	1
Number of comparisons per family	3										Number of comparisons per family	3										Number of comparisons per family	3										Number of comparisons per family	3										Number of comparisons per family	3
Alpha	0.05										Alpha	0.05										Alpha	0.05										Alpha	0.05										Alpha	0.05
Uncorrected Fisher's LSD	Mean Diff.	95.00% CI of diff.	Below threshold?	Summary	Individual P Value	B-?					Uncorrected Fisher's LSD	Mean Diff.	95.00% CI of diff.	Below threshold?	Summary	Individual P Value	B-?					Uncorrected Fisher's LSD	Mean Diff.	95.00% CI of diff.	Below threshold?	Summary	Individual P Value	B-?					Uncorrected Fisher's LSD	Mean Diff.	95.00% CI of diff.	Below threshold?	Summary	Individual P Value	B-?					Uncorrected Fisher's LSD	Mean Diff.	95.00% CI of diff.	Below threshold?	Summary	Individual P Value
Aldara vs. Vaseline	3.659	0.7259 to 6.592	Yes	*	0.017	A	Vaseline				Aldara vs. Vaseline	9.333	1.806 to 16.86	Yes	*	0.0176	A	Vaseline				Aldara vs. Vaseline	6.89	-1.868 to 15.65	No	ns	0.1161	A	Vaseline				Aldara vs. Vaseline	8.256	-0.2382 to 16.75	No	ns	0.0562	A	Vaseline				Aldara vs. Vaseline	15.96	1.546 to 30.37	Yes	*	0.0317
Aldara vs. GGC-v1 10ug	2.93	0.6583 to 5.202	Yes	*	0.0141	C	GGC-v1 10ug				Aldara vs. GGC-v1 10ug	7.843	2.012 to 13.67	Yes	*	0.0109	C	GGC-v1 10ug				Aldara vs. GGC-v1 10ug	2.413	-3.426 to 8.252	No	ns	0.3978	C	GGC-v1 10ug				Aldara vs. GGC-v1 10ug	6.5	-0.07969 to 13.08	No	ns	0.0526	C	GGC-v1 10ug				Aldara vs. GGC-v1 10ug	12.08	0.9179 to 23.25	Yes	*	0.0353
Aldara vs. GGC-v1 60ug	2.977	0.7052 to 5.249	Yes	*	0.0128	D	GGC-v1 60ug				Aldara vs. GGC-v1 60ug	8.141	2.311 to 13.97	Yes	**	0.0086	D	GGC-v1 60ug				Aldara vs. GGC-v1 60ug	6.057	0.2180 to 11.90	Yes	*	0.0428	D	GGC-v1 60ug				Aldara vs. GGC-v1 60ug	6.724	0.1440 to 13.30	Yes	*	0.0456	D	GGC-v1 60ug				Aldara vs. GGC-v1 60ug	13.41	2.243 to 24.57	Yes	*	0.021
Test details	Mean 1	Mean 2	Mean Diff.	SE of diff.	n1	n2	t	DF			Test details	Mean 1	Mean 2	Mean Diff.	SE of diff.	n1	n2	t	DF			Test details	Mean 1	Mean 2	Mean Diff.	SE of diff.	n1	n2	t	DF			Test details	Mean 1	Mean 2	Mean Diff.	SE of diff.	n1	n2	t	DF			Test details	Mean 1	Mean 2	Mean Diff.	SE of diff.	n1
Aldara vs. Vaseline	4.659	1	3.659	1.406	7	3	2.602	20			Aldara vs. Vaseline	10.33	1	9.333	3.609	7	3	2.586	20			Aldara vs. Vaseline	7.89	1	6.89	4.185	7	2	1.647	19			Aldara vs. Vaseline	9.256	1	8.256	4.072	7	3	2.027	20			Aldara vs. Vaseline	16.96	1	15.96	6.91	7
Aldara vs. GGC-v1 10ug	4.659	1.729	2.93	1.089	7	7	2.69	20			Aldara vs. GGC-v1 10ug	10.33	2.49	7.843	2.795	7	7	2.806	20			Aldara vs. GGC-v1 10ug	7.89	5.477	2.413	2.79	7	7	0.8651	19			Aldara vs. GGC-v1 10ug	9.256	2.756	6.5	3.154	7	7	2.061	20			Aldara vs. GGC-v1 10ug	16.96	4.877	12.08	5.352	7
Aldara vs. GGC-v1 60ug	4.659	1.682	2.977	1.089	7	7	2.733	20			Aldara vs. GGC-v1 60ug	10.33	2.192	8.141	2.795	7	7	2.913	20			Aldara vs. GGC-v1 60ug	7.89	1.833	6.057	2.79	7	7	2.171	19			Aldara vs. GGC-v1 60ug	9.256	2.532	6.724	3.154	7	7	2.132	20			Aldara vs. GGC-v1 60ug	16.96	3.552	13.41	5.352	7
[truncated: 3 more columns]

## Sheet: Fig 5d
		Vaseline	Aldara	GGC-v1 10ug	GGC-v1 60ug
		1445	1935	647	948
		1276	1729	827	580
		1095	1662	1567	756
			1542	1160	1097
			1508	1839	1063
		Table Analyzed	cd45+
		Data sets analyzed	A-D
		ANOVA summary
		F	5.382
		P value	0.0113
		P value summary	*
		Significant diff. among means (P < 0.05)?	Yes
		R squared	0.5356
		Brown-Forsythe test
		F (DFn, DFd)	2.761 (3, 14)
		P value	0.0813
		P value summary	ns
		Are SDs significantly different (P < 0.05)?	No
		Bartlett's test
		Bartlett's statistic (corrected)
		P value
		P value summary
		Are SDs significantly different (P < 0.05)?
		ANOVA table	SS	DF	MS	F (DFn, DFd)	P value
		Treatment (between columns)	1564854	3	521618	F (3, 14) = 5.382	P=0.0113
		Residual (within columns)	1356956	14	96925
		Total	2921809	17
		Data summary
		Number of treatments (columns)	4
		Number of values (total)	18
		Number of families	1
		Number of comparisons per family	3
		Alpha	0.05
		Uncorrected Fisher's LSD	Mean Diff.	95.00% CI of diff.	Below threshold?	Summary	Individual P Value	B-?
		Aldara vs. Vaseline	403.2	-84.44 to 890.8	No	ns	0.0979	A	Vaseline
		Aldara vs. GGC-v1 10ug	467.2	44.89 to 889.5	Yes	*	0.0325	C	GGC-v1 10ug
		Aldara vs. GGC-v1 60ug	786.4	364.1 to 1209	Yes	**	0.0013	D	GGC-v1 60ug
		Test details	Mean 1	Mean 2	Mean Diff.	SE of diff.	n1	n2	t	DF
		Aldara vs. Vaseline	1675	1272	403.2	227.4	5	3	1.773	14
		Aldara vs. GGC-v1 10ug	1675	1208	467.2	196.9	5	5	2.373	14
		Aldara vs. GGC-v1 60ug	1675	888.8	786.4	196.9	5	5	3.994	14

## Sheet: Fig 5e
		Radiance
		NT	FLuc	FLuc + GGC-v1
		2080	718000000	466000000
		2300	559000000	1140000000
		2330	407000000	1530000000
			1590000000	1020000000
			914000000	697000000
		Table Analyzed	Average Radiance
		Data sets analyzed	A-C
		ANOVA summary
		F	6.339
		P value	0.0167
		P value summary	*
		Significant diff. among means (P < 0.05)?	Yes
		R squared	0.559
		Brown-Forsythe test
		F (DFn, DFd)	1.576 (2, 10)
		P value	0.2542
		P value summary	ns
		Are SDs significantly different (P < 0.05)?	No
		Bartlett's test
		Bartlett's statistic (corrected)
		P value
		P value summary
		Are SDs significantly different (P < 0.05)?
		ANOVA table	SS	DF	MS	F (DFn, DFd)	P value
		Treatment (between columns)	1.931e+18	2	9.653e+17	F (2, 10) = 6.339	P=0.0167
		Residual (within columns)	1.523e+18	10	1.523e+17
		Total	3.453e+18	12
		Data summary
		Number of treatments (columns)	3
		Number of values (total)	13
		Number of families	1
		Number of comparisons per family	2
		Alpha	0.05
		Uncorrected Fisher's LSD	Mean Diff.	95.00% CI of diff.	Below threshold?	Summary	Individual P Value	B-?
		FLuc vs. NT	837597763	202608285 to 1472587241	Yes	*	0.0148	A	NT
		FLuc vs. FLuc + GGC-v1	-133000000	-682917019 to 416917019	No	ns	0.6018	C	FLuc + GGC-v1
		Test details	Mean 1	Mean 2	Mean Diff.	SE of diff.	n1	n2	t	DF
		FLuc vs. NT	837600000	2237	837597763	284986493	5	3	2.939	10
		FLuc vs. FLuc + GGC-v1	837600000	970600000	-133000000	246805543	5	5	0.5389	10

## Sheet: Fig 5f
			Naive					FLuc mRNA					FLuc mRNA + GGC
		IFNa	0	51	154			12313	14594	13307	13021	15345	5987	9186	7071	8079	4508
		IL12p40	492.78	362.41	383.3			2776.54	3914.29	5166.56	2638.7	3773.34	1629.93	1844.22	1676.83	1060.79	1420.42
		MCP1	119.47	77.27	87.65			10709.4	7921.51	5663.96	5620.77	8465.09	2693.07	4147.66	3350.62	3590.51	3222.91
		Table Analyzed	Figure 5F
		Two-way ANOVA	Ordinary
		Alpha	0.05
		Source of Variation	% of total variation	P value	P value summary	Significant?
		Interaction	13.48	<0.0001	****	Yes
		Row Factor	20.91	<0.0001	****	Yes
		Column Factor	50.93	<0.0001	****	Yes
		ANOVA table	SS (Type III)	DF	MS	F (DFn, DFd)	P value
		Interaction	103309839	4	25827460	F (4, 30) = 17.99	P<0.0001
		Row Factor	160281279	2	80140640	F (2, 30) = 55.83	P<0.0001
		Column Factor	390455447	2	195227723	F (2, 30) = 136.0	P<0.0001
		Residual	43063206	30	1435440
		Data summary
		Number of columns (Column Factor)	3
		Number of rows (Row Factor)	3
		Number of values	39
		Within each row, compare columns (simple effects within rows)
		Number of families	3
		Number of comparisons per family	2
		Alpha	0.05
		Uncorrected Fisher's LSD	Predicted (LS) mean diff.	95.00% CI of diff.	Below threshold?	Summary	Individual P Value
		IFNa
		FLuc mRNA vs. Naive	13648	11861 to 15435	Yes	****	<0.0001
		FLuc mRNA vs. FLuc mRNA + GGC	6750	5202 to 8297	Yes	****	<0.0001
		IL12p40
		FLuc mRNA vs. Naive	3241	1454 to 5028	Yes	***	0.0009
		FLuc mRNA vs. FLuc mRNA + GGC	2127	579.9 to 3675	Yes	**	0.0087
		MCP1
		FLuc mRNA vs. Naive	7581	5794 to 9368	Yes	****	<0.0001
		FLuc mRNA vs. FLuc mRNA + GGC	4275	2728 to 5823	Yes	****	<0.0001
		Test details	Predicted (LS) mean 1	Predicted (LS) mean 2	Predicted (LS) mean diff.	SE of diff.	N1	N2	t	DF
		IFNa
		FLuc mRNA vs. Naive	13716	68.33	13648	875	5	3	15.6	30
		FLuc mRNA vs. FLuc mRNA + GGC	13716	6966	6750	757.7	5	5	8.908	30
		IL12p40
		FLuc mRNA vs. Naive	3654	412.8	3241	875	5	3	3.704	30
		FLuc mRNA vs. FLuc mRNA + GGC	3654	1526	2127	757.7	5	5	2.808	30
		MCP1
		FLuc mRNA vs. Naive	7676	94.8	7581	875	5	3	8.665	30
		FLuc mRNA vs. FLuc mRNA + GGC	7676	3401	4275	757.7	5	5	5.642	30

## Sheet: Fig 5g
LEFT panel
			Naive					FLuc mRNA					FLuc mRNA + GGC
		MIP1b	41.08	31.24	29.23			742.5	779.35	595.32	832.53	854.88	373.03	540.43	530.68	684.4	591.72
		CCL5	30.21	30.61	30.61			1645.26	1882.33	1666.09	1846.95	1751.9	874.64	1077.31	1111.68	951.9	1173.77
		Table Analyzed	Figure 5G-1
		Two-way ANOVA	Ordinary
		Alpha	0.05
		Source of Variation	% of total variation	P value	P value summary	Significant?
		Interaction	10.78	<0.0001	****	Yes
		Row Factor	16.87	<0.0001	****	Yes
		Column Factor	63.17	<0.0001	****	Yes
		ANOVA table	SS (Type III)	DF	MS	F (DFn, DFd)	P value
		Interaction	964679	2	482340	F (2, 20) = 48.81	P<0.0001
		Row Factor	1509694	1	1509694	F (1, 20) = 152.8	P<0.0001
		Column Factor	5651212	2	2825606	F (2, 20) = 286.0	P<0.0001
		Residual	197620	20	9881
		Difference between row means
		Predicted (LS) mean of MIP1b	446.3
		Predicted (LS) mean of CCL5	942.3
		Difference between predicted means	-496
		SE of difference	40.13
		95% CI of difference	-579.7 to -412.3
		Data summary
		Number of columns (Column Factor)	3
		Number of rows (Row Factor)	2
		Number of values	26
		Within each row, compare columns (simple effects within rows)
		Number of families	2
		Number of comparisons per family	2
		Alpha	0.05
		Uncorrected Fisher's LSD	Predicted (LS) mean diff.	95.00% CI of diff.	Below threshold?	Summary	Individual P Value
		MIP1b
		FLuc mRNA vs. Naive	727.1	575.6 to 878.5	Yes	****	<0.0001
		FLuc mRNA vs. FLuc mRNA + GGC	216.9	85.72 to 348.0	Yes	**	0.0025
		CCL5
		FLuc mRNA vs. Naive	1728	1577 to 1879	Yes	****	<0.0001
		FLuc mRNA vs. FLuc mRNA + GGC	720.6	589.5 to 851.8	Yes	****	<0.0001
		Test details	Predicted (LS) mean 1	Predicted (LS) mean 2	Predicted (LS) mean diff.	SE of diff.	N1	N2	t	DF
		MIP1b
		FLuc mRNA vs. Naive	760.9	33.85	727.1	72.59	5	3	10.02	20
		FLuc mRNA vs. FLuc mRNA + GGC	760.9	544.1	216.9	62.87	5	5	3.45	20
		CCL5
		FLuc mRNA vs. Naive	1759	30.48	1728	72.59	5	3	23.8	20
		FLuc mRNA vs. FLuc mRNA + GGC	1759	1038	720.6	62.87	5	5	11.46	20
RIGHT panel
			Naive					FLuc mRNA					FLuc mRNA + GGC
		IL-6	1.82	1.41	1.06			85.73	80.16	46.29	63.32	81.83	28.03	45.94	30.25	52.28	34.28
		IL-10	11.13	8.52	6.71			39.39	46.94	43.88	43.88	36.23	23.86	25.36	21.57	23.86	26.84
		IFN-γ	17.1	11.19	9.96			49.16	55.94	47.64	47.3	51.87	24.84	28.43	23.3	29.11	24.67
		MIP-1α	1.09	0.59	0.77			21.76	22.51	19.73	29.58	27.3	10.21	15.49	12.25	16.8	17.1
		Table Analyzed	Figure 5G-2
		Two-way ANOVA	Ordinary
		Alpha	0.05
		Source of Variation	% of total variation	P value	P value summary	Significant?
		Interaction	10.84	<0.0001	****	Yes
		Row Factor	16.52	<0.0001	****	Yes
		Column Factor	58.34	<0.0001	****	Yes
		ANOVA table	SS (Type III)	DF	MS	F (DFn, DFd)	P value
		Interaction	2432	6	405.3	F (6, 40) = 8.838	P<0.0001
		Row Factor	3705	3	1235	F (3, 40) = 26.93	P<0.0001
		Column Factor	13082	2	6541	F (2, 40) = 142.6	P<0.0001
		Residual	1835	40	45.86
		Data summary
		Number of columns (Column Factor)	3
		Number of rows (Row Factor)	4
		Number of values	52
		Within each row, compare columns (simple effects within rows)
		Number of families	4
		Number of comparisons per family	2
		Alpha	0.05
		Uncorrected Fisher's LSD	Predicted (LS) mean diff.	95.00% CI of diff.	Below threshold?	Summary	Individual P Value
		IL-6
		FLuc mRNA vs. Naive	70.04	60.04 to 80.03	Yes	****	<0.0001
		FLuc mRNA vs. FLuc mRNA + GGC	33.31	24.65 to 41.97	Yes	****	<0.0001
		IL-10
		FLuc mRNA vs. Naive	33.28	23.28 to 43.27	Yes	****	<0.0001
		FLuc mRNA vs. FLuc mRNA + GGC	17.77	9.109 to 26.42	Yes	***	0.0002
		IFN-γ
		FLuc mRNA vs. Naive	37.63	27.64 to 47.63	Yes	****	<0.0001
		FLuc mRNA vs. FLuc mRNA + GGC	24.31	15.66 to 32.97	Yes	****	<0.0001
		MIP-1α
		FLuc mRNA vs. Naive	23.36	13.36 to 33.36	Yes	****	<0.0001
		FLuc mRNA vs. FLuc mRNA + GGC	9.806	1.149 to 18.46	Yes	*	0.0274
		Test details	Predicted (LS) mean 1	Predicted (LS) mean 2	Predicted (LS) mean diff.	SE of diff.	N1	N2	t	DF
		IL-6
		FLuc mRNA vs. Naive	71.47	1.43	70.04	4.946	5	3	14.16	40
		FLuc mRNA vs. FLuc mRNA + GGC	71.47	38.16	33.31	4.283	5	5	7.777	40
		IL-10
		FLuc mRNA vs. Naive	42.06	8.787	33.28	4.946	5	3	6.728	40
		FLuc mRNA vs. FLuc mRNA + GGC	42.06	24.3	17.77	4.283	5	5	4.148	40
		IFN-γ
		FLuc mRNA vs. Naive	50.38	12.75	37.63	4.946	5	3	7.609	40
		FLuc mRNA vs. FLuc mRNA + GGC	50.38	26.07	24.31	4.283	5	5	5.676	40
		MIP-1α
		FLuc mRNA vs. Naive	24.18	0.8167	23.36	4.946	5	3	4.723	40
		FLuc mRNA vs. FLuc mRNA + GGC	24.18	14.37	9.806	4.283	5	5	2.289	40
