# Supplementary material for: 2′-O-Methyl-guanosine RNA fragments antagonize TLR7 and TLR8 to limit autoimmunity
Source: Nat Immunol. 2026 Feb 10;27(4):762–75. doi: 10.1038/s41590-026-02429-2 (PMC13043311; doi:10.1038/s41590-026-02429-2)
Supplement: Supplementary file 11 — Statistical source data. [file 41590_2026_2429_MOESM11_ESM.xlsx]

## Sheet: Fig 6a
		HEK TLR7 2uM	HEK TLR8 2uM
	mG*rA*rA	0.694058	0.03796
	mG*rA*rC	0.706181	0.302324
	mG*rA*rG	0.472056	0.382599
	mG*rA*rU	0.613907	0.379196
	mG*rC*rA	0.948507	0.656365
	mG*rC*rC	0.867561	0.599757
	mG*rC*rG	0.621743	1.06228
	mG*rC*rU	0.982627	0.910531
	mG*rG*rA	0.131059	1.34966
	mG*rG*rC	0.359289	1.10598
	mG*rG*rG	0.74324	0.681128
	mG*rG*rU	0.935133	0.730498
	mG*rU*rA	0.404124	0.485447
	mG*rU*rC	0.144108	0.553243
	mG*rU*rG	0.354091	0.755262
	mG*rU*rU	0.464431	0.722987
	R848	1	1
	NT	0.00996839	0.0468404

## Sheet: Fig 6b
			TLR7			TLR8
		GUC	0.0344294	0	0.0556934	0.802794	0.627354	0.916688
		mGrUrC	0.297751	0.414119	0.29974	0.680037	0.726903	0.737785
		mGrArA	0.392044	0.377419	0.413165	0.542796	0.503328	0.682994
		mGrArArA	0.298164	0.473739	0.341151	0.691815	0.580344	0.692059
		R848 + Dotap	1	1	1	1	1	1
		NT + Dotap	0.00447357	0.00212624	0.00863594	0.00719743	0.013561	0.00862849
		Table Analyzed	GUC GAA PO
		Two-way ANOVA	Ordinary
		Alpha	0.05
		Source of Variation	% of total variation	P value	P value summary	Significant?
		Interaction	13.65	<0.0001	****	Yes
		Row Factor	69.33	<0.0001	****	Yes
		Column Factor	14.75	<0.0001	****	Yes
		ANOVA table	SS	DF	MS	F (DFn, DFd)	P value
		Interaction	0.5929	5	0.1186	F (5, 24) = 28.92	P<0.0001
		Row Factor	3.011	5	0.6022	F (5, 24) = 146.9	P<0.0001
		Column Factor	0.6404	1	0.6404	F (1, 24) = 156.2	P<0.0001
		Residual	0.0984	24	0.0041
		Difference between column means
		Mean of TLR7	0.3563
		Mean of TLR8	0.623
		Difference between means	-0.2668
		SE of difference	0.02134
		95% CI of difference	-0.3108 to -0.2227
		Data summary
		Number of columns (Column Factor)	2
		Number of rows (Row Factor)	6
		Number of values	36
		Within each column, compare rows (simple effects within columns)
		Number of families	2
		Number of comparisons per family	5
		Alpha	0.05
		Uncorrected Fisher's LSD	Mean Diff.	95.00% CI of diff.	Below threshold?	Summary	Individual P Value
		TLR7
		R848 + Dotap vs. GUC	0.97	0.8621 to 1.078	Yes	****	<0.0001
		R848 + Dotap vs. mGrUrC	0.6628	0.5549 to 0.7707	Yes	****	<0.0001
		R848 + Dotap vs. mGrArA	0.6058	0.4979 to 0.7137	Yes	****	<0.0001
		R848 + Dotap vs. mGrArArA	0.629	0.5211 to 0.7369	Yes	****	<0.0001
		R848 + Dotap vs. NT + Dotap	0.9949	0.8870 to 1.103	Yes	****	<0.0001
		TLR8
		R848 + Dotap vs. GUC	0.2177	0.1098 to 0.3256	Yes	***	0.0003
		R848 + Dotap vs. mGrUrC	0.2851	0.1772 to 0.3930	Yes	****	<0.0001
		R848 + Dotap vs. mGrArA	0.4236	0.3157 to 0.5315	Yes	****	<0.0001
		R848 + Dotap vs. mGrArArA	0.3453	0.2374 to 0.4532	Yes	****	<0.0001
		R848 + Dotap vs. NT + Dotap	0.9902	0.8823 to 1.098	Yes	****	<0.0001
		Test details	Mean 1	Mean 2	Mean Diff.	SE of diff.	N1	N2	t	DF
		TLR7
		R848 + Dotap vs. GUC	1	0.03004	0.97	0.05228	3	3	18.55	24
		R848 + Dotap vs. mGrUrC	1	0.3372	0.6628	0.05228	3	3	12.68	24
		R848 + Dotap vs. mGrArA	1	0.3942	0.6058	0.05228	3	3	11.59	24
		R848 + Dotap vs. mGrArArA	1	0.371	0.629	0.05228	3	3	12.03	24
		R848 + Dotap vs. NT + Dotap	1	0.005079	0.9949	0.05228	3	3	19.03	24
		TLR8
		R848 + Dotap vs. GUC	1	0.7823	0.2177	0.05228	3	3	4.164	24
		R848 + Dotap vs. mGrUrC	1	0.7149	0.2851	0.05228	3	3	5.453	24
		R848 + Dotap vs. mGrArA	1	0.5764	0.4236	0.05228	3	3	8.103	24
		R848 + Dotap vs. mGrArArA	1	0.6547	0.3453	0.05228	3	3	6.604	24
		R848 + Dotap vs. NT + Dotap	1	0.009796	0.9902	0.05228	3	3	18.94	24

## Sheet: Fig 6h
		SPR TLR7 variants with mGrUrC
		X	507S	507L	506L	435S
		0.025	1.99006	1.77202	2.23659	2.78054
		0.05	2.21467	2.12154	2.54439	3.41575
		0.1	2.58549	2.42889	2.95117	3.97949
		0.2	2.6353	2.78134	3.67063	5.27237
		0.4	2.76127	3.44398	5.31694	7.59597
		0.8	3.94283	5.22647	7.53214	11.2552
		1.56	5.4565	7.66291	10.574	16.5673
		3.13	8.7223	11.642	14.2874	22.8407
		6.25	14.7932	17.4078	18.5824	30.2403
		12.5	23.8274	24.9813	24.0969	38.623
		25	35.9225	35.4726		47.756
		50	51.0283
		X	406S	530A	WT
		0.025	2.75941	3.86497	0.944469
		0.05	4.53942	5.18315	1.9086
		0.1	6.56214	7.22674	2.9553
		0.2	9.35778	9.76287	4.30313
		0.4	12.8125	11.6673	5.96489
		0.8	15.7423	12.663	7.32906
		1.56	18.4483	13.5046	9.13339
		3.13	20.5253	14.9545	10.7179
		6.25	24.194		13.8813
		12.5
		25
		50

## Sheet: Fig 6i
	F->L, GUCv1	F->S, GUCv1	F->L, GAA	F->S, GAA
	-5.04	-13.39	-5.41	-14.43
	-6.47	-13.98	-5.19	-13.94
	-5.68	-13.61	-6.47	-13.71

## Sheet: Fig 6j
			F507S			L528I
		NT	1	1	1	1	1	1
		GDQ	1.78934	2.07838	2.02726	1.52052	1.82391	2.08786
		GUCv1	1.7989	2.02365	2.62417	0.84461	0.927963	0.961976
		Table Analyzed	Data 1
		Two-way ANOVA	Ordinary
		Alpha	0.05
		Source of Variation	% of total variation	P value	P value summary	Significant?
		Interaction	25.7	0.0007	***	Yes
		Row Factor	45.12	<0.0001	****	Yes
		Column Factor	18.24	0.0008	***	Yes
		ANOVA table	SS	DF	MS	F (DFn, DFd)	P value
		Interaction	1.364	2	0.682	F (2, 12) = 14.11	P=0.0007
		Row Factor	2.395	2	1.197	F (2, 12) = 24.77	P<0.0001
		Column Factor	0.9683	1	0.9683	F (1, 12) = 20.03	P=0.0008
		Residual	0.5801	12	0.04835
		Difference between column means
		Mean of F507S	1.705
		Mean of L528I	1.241
		Difference between means	0.4639
		SE of difference	0.1037
		95% CI of difference	0.2380 to 0.6897
		Data summary
		Number of columns (Column Factor)	2
		Number of rows (Row Factor)	3
		Number of values	18
		Within each column, compare rows (simple effects within columns)
		Number of families	2
		Number of comparisons per family	2
		Alpha	0.05
		Uncorrected Fisher's LSD	Mean Diff.	95.00% CI of diff.	Below threshold?	Summary	Individual P Value
		F507S
		GDQ vs. NT	0.965	0.5738 to 1.356	Yes	***	0.0002
		GDQ vs. GUCv1	-0.1839	-0.5751 to 0.2072	No	ns	0.3258
		L528I
		GDQ vs. NT	0.8108	0.4196 to 1.202	Yes	***	0.0007
		GDQ vs. GUCv1	0.8992	0.5081 to 1.290	Yes	***	0.0003
		Test details	Mean 1	Mean 2	Mean Diff.	SE of diff.	N1	N2	t	DF
		F507S
		GDQ vs. NT	1.965	1	0.965	0.1795	3	3	5.375	12
		GDQ vs. GUCv1	1.965	2.149	-0.1839	0.1795	3	3	1.024	12
		L528I
		GDQ vs. NT	1.811	1	0.8108	0.1795	3	3	4.516	12
		GDQ vs. GUCv1	1.811	0.9115	0.8992	0.1795	3	3	5.009	12

## Sheet: Fig 6k
			F507S				L528I
		GUC-v1	2.49281	3.06648	1.78263	2.03976	0.90657	1.22484	0.99289	0.639818
		RNA 9.2 + Guanosine	2.86249	3.61392	1.65212	2.13591	2.02369	2.1121	1.82804	1.79777
		RNA 9.2 Only	#	#	0.966616	1.24421	#	#	1.07376	1.49412	#missing control condition in these experiments
		Guanosine Only	1.01267	1.35629	0.962822	0.788571	0.95692	0.985068	1.02066	0.941598
		NT	1	1	1	1	1	1	1	1
		Table Analyzed	GUCv1 528 vs 507s
		Two-way ANOVA	Ordinary
		Alpha	0.05
		Source of Variation	% of total variation	P value	P value summary	Significant?
		Interaction	17.22	0.0031	**	Yes
		Row Factor	51.35	<0.0001	****	Yes
		Column Factor	6.954	0.0072	**	Yes
		ANOVA table	SS (Type III)	DF	MS	F (DFn, DFd)	P value
		Interaction	2.997	4	0.7492	F (4, 26) = 5.261	P=0.0031
		Row Factor	8.938	4	2.234	F (4, 26) = 15.69	P<0.0001
		Column Factor	1.21	1	1.21	F (1, 26) = 8.500	P=0.0072
		Residual	3.703	26	0.1424
		Difference between column means
		Predicted (LS) mean of F507S	1.609
		Predicted (LS) mean of L528I	1.228
		Difference between predicted means	0.3811
		SE of difference	0.1307
		95% CI of difference	0.1124 to 0.6498
		Data summary
		Number of columns (Column Factor)	2
		Number of rows (Row Factor)	5
		Number of values	36
		Within each column, compare rows (simple effects within columns)
		Number of families	2
		Number of comparisons per family	4
		Alpha	0.05
		Uncorrected Fisher's LSD	Predicted (LS) mean diff.	95.00% CI of diff.	Below threshold?	Summary	Individual P Value
		F507S
		RNA 9.2 + Guanosine vs. GUC-v1	0.2207	-0.3278 to 0.7692	No	ns	0.4157
		RNA 9.2 + Guanosine vs. RNA 9.2 Only	1.461	0.7889 to 2.132	Yes	***	0.0001
		RNA 9.2 + Guanosine vs. Guanosine Only	1.536	0.9875 to 2.085	Yes	****	<0.0001
		RNA 9.2 + Guanosine vs. NT	1.566	1.018 to 2.115	Yes	****	<0.0001
		L528I
		RNA 9.2 + Guanosine vs. GUC-v1	0.9994	0.4509 to 1.548	Yes	***	0.0009
		RNA 9.2 + Guanosine vs. RNA 9.2 Only	0.6565	-0.01531 to 1.328	No	ns	0.0551
		RNA 9.2 + Guanosine vs. Guanosine Only	0.9643	0.4158 to 1.513	Yes	**	0.0013
		RNA 9.2 + Guanosine vs. NT	0.9404	0.3919 to 1.489	Yes	**	0.0016
		Test details	Predicted (LS) mean 1	Predicted (LS) mean 2	Predicted (LS) mean diff.	SE of diff.	N1	N2	t	DF
		F507S
		RNA 9.2 + Guanosine vs. GUC-v1	2.566	2.345	0.2207	0.2668	4	4	0.827	26
		RNA 9.2 + Guanosine vs. RNA 9.2 Only	2.566	1.105	1.461	0.3268	4	2	4.47	26
		RNA 9.2 + Guanosine vs. Guanosine Only	2.566	1.03	1.536	0.2668	4	4	5.756	26
		RNA 9.2 + Guanosine vs. NT	2.566	1	1.566	0.2668	4	4	5.869	26
		L528I
		RNA 9.2 + Guanosine vs. GUC-v1	1.94	0.941	0.9994	0.2668	4	4	3.745	26
		RNA 9.2 + Guanosine vs. RNA 9.2 Only	1.94	1.284	0.6565	0.3268	4	2	2.009	26
		RNA 9.2 + Guanosine vs. Guanosine Only	1.94	0.9761	0.9643	0.2668	4	4	3.614	26
		RNA 9.2 + Guanosine vs. NT	1.94	1	0.9404	0.2668	4	4	3.524	26

## Sheet: Fig 6m
		SPR TLR8 variants with mGrArA
		X	WT	495S	403S
		0.1	1.23491	0.188121	0.407537
		0.2	2.08949	0.076039	0.821644
		0.4	4.36444	0.403054	1.61155
		0.8	8.47492	0.720614	3.3825
		1.56	12.1523	0.124467	6.71755
		3.13	15.9968	-0.07542	14.338
		4.7	18.7578	-0.56579
		6.25		-0.6998	24.4386
		9.38	21.358	-1.23562	34.1353
		12.5	21.45	-1.53773	35.6224
		25	25.068	-2.92241	46.2172

## Sheet: Fig 6n
			F494L			G572D
		NT	1	1	1	1	1	1
		R848	5.42295	5.04886	6.92655	5.89677	8.91918	9.35544
		GAG-v1	4.77022	3.96648	6.04935	4.21378	5.86193	7.26891
		Table Analyzed	Data 1
		Two-way ANOVA	Ordinary
		Alpha	0.05
		Source of Variation	% of total variation	P value	P value summary	Significant?
		Interaction	2.828	0.2693	ns	No
		Row Factor	82.09	<0.0001	****	Yes
		Column Factor	3.509	0.0807	ns	No
		ANOVA table	SS	DF	MS	F (DFn, DFd)	P value
		Interaction	3.899	2	1.95	F (2, 12) = 1.466	P=0.2693
		Row Factor	113.2	2	56.59	F (2, 12) = 42.56	P<0.0001
		Column Factor	4.838	1	4.838	F (1, 12) = 3.639	P=0.0807
		Residual	15.95	12	1.33
		Difference between column means
		Mean of F494L	3.909
		Mean of G572D	4.946
		Difference between means	-1.037
		SE of difference	0.5436
		95% CI of difference	-2.221 to 0.1475
		Data summary
		Number of columns (Column Factor)	2
		Number of rows (Row Factor)	3
		Number of values	18
		Within each column, compare rows (simple effects within columns)
		Number of families	2
		Number of comparisons per family	2
		Alpha	0.05
		Uncorrected Fisher's LSD	Mean Diff.	95.00% CI of diff.	Below threshold?	Summary	Individual P Value
		F494L
		R848 vs. NT	4.799	2.748 to 6.851	Yes	***	0.0003
		R848 vs. GAG-v1	0.8708	-1.181 to 2.922	No	ns	0.3732
		G572D
		R848 vs. NT	7.057	5.006 to 9.108	Yes	****	<0.0001
		R848 vs. GAG-v1	2.276	0.2243 to 4.327	Yes	*	0.0325
		Test details	Mean 1	Mean 2	Mean Diff.	SE of diff.	N1	N2	t	DF
		F494L
		R848 vs. NT	5.799	1	4.799	0.9415	3	3	5.098	12
		R848 vs. GAG-v1	5.799	4.929	0.8708	0.9415	3	3	0.9249	12
		G572D
		R848 vs. NT	8.057	1	7.057	0.9415	3	3	7.496	12
		R848 vs. GAG-v1	8.057	5.782	2.276	0.9415	3	3	2.417	12

## Sheet: Fig 6o
			F494L			G572D
		GAG-v1	3.66004	3.4115	3.3111	2.19739	1.14341	1.53372
		ssRNA40 + Uridine	4.39913	3.02623	4.02644	4.18819	2.6099	3.26205
		ssRNA40 Only	#	0.808502	0.985904	#	0.825127	0.684128
		Uridine Only	1.72806	1.56736	2.32917	2.84142	1.97978	3.06485
		NT	1	1	1	1	1	1
			#control not included in this experiment
		Table Analyzed	TLR8 494 and 528
		Two-way ANOVA	Ordinary
		Alpha	0.05
		Source of Variation	% of total variation	P value	P value summary	Significant?
		Interaction	14.01	0.0025	**	Yes
		Row Factor	73.58	<0.0001	****	Yes
		Column Factor	2.023	0.0744	ns	No
		ANOVA table	SS (Type III)	DF	MS	F (DFn, DFd)	P value
		Interaction	5.386	4	1.347	F (4, 18) = 6.210	P=0.0025
		Row Factor	28.28	4	7.071	F (4, 18) = 32.61	P<0.0001
		Column Factor	0.7777	1	0.7777	F (1, 18) = 3.587	P=0.0744
		Residual	3.903	18	0.2168
		Difference between column means
		Predicted (LS) mean of F494L	2.21
		Predicted (LS) mean of G572D	1.872
		Difference between predicted means	0.3377
		SE of difference	0.1783
		95% CI of difference	-0.03694 to 0.7124
		Data summary
		Number of columns (Column Factor)	2
		Number of rows (Row Factor)	5
		Number of values	28
		Within each column, compare rows (simple effects within columns)
		Number of families	2
		Number of comparisons per family	4
		Alpha	0.05
		Uncorrected Fisher's LSD	Predicted (LS) mean diff.	95.00% CI of diff.	Below threshold?	Summary	Individual P Value
		F494L
		ssRNA40 + Uridine vs. GAG-v1	0.3564	-0.4424 to 1.155	No	ns	0.361
		ssRNA40 + Uridine vs. ssRNA40 Only	2.92	2.027 to 3.813	Yes	****	<0.0001
		ssRNA40 + Uridine vs. Uridine Only	1.942	1.144 to 2.741	Yes	****	<0.0001
		ssRNA40 + Uridine vs. NT	2.817	2.018 to 3.616	Yes	****	<0.0001
		G572D
		ssRNA40 + Uridine vs. GAG-v1	1.729	0.9297 to 2.527	Yes	***	0.0003
		ssRNA40 + Uridine vs. ssRNA40 Only	2.599	1.706 to 3.492	Yes	****	<0.0001
		ssRNA40 + Uridine vs. Uridine Only	0.7247	-0.07411 to 1.524	No	ns	0.0727
		ssRNA40 + Uridine vs. NT	2.353	1.555 to 3.152	Yes	****	<0.0001
		Test details	Predicted (LS) mean 1	Predicted (LS) mean 2	Predicted (LS) mean diff.	SE of diff.	N1	N2	t	DF
		F494L
		ssRNA40 + Uridine vs. GAG-v1	3.817	3.461	0.3564	0.3802	3	3	0.9373	18
		ssRNA40 + Uridine vs. ssRNA40 Only	3.817	0.8972	2.92	0.4251	3	2	6.869	18
		ssRNA40 + Uridine vs. Uridine Only	3.817	1.875	1.942	0.3802	3	3	5.109	18
		ssRNA40 + Uridine vs. NT	3.817	1	2.817	0.3802	3	3	7.41	18
		G572D
		ssRNA40 + Uridine vs. GAG-v1	3.353	1.625	1.729	0.3802	3	3	4.546	18
		ssRNA40 + Uridine vs. ssRNA40 Only	3.353	0.7546	2.599	0.4251	3	2	6.113	18
		ssRNA40 + Uridine vs. Uridine Only	3.353	2.629	0.7247	0.3802	3	3	1.906	18
		ssRNA40 + Uridine vs. NT	3.353	1	2.353	0.3802	3	3	6.19	18
