# Supplementary material for: 2′-O-Methyl-guanosine RNA fragments antagonize TLR7 and TLR8 to limit autoimmunity
Source: Nat Immunol. 2026 Feb 10;27(4):762–75. doi: 10.1038/s41590-026-02429-2 (PMC13043311; doi:10.1038/s41590-026-02429-2)
Supplement: Supplementary file 12 — Statistical source data. [file 41590_2026_2429_MOESM12_ESM.xlsx]

## Sheet: Fig 7a
		Counts in 18S, 28S and 5S rRNA
		GAA	GAC	GCA	GCC	GCG	GGC	GUG	GUA	GUG	GAG	GUC	GUU	GGG	GGU	GGA
		1	1	2	1	1	1	1	1	1	2	3	3	4	4	5

## Sheet: Fig 7b
		concentration	rRNA
		3000	0.130537	0.296016	0.0288609
		1500	0.384575	0.539028	0.118822
		750	0.74049	0.809599	0.21837
		325	1.02632	0.972884	0.398347
		0	1	1	1
		Spline curve of data
		0	0.999492
		157.895	0.900581
		315.789	0.805771
		473.684	0.718924
		631.579	0.641164
		789.474	0.571878
		947.368	0.510427
		1105.26	0.456169
		1263.16	0.408463
		1421.05	0.366669
		1578.95	0.330164
		1736.84	0.298401
		1894.74	0.270852
		2052.63	0.246991
		2210.53	0.226292
		2368.42	0.208227
		2526.32	0.192269
		2684.21	0.177891
		2842.11	0.164567
		3000	0.151771

## Sheet: Fig 7c
		Experiment	rRNA	ssRNA40	NT
		N347	0.858019	1	0.0177118
		N345	0.254112	1	0.0263158
		N348	0.206774	1	0.00271761
		Table Analyzed	RAW cells
		Data sets analyzed	A-C
		ANOVA summary
		F	16.63
		P value	0.0036
		P value summary	**
		Significant diff. among means (P < 0.05)?	Yes
		R squared	0.8471
		Brown-Forsythe test
		F (DFn, DFd)	1.209 (2, 6)
		P value	0.3621
		P value summary	ns
		Are SDs significantly different (P < 0.05)?	No
		Bartlett's test
		Bartlett's statistic (corrected)
		P value
		P value summary
		Are SDs significantly different (P < 0.05)?
		ANOVA table	SS	DF	MS	F (DFn, DFd)	P value
		Treatment (between columns)	1.463	2	0.7315	F (2, 6) = 16.63	P=0.0036
		Residual (within columns)	0.264	6	0.044
		Total	1.727	8
		Data summary
		Number of treatments (columns)	3
		Number of values (total)	9
		Number of families	1
		Number of comparisons per family	2
		Alpha	0.05
		Uncorrected Fisher's LSD	Mean Diff.	95.00% CI of diff.	Below threshold?	Summary	Individual P Value	B-?
		ssRNA40 vs. rRNA	0.5604	0.1413 to 0.9794	Yes	*	0.017	A	rRNA
		ssRNA40 vs. NT	0.9844	0.5654 to 1.403	Yes	**	0.0012	C	NT
		Test details	Mean 1	Mean 2	Mean Diff.	SE of diff.	n1	n2	t	DF
		ssRNA40 vs. rRNA	1	0.4396	0.5604	0.1713	3	3	3.272	6
		ssRNA40 vs. NT	1	0.01558	0.9844	0.1713	3	3	5.748	6

## Sheet: Fig 7d
		Experiment	rRNA	ssRNA40	NT
		N338	0.169003	1	0.00982087
		N339	0.668649	1	0.00695719
		N340	0.702369	1	0.0128823
		Table Analyzed	HEKTLR8
		Data sets analyzed	A-C
		ANOVA summary
		F	24.72
		P value	0.0013
		P value summary	**
		Significant diff. among means (P < 0.05)?	Yes
		R squared	0.8918
		Brown-Forsythe test
		F (DFn, DFd)	1.203 (2, 6)
		P value	0.3637
		P value summary	ns
		Are SDs significantly different (P < 0.05)?	No
		Bartlett's test
		Bartlett's statistic (corrected)
		P value
		P value summary
		Are SDs significantly different (P < 0.05)?
		ANOVA table	SS	DF	MS	F (DFn, DFd)	P value
		Treatment (between columns)	1.471	2	0.7353	F (2, 6) = 24.72	P=0.0013
		Residual (within columns)	0.1784	6	0.02974
		Total	1.649	8
		Data summary
		Number of treatments (columns)	3
		Number of values (total)	9
		Number of families	1
		Number of comparisons per family	2
		Alpha	0.05
		Uncorrected Fisher's LSD	Mean Diff.	95.00% CI of diff.	Below threshold?	Summary	Individual P Value	B-?
		ssRNA40 vs. rRNA	0.4867	0.1421 to 0.8312	Yes	*	0.0135	A	rRNA
		ssRNA40 vs. NT	0.9901	0.6456 to 1.335	Yes	***	0.0004	C	NT
		Test details	Mean 1	Mean 2	Mean Diff.	SE of diff.	n1	n2	t	DF
		ssRNA40 vs. rRNA	1	0.5133	0.4867	0.1408	3	3	3.456	6
		ssRNA40 vs. NT	1	0.009887	0.9901	0.1408	3	3	7.032	6

## Sheet: Fig 7e
		siNEG rRNA	siFBL rRNA	ssRNA40 + Dotap	NT + Dotap
		0.757849	1	1.70704	0.0103513
		0.476159	1	1.2954	0
		0.55392	1	0.896803	0.00047863
		Table Analyzed	siFBL rRNA
		Data sets analyzed	A-D
		ANOVA summary
		F	20.35
		P value	0.0004
		P value summary	***
		Significant diff. among means (P < 0.05)?	Yes
		R squared	0.8842
		Brown-Forsythe test
		F (DFn, DFd)	2.938 (3, 8)
		P value	0.0991
		P value summary	ns
		Are SDs significantly different (P < 0.05)?	No
		Bartlett's test
		Bartlett's statistic (corrected)
		P value
		P value summary
		Are SDs significantly different (P < 0.05)?
		ANOVA table	SS	DF	MS	F (DFn, DFd)	P value
		Treatment (between columns)	2.829	3	0.943	F (3, 8) = 20.35	P=0.0004
		Residual (within columns)	0.3707	8	0.04633
		Total	3.2	11
		Data summary
		Number of treatments (columns)	4
		Number of values (total)	12
		Number of families	1
		Number of comparisons per family	3
		Alpha	0.05
		Uncorrected Fisher's LSD	Mean Diff.	95.00% CI of diff.	Below threshold?	Summary	Individual P Value	C-?
		ssRNA40 + Dotap vs. siNEG rRNA	0.7038	0.2985 to 1.109	Yes	**	0.0039	A	siNEG rRNA
		ssRNA40 + Dotap vs. siFBL rRNA	0.2997	-0.1055 to 0.7050	No	ns	0.1265	B	siFBL rRNA
		ssRNA40 + Dotap vs. NT + Dotap	1.296	0.8908 to 1.701	Yes	****	<0.0001	D	NT + Dotap
		Test details	Mean 1	Mean 2	Mean Diff.	SE of diff.	n1	n2	t	DF
		ssRNA40 + Dotap vs. siNEG rRNA	1.3	0.596	0.7038	0.1758	3	3	4.004	8
		ssRNA40 + Dotap vs. siFBL rRNA	1.3	1	0.2997	0.1758	3	3	1.706	8
		ssRNA40 + Dotap vs. NT + Dotap	1.3	0.00361	1.296	0.1758	3	3	7.375	8

## Sheet: Fig 7f
		siNEG rRNA	siFBL rRNA	RNA9.2s +G + Dotap	NT + Dotap
		2.38714	3.15743	4.07309	1
		2.44169	2.99954	3.29553	1
		1.77873	3.60594	3.42415	1
		Table Analyzed	siFBL rRNA
		Data sets analyzed	A-D
		ANOVA summary
		F	40.3
		P value	<0.0001
		P value summary	****
		Significant diff. among means (P < 0.05)?	Yes
		R squared	0.9379
		Brown-Forsythe test
		F (DFn, DFd)	0.5719 (3, 8)
		P value	0.6491
		P value summary	ns
		Are SDs significantly different (P < 0.05)?	No
		Bartlett's test
		Bartlett's statistic (corrected)
		P value
		P value summary
		Are SDs significantly different (P < 0.05)?
		ANOVA table	SS	DF	MS	F (DFn, DFd)	P value
		Treatment (between columns)	12.33	3	4.111	F (3, 8) = 40.30	P<0.0001
		Residual (within columns)	0.8162	8	0.102
		Total	13.15	11
		Data summary
		Number of treatments (columns)	4
		Number of values (total)	12
		Number of families	1
		Number of comparisons per family	3
		Alpha	0.05
		Uncorrected Fisher's LSD	Mean Diff.	95.00% CI of diff.	Below threshold?	Summary	Individual P Value	C-?
		RNA9.2s +G + Dotap vs. siNEG rRNA	1.395	0.7936 to 1.996	Yes	***	0.0007	A	siNEG rRNA
		RNA9.2s +G + Dotap vs. siFBL rRNA	0.3433	-0.2581 to 0.9447	No	ns	0.2245	B	siFBL rRNA
		RNA9.2s +G + Dotap vs. NT + Dotap	2.598	1.996 to 3.199	Yes	****	<0.0001	D	NT + Dotap
		Test details	Mean 1	Mean 2	Mean Diff.	SE of diff.	n1	n2	t	DF
		RNA9.2s +G + Dotap vs. siNEG rRNA	3.598	2.203	1.395	0.2608	3	3	5.349	8
		RNA9.2s +G + Dotap vs. siFBL rRNA	3.598	3.254	0.3433	0.2608	3	3	1.316	8
		RNA9.2s +G + Dotap vs. NT + Dotap	3.598	1	2.598	0.2608	3	3	9.96	8

## Sheet: Fig 7g
			F507S				WT
		G+RNA9.2S+rRNA	1.26841	2.25549	0.518399	0.615672	0.15078	0.540674	0.775118	0.418515
		G+RNA9.2S+DOTAP	1	1	1	1	1	1	1	1
		NT	0.0670323	0.0610903	0.00360285	0.0643836	0.0155736	0.037311	0.00679806	0.0142421
		Table Analyzed	Paired analyses relative to RNA+G
		Two-way ANOVA	Ordinary
		Alpha	0.05
		Source of Variation	% of total variation	P value	P value summary	Significant?
		Interaction	8.4	0.102	ns	No
		Row Factor	57.73	<0.0001	****	Yes
		Column Factor	4.78	0.1026	ns	No
		ANOVA table	SS	DF	MS	F (DFn, DFd)	P value
		Interaction	0.6138	2	0.3069	F (2, 18) = 2.599	P=0.1020
		Row Factor	4.218	2	2.109	F (2, 18) = 17.86	P<0.0001
		Column Factor	0.3492	1	0.3492	F (1, 18) = 2.957	P=0.1026
		Residual	2.126	18	0.1181
		Difference between column means
		Mean of F507S	0.7378
		Mean of WT	0.4966
		Difference between means	0.2413
		SE of difference	0.1403
		95% CI of difference	-0.05349 to 0.5360
		Data summary
		Number of columns (Column Factor)	2
		Number of rows (Row Factor)	3
		Number of values	24
		Within each column, compare rows (simple effects within columns)
		Number of families	2
		Number of comparisons per family	2
		Alpha	0.05
		Uncorrected Fisher's LSD	Mean Diff.	95.00% CI of diff.	Below threshold?	Summary	Individual P Value
		F507S
		G+RNA9.2S+DOTAP vs. G+RNA9.2S+rRNA	-0.1645	-0.6750 to 0.3460	No	ns	0.507
		G+RNA9.2S+DOTAP vs. NT	0.951	0.4405 to 1.461	Yes	**	0.001
		WT
		G+RNA9.2S+DOTAP vs. G+RNA9.2S+rRNA	0.5287	0.01822 to 1.039	Yes	*	0.0431
		G+RNA9.2S+DOTAP vs. NT	0.9815	0.4710 to 1.492	Yes	***	0.0008
		Test details	Mean 1	Mean 2	Mean Diff.	SE of diff.	N1	N2	t	DF
		F507S
		G+RNA9.2S+DOTAP vs. G+RNA9.2S+rRNA	1	1.164	-0.1645	0.243	4	4	0.6769	18
		G+RNA9.2S+DOTAP vs. NT	1	0.04903	0.951	0.243	4	4	3.914	18
		WT
		G+RNA9.2S+DOTAP vs. G+RNA9.2S+rRNA	1	0.4713	0.5287	0.243	4	4	2.176	18
		G+RNA9.2S+DOTAP vs. NT	1	0.01848	0.9815	0.243	4	4	4.039	18

## Sheet: Fig 7h
			F494L			WT
		U+ssRNA40+rRNA	0.821351	0.879088	0.892772	0.67169	0.423776	0.76272
		U+ssRNA40+DOTAP	1	1	1	1	1	1
		NT	0.005942	0.0119811	0.0493821	0.00677501	0.00180745	0.0063915
		Table Analyzed	paired analyses
		Two-way ANOVA	Ordinary
		Alpha	0.05
		Source of Variation	% of total variation	P value	P value summary	Significant?
		Interaction	1.701	0.0245	*	Yes
		Row Factor	95.26	<0.0001	****	Yes
		Column Factor	1.045	0.0274	*	Yes
		ANOVA table	SS	DF	MS	F (DFn, DFd)	P value
		Interaction	0.05606	2	0.02803	F (2, 12) = 5.132	P=0.0245
		Row Factor	3.139	2	1.57	F (2, 12) = 287.4	P<0.0001
		Column Factor	0.03444	1	0.03444	F (1, 12) = 6.306	P=0.0274
		Residual	0.06554	12	0.005462
		Difference between column means
		Mean of F494L	0.6289
		Mean of WT	0.5415
		Difference between means	0.08748
		SE of difference	0.03484
		95% CI of difference	0.01158 to 0.1634
		Data summary
		Number of columns (Column Factor)	2
		Number of rows (Row Factor)	3
		Number of values	18
		Alpha	0.05
		Uncorrected Fisher's LSD	Mean Diff.	95.00% CI of diff.	Below threshold?	Summary	Individual P Value
		F494L - WT
		U+ssRNA40+rRNA	0.245	0.1135 to 0.3765	Yes	**	0.0016
		U+ssRNA40+DOTAP	0	-0.1315 to 0.1315	No	ns	>0.9999
		NT	0.01744	-0.1140 to 0.1489	No	ns	0.7775
		Test details	Mean 1	Mean 2	Mean Diff.	SE of diff.	N1	N2	t	DF
		F494L - WT
		U+ssRNA40+rRNA	0.8644	0.6194	0.245	0.06034	3	3	4.06	12
		U+ssRNA40+DOTAP	1	1	0	0.06034	3	3	0	12
		NT	0.02244	0.004991	0.01744	0.06034	3	3	0.2891	12

## Sheet: Fig 7i
		TLR13										TLR3										TLR9
		NT+Mock	Sa19+Mock	Sa19+rRNA								NT+Mock	pIC+Mock	pIC+rRNA								NT	ODN+DOTAP	ODN+rRNA
		0.00394223	1	0.754026								0.0149573	1	1.16744								0.00830519	1	0.613173
		0	1	0.60804								0.0019088	1	1.06473								0.00401437	1	0.653228
		0	1	0.916926								0.0004987	1	0.845684								0.0122431	1	0.452041
																						Table Analyzed	HEKTLR9 WT
		Table Analyzed	HEKTLR13 WT									Table Analyzed	HEKTLR3 WT									Data sets analyzed	A-C
		Data sets analyzed	A-C									Data sets analyzed	A-C
																						ANOVA summary
		ANOVA summary										ANOVA summary										F	196.1
		F	102.4									F	112.5									P value	<0.0001
		P value	<0.0001									P value	<0.0001									P value summary	****
		P value summary	****									P value summary	****									Significant diff. among means (P < 0.05)?	Yes
		Significant diff. among means (P < 0.05)?	Yes									Significant diff. among means (P < 0.05)?	Yes									R squared	0.9849
		R squared	0.9715									R squared	0.974
																						Brown-Forsythe test
		Brown-Forsythe test										Brown-Forsythe test										F (DFn, DFd)	1.840 (2, 6)
		F (DFn, DFd)	3.912 (2, 6)									F (DFn, DFd)	2.738 (2, 6)									P value	0.2381
		P value	0.0818									P value	0.1429									P value summary	ns
		P value summary	ns									P value summary	ns									Are SDs significantly different (P < 0.05)?	No
		Are SDs significantly different (P < 0.05)?	No									Are SDs significantly different (P < 0.05)?	No
																						Bartlett's test
		Bartlett's test										Bartlett's test										Bartlett's statistic (corrected)
		Bartlett's statistic (corrected)										Bartlett's statistic (corrected)										P value
		P value										P value										P value summary
		P value summary										P value summary										Are SDs significantly different (P < 0.05)?
		Are SDs significantly different (P < 0.05)?										Are SDs significantly different (P < 0.05)?
																						ANOVA table	SS	DF	MS	F (DFn, DFd)	P value
		ANOVA table	SS	DF	MS	F (DFn, DFd)	P value					ANOVA table	SS	DF	MS	F (DFn, DFd)	P value					Treatment (between columns)	1.485	2	0.7425	F (2, 6) = 196.1	P<0.0001
		Treatment (between columns)	1.63	2	0.8151	F (2, 6) = 102.4	P<0.0001					Treatment (between columns)	2.03	2	1.015	F (2, 6) = 112.5	P<0.0001					Residual (within columns)	0.02272	6	0.003786
		Residual (within columns)	0.04776	6	0.007961							Residual (within columns)	0.05415	6	0.009025							Total	1.508	8
		Total	1.678	8								Total	2.084	8
																						Data summary
		Data summary										Data summary										Number of treatments (columns)	3
		Number of treatments (columns)	3									Number of treatments (columns)	3									Number of values (total)	9
		Number of values (total)	9									Number of values (total)	9
		Number of families	1									Number of families	1
		Number of comparisons per family	2									Number of comparisons per family	2									Number of families	1
		Alpha	0.05									Alpha	0.05									Number of comparisons per family	2
																						Alpha	0.05
		Uncorrected Fisher's LSD	Mean Diff.	95.00% CI of diff.	Below threshold?	Summary	Individual P Value	B-?				Uncorrected Fisher's LSD	Mean Diff.	95.00% CI of diff.	Below threshold?	Summary	Individual P Value	B-?
		Sa19+Mock vs. NT+Mock	0.9987	0.8204 to 1.177	Yes	****	<0.0001	A		NT+Mock		pIC+Mock vs. NT+Mock	0.9942	0.8044 to 1.184	Yes	****	<0.0001	A	NT+Mock			Uncorrected Fisher's LSD	Mean Diff.	95.00% CI of diff.	Below threshold?	Summary	Individual P Value	B-?
		Sa19+Mock vs. Sa19+rRNA	0.2403	0.06208 to 0.4186	Yes	*	0.0164	C		Sa19+rRNA		pIC+Mock vs. pIC+rRNA	-0.02595	-0.2157 to 0.1638	No	ns	0.7493	C	pIC+rRNA			ODN+DOTAP vs. NT	0.9918	0.8689 to 1.115	Yes	****	<0.0001	A	NT
																						ODN+DOTAP vs. ODN+rRNA	0.4272	0.3043 to 0.5501	Yes	***	0.0001	C	ODN+rRNA
		Test details	Mean 1	Mean 2	Mean Diff.	SE of diff.	n1	n2		t	DF	Test details	Mean 1	Mean 2	Mean Diff.	SE of diff.	n1	n2	t	DF
		Sa19+Mock vs. NT+Mock	1	0.001314	0.9987	0.07285	3	3		13.71	6	pIC+Mock vs. NT+Mock	1	0.005788	0.9942	0.07757	3	3	12.82	6		Test details	Mean 1	Mean 2	Mean Diff.	SE of diff.	n1	n2	t	DF
		Sa19+Mock vs. Sa19+rRNA	1	0.7597	0.2403	0.07285	3	3		3.299	6	pIC+Mock vs. pIC+rRNA	1	1.026	-0.02595	0.07757	3	3	0.3346	6		ODN+DOTAP vs. NT	1	0.008188	0.9918	0.05024	3	3	19.74	6
																						ODN+DOTAP vs. ODN+rRNA	1	0.5728	0.4272	0.05024	3	3	8.503	6

## Sheet: Fig 7j
			mG/C			mC/C			mU/C
		0	1	1	1	1	1	1	1	1	1
		4	1.32963	1.29467	1.13852	1.42112	1.21288	1.50968	1.8647	0.988534	1.75932
		6	1.49468	1.32487	0.969414	1.42434	1.37664	1.20499	1.65157	1.35224	1.05196
		Table Analyzed	rRNA transfection mX/C
		Two-way ANOVA	Ordinary
		Alpha	0.05
		Source of Variation	% of total variation	P value	P value summary	Significant?
		Interaction	3.631	0.8519	ns	No
		Row Factor	43.48	0.0033	**	Yes
		Column Factor	3.886	0.5032	ns	No
		ANOVA table	SS	DF	MS	F (DFn, DFd)	P value
		Interaction	0.06481	4	0.0162	F (4, 18) = 0.3334	P=0.8519
		Row Factor	0.7762	2	0.3881	F (2, 18) = 7.985	P=0.0033
		Column Factor	0.06938	2	0.03469	F (2, 18) = 0.7137	P=0.5032
		Residual	0.8748	18	0.0486
		Data summary
		Number of columns (Column Factor)	3
		Number of rows (Row Factor)	3
		Number of values	27
		Within each column, compare rows (simple effects within columns)
		Number of families	3
		Number of comparisons per family	2
		Alpha	0.05
		Uncorrected Fisher's LSD	Mean Diff.	95.00% CI of diff.	Below threshold?	Summary	Individual P Value
		mG/C
		Row 1 vs. Row 2	-0.2543	-0.6324 to 0.1239	No	ns	0.1748
		Row 1 vs. Row 3	-0.263	-0.6412 to 0.1152	No	ns	0.1613
		mC/C
		Row 1 vs. Row 2	-0.3812	-0.7594 to -0.003049	Yes	*	0.0484
		Row 1 vs. Row 3	-0.3353	-0.7135 to 0.04285	No	ns	0.0789
		mU/C
		Row 1 vs. Row 2	-0.5375	-0.9157 to -0.1593	Yes	**	0.0079
		Row 1 vs. Row 3	-0.3519	-0.7301 to 0.02625	No	ns	0.0663
		Test details	Mean 1	Mean 2	Mean Diff.	SE of diff.	N1	N2	t	DF
		mG/C
		Row 1 vs. Row 2	1	1.254	-0.2543	0.18	3	3	1.413	18
		Row 1 vs. Row 3	1	1.263	-0.263	0.18	3	3	1.461	18
		mC/C
		Row 1 vs. Row 2	1	1.381	-0.3812	0.18	3	3	2.118	18
		Row 1 vs. Row 3	1	1.335	-0.3353	0.18	3	3	1.863	18
		mU/C
		Row 1 vs. Row 2	1	1.538	-0.5375	0.18	3	3	2.986	18
		Row 1 vs. Row 3	1	1.352	-0.3519	0.18	3	3	1.955	18

[truncated: 3 more sheets: Fig 7k, Fig 7m, Fig 7n]
