# Supplementary material for: 2′-O-Methyl-guanosine RNA fragments antagonize TLR7 and TLR8 to limit autoimmunity
Source: Nat Immunol. 2026 Feb 10;27(4):762–75. doi: 10.1038/s41590-026-02429-2 (PMC13043311; doi:10.1038/s41590-026-02429-2)
Supplement: Supplementary file 13 — Statistical source data. [file 41590_2026_2429_MOESM13_ESM.xlsx]

## Sheet: Ext Dat Fig 1a
			TLR7			TLR8
		dT3	1.15437	0.886743	1.28757	0.380651	0.489225	0.571202
		dT5	1.40933	0.848751	1.19155	0.489984	0.610226	0.888403
		dT8	1.01348	0.718152	0.869183	1.36778	1.51175	1.4974
		dT12	0.471312	0.377065	0.208791	6.27131	4.06233	8.89851
		dT20	0.456633	0.192068	0.171959	14.9725	7.37769	19.4025
		NT	1	1	1	1	1	1
		NT	0	0	9.2519e-18	0	0	0
		Table Analyzed	Data 1
		Two-way ANOVA	Ordinary
		Alpha	0.05
		Source of Variation	% of total variation	P value	P value summary	Significant?
		Interaction	40.2	<0.0001	****	Yes
		Row Factor	33.99	<0.0001	****	Yes
		Column Factor	12.33	<0.0001	****	Yes
		ANOVA table	SS	DF	MS	F (DFn, DFd)	P value
		Interaction	257	6	42.83	F (6, 28) = 13.91	P<0.0001
		Row Factor	217.2	6	36.21	F (6, 28) = 11.76	P<0.0001
		Column Factor	78.81	1	78.81	F (1, 28) = 25.61	P<0.0001
		Residual	86.18	28	3.078
		Difference between column means
		Mean of TLR7	0.6789
		Mean of TLR8	3.419
		Difference between means	-2.74
		SE of difference	0.5414
		95% CI of difference	-3.849 to -1.631
		Data summary
		Number of columns (Column Factor)	2
		Number of rows (Row Factor)	7
		Within each column, compare rows (simple effects within columns)
		Number of families	2
		Number of comparisons per family	6
		Alpha	0.05
		Uncorrected Fisher's LSD	Mean Diff.	95.00% CI of diff.	Below threshold?	Summary	Individual P Value
		TLR7
		NT vs. dT3	-0.1096	-3.044 to 2.825	No	ns	0.9396
		NT vs. dT5	-0.1499	-3.084 to 2.784	No	ns	0.9174
		NT vs. dT8	0.1331	-2.801 to 3.067	No	ns	0.9267
		NT vs. dT12	0.6476	-2.287 to 3.582	No	ns	0.6547
		NT vs. dT20	0.7264	-2.208 to 3.661	No	ns	0.616
		NT vs. NT	1	-1.934 to 3.934	No	ns	0.4909
		TLR8
		NT vs. dT3	0.5196	-2.415 to 3.454	No	ns	0.7195
		NT vs. dT5	0.3371	-2.597 to 3.271	No	ns	0.8156
		NT vs. dT8	-0.459	-3.393 to 2.475	No	ns	0.751
		NT vs. dT12	-5.411	-8.345 to -2.477	Yes	***	0.0008
		NT vs. dT20	-12.92	-15.85 to -9.983	Yes	****	<0.0001
		NT vs. NT	1	-1.934 to 3.934	No	ns	0.4909
		Test details	Mean 1	Mean 2	Mean Diff.	SE of diff.	N1	N2	t	DF
		TLR7
		NT vs. dT3	1	1.11	-0.1096	1.432	3	3	0.07649	28
		NT vs. dT5	1	1.15	-0.1499	1.432	3	3	0.1046	28
		NT vs. dT8	1	0.8669	0.1331	1.432	3	3	0.09289	28
		NT vs. dT12	1	0.3524	0.6476	1.432	3	3	0.4521	28
		NT vs. dT20	1	0.2736	0.7264	1.432	3	3	0.5071	28
		NT vs. NT	1	3.084e-18	1	1.432	3	3	0.6981	28
		TLR8
		NT vs. dT3	1	0.4804	0.5196	1.432	3	3	0.3628	28
		NT vs. dT5	1	0.6629	0.3371	1.432	3	3	0.2354	28
		NT vs. dT8	1	1.459	-0.459	1.432	3	3	0.3204	28
		NT vs. dT12	1	6.411	-5.411	1.432	3	3	3.777	28
		NT vs. dT20	1	13.92	-12.92	1.432	3	3	9.018	28
		NT vs. NT	1	0	1	1.432	3	3	0.6981	28

## Sheet: Ext Dat Fig 1b
		Experiment	ASO1	ASO1-UC	ASO2-LNA	ASO2-LNA-UC	ASO-660	ASO-660-Mut	R848	NT
		K037	118.065	910.222	117.714	90.0943	3715.14	87.8957	291.721	150.509
		K039	158.482	2211.26	155.265	180.444	2917.45	136.381	291.721	150.509
		K041	169.743	1517.51	240.523	187.718	2920.53	174.709	187.438	153.307
		Table Analyzed	Data 1
		Data sets analyzed	A-H
		ANOVA summary
		F	45.42
		P value	<0.0001
		P value summary	****
		Significant diff. among means (P < 0.05)?	Yes
		R squared	0.9521
		Brown-Forsythe test
		F (DFn, DFd)	1.635 (7, 16)
		P value	0.1961
		P value summary	ns
		Are SDs significantly different (P < 0.05)?	No
		Bartlett's test
		Bartlett's statistic (corrected)
		P value
		P value summary
		Are SDs significantly different (P < 0.05)?
		ANOVA table	SS	DF	MS	F (DFn, DFd)	P value
		Treatment (between columns)	25762411	7	3680344	F (7, 16) = 45.42	P<0.0001
		Residual (within columns)	1296516	16	81032
		Total	27058927	23
		Data summary
		Number of treatments (columns)	8
		Number of values (total)	24
		Number of families	1
		Number of comparisons per family	7
		Alpha	0.05
		Uncorrected Fisher's LSD	Mean Diff.	95.00% CI of diff.	Below threshold?	Summary	Individual P Value	G-?
		R848 vs. ASO1	108.2	-384.5 to 600.9	No	ns	0.6478	A	ASO1
		R848 vs. ASO1-UC	-1289	-1782 to -796.7	Yes	****	<0.0001	B	ASO1-UC
		R848 vs. ASO2-LNA	85.79	-406.9 to 578.5	No	ns	0.7169	C	ASO2-LNA
		R848 vs. ASO2-LNA-UC	104.2	-388.5 to 596.9	No	ns	0.6599	D	ASO2-LNA-UC
		R848 vs. ASO-660	-2927	-3420 to -2435	Yes	****	<0.0001	E	ASO-660
		R848 vs. ASO-660-Mut	124	-368.8 to 616.7	No	ns	0.6011	F	ASO-660-Mut
		R848 vs. NT	105.5	-387.2 to 598.2	No	ns	0.6559	H	NT
		Test details	Mean 1	Mean 2	Mean Diff.	SE of diff.	n1	n2	t	DF
		R848 vs. ASO1	257	148.8	108.2	232.4	3	3	0.4655	16
		R848 vs. ASO1-UC	257	1546	-1289	232.4	3	3	5.547	16
		R848 vs. ASO2-LNA	257	171.2	85.79	232.4	3	3	0.3691	16
		R848 vs. ASO2-LNA-UC	257	152.8	104.2	232.4	3	3	0.4483	16
		R848 vs. ASO-660	257	3184	-2927	232.4	3	3	12.6	16
		R848 vs. ASO-660-Mut	257	133	124	232.4	3	3	0.5334	16
		R848 vs. NT	257	151.4	105.5	232.4	3	3	0.454	16

## Sheet: Ext Dat Fig 1c
		Experiment	ASO1	ASO1-UC	ASO1-UC-mut1	R848	NT
		392	0.679089	3.37417	1.32437	1	0
		400	1.11624	4.62891	1.83823	1	0
		401	0.543779	2.52403	1.31682	1	0
		Table Analyzed	Averaged HEKTLR8 ASO1
		Data sets analyzed	A-E
		ANOVA summary
		F	20.05
		P value	<0.0001
		P value summary	****
		Significant diff. among means (P < 0.05)?	Yes
		R squared	0.8891
		Brown-Forsythe test
		F (DFn, DFd)	2.273 (4, 10)
		P value	0.1333
		P value summary	ns
		Are SDs significantly different (P < 0.05)?	No
		Bartlett's test
		Bartlett's statistic (corrected)
		P value
		P value summary
		Are SDs significantly different (P < 0.05)?
		ANOVA table	SS	DF	MS	F (DFn, DFd)	P value
		Treatment (between columns)	20.86	4	5.214	F (4, 10) = 20.05	P<0.0001
		Residual (within columns)	2.6	10	0.26
		Total	23.46	14
		Data summary
		Number of treatments (columns)	5
		Number of values (total)	15
		Number of families	1
		Number of comparisons per family	4
		Alpha	0.05
		Uncorrected Fisher's LSD	Mean Diff.	95.00% CI of diff.	Below threshold?	Summary	Individual P Value	D-?
		R848 vs. ASO1	0.2203	-0.7074 to 1.148	No	ns	0.6083	A	ASO1
		R848 vs. ASO1-UC	-2.509	-3.437 to -1.581	Yes	***	0.0001	B	ASO1-UC
		R848 vs. ASO1-UC-mut1	-0.4931	-1.421 to 0.4346	No	ns	0.2636	C	ASO1-UC-mut1
		R848 vs. NT	1	0.07231 to 1.928	Yes	*	0.0372	E	NT
		Test details	Mean 1	Mean 2	Mean Diff.	SE of diff.	n1	n2	t	DF
		R848 vs. ASO1	1	0.7797	0.2203	0.4164	3	3	0.5291	10
		R848 vs. ASO1-UC	1	3.509	-2.509	0.4164	3	3	6.026	10
		R848 vs. ASO1-UC-mut1	1	1.493	-0.4931	0.4164	3	3	1.184	10
		R848 vs. NT	1	0	1	0.4164	3	3	2.402	10

## Sheet: Ext Dat Fig 1d
		Experiment	660 mut 2 (mod)	660 LNA	660 MOE	R848	660 mut 1	660 v1	NT
		K73	625.029	155.905	145.114	186.142	121.649	945.16	113.865
		K75	923.608	224.955	226.77	199.704	153.968	1345.69	172.606
		K92	482.483	101.018	115.668	101.241	91.697	818.686	121.127
		Table Analyzed	averaged data 660
		Data sets analyzed	A-G
		ANOVA summary
		F	19.78
		P value	<0.0001
		P value summary	****
		Significant diff. among means (P < 0.05)?	Yes
		R squared	0.8945
		Brown-Forsythe test
		F (DFn, DFd)	1.258 (6, 14)
		P value	0.3365
		P value summary	ns
		Are SDs significantly different (P < 0.05)?	No
		Bartlett's test
		Bartlett's statistic (corrected)
		P value
		P value summary
		Are SDs significantly different (P < 0.05)?
		ANOVA table	SS	DF	MS	F (DFn, DFd)	P value
		Treatment (between columns)	2346315	6	391052	F (6, 14) = 19.78	P<0.0001
		Residual (within columns)	276765	14	19769
		Total	2623079	20
		Data summary
		Number of treatments (columns)	7
		Number of values (total)	21
		Number of families	1
		Number of comparisons per family	6
		Alpha	0.05
		Uncorrected Fisher's LSD	Mean Diff.	95.00% CI of diff.	Below threshold?	Summary	Individual P Value	D-?
		R848 vs. 660 mut 2	-514.7	-760.9 to -268.5	Yes	***	0.0005	A	660 mut 2
		R848 vs. 660 LNA	1.736	-244.5 to 248.0	No	ns	0.9881	B	660 LNA
		R848 vs. 660 MOE	-0.1552	-246.4 to 246.1	No	ns	0.9989	C	660 MOE
		R848 vs. 660 mut 1	39.92	-206.3 to 286.1	No	ns	0.7332	E	660 mut 1
		R848 vs. 660 v1	-874.2	-1120 to -627.9	Yes	****	<0.0001	F	660 v1
		R848 vs. NT	26.5	-219.7 to 272.7	No	ns	0.8208	G	NT
		Test details	Mean 1	Mean 2	Mean Diff.	SE of diff.	n1	n2	t	DF
		R848 vs. 660 mut 2	162.4	677	-514.7	114.8	3	3	4.483	14
		R848 vs. 660 LNA	162.4	160.6	1.736	114.8	3	3	0.01512	14
		R848 vs. 660 MOE	162.4	162.5	-0.1552	114.8	3	3	0.001352	14
		R848 vs. 660 mut 1	162.4	122.4	39.92	114.8	3	3	0.3478	14
		R848 vs. 660 v1	162.4	1037	-874.2	114.8	3	3	7.614	14
		R848 vs. NT	162.4	135.9	26.5	114.8	3	3	0.2308	14

## Sheet: Ext Dat Fig 1e
		Experiment	660-9	660-7	660-5	NT R848	NT
		K111	0.880622	1.25634	1	0.486738	0.239999
		K112	0.488437	0.704931	1	0.463305	0.153348
		K110	0.546372	0.896738	1	0.227791	0.102707
		Table Analyzed	Data 1
		Data sets analyzed	A-E
		ANOVA summary
		F	12.96
		P value	0.0006
		P value summary	***
		Significant diff. among means (P < 0.05)?	Yes
		R squared	0.8383
		Brown-Forsythe test
		F (DFn, DFd)	0.9273 (4, 10)
		P value	0.4859
		P value summary	ns
		Are SDs significantly different (P < 0.05)?	No
		Bartlett's test
		Bartlett's statistic (corrected)
		P value
		P value summary
		Are SDs significantly different (P < 0.05)?
		ANOVA table	SS	DF	MS	F (DFn, DFd)	P value
		Treatment (between columns)	1.54	4	0.385	F (4, 10) = 12.96	P=0.0006
		Residual (within columns)	0.297	10	0.0297
		Total	1.837	14
		Data summary
		Number of treatments (columns)	5
		Number of values (total)	15
		Number of families	1
		Number of comparisons per family	4
		Alpha	0.05
		Uncorrected Fisher's LSD	Mean Diff.	95.00% CI of diff.	Below threshold?	Summary	Individual P Value	D-?
		NT R848 vs. 660-9	-0.2459	-0.5594 to 0.06767	No	ns	0.1112	A	660-9
		NT R848 vs. 660-7	-0.5601	-0.8736 to -0.2465	Yes	**	0.0026	B	660-7
		NT R848 vs. 660-5	-0.6074	-0.9209 to -0.2939	Yes	**	0.0015	C	660-5
		NT R848 vs. NT	0.2273	-0.08627 to 0.5408	No	ns	0.1374	E	NT
		Test details	Mean 1	Mean 2	Mean Diff.	SE of diff.	n1	n2	t	DF
		NT R848 vs. 660-9	0.3926	0.6385	-0.2459	0.1407	3	3	1.747	10
		NT R848 vs. 660-7	0.3926	0.9527	-0.5601	0.1407	3	3	3.98	10
		NT R848 vs. 660-5	0.3926	1	-0.6074	0.1407	3	3	4.316	10
		NT R848 vs. NT	0.3926	0.1654	0.2273	0.1407	3	3	1.615	10

## Sheet: Ext Dat Fig 1f
		Experiment	CGG	CGC	UCG	UGG	Moto	NT
		K192	9.33496	3.4728	1.61551	6.80895	1	0.00442471
		K195	9.38382	2.01838	5.41605	5.21112	1	0.0100516
		K237	6.82788	2.59718	4.94327	5.1055	1	0.0431364
		Table Analyzed	Averaged HEKTLR8 trimer walk
		Data sets analyzed	A-F
		ANOVA summary
		F	22.47
		P value	<0.0001
		P value summary	****
		Significant diff. among means (P < 0.05)?	Yes
		R squared	0.9035
		Brown-Forsythe test
		F (DFn, DFd)	0.6855 (5, 12)
		P value	0.6435
		P value summary	ns
		Are SDs significantly different (P < 0.05)?	No
		Bartlett's test
		Bartlett's statistic (corrected)
		P value
		P value summary
		Are SDs significantly different (P < 0.05)?
		ANOVA table	SS	DF	MS	F (DFn, DFd)	P value
		Treatment (between columns)	147.4	5	29.49	F (5, 12) = 22.47	P<0.0001
		Residual (within columns)	15.75	12	1.312
		Total	163.2	17
		Data summary
		Number of treatments (columns)	6
		Number of values (total)	18
		Number of families	1
		Number of comparisons per family	5
		Alpha	0.05
		Uncorrected Fisher's LSD	Mean Diff.	95.00% CI of diff.	Below threshold?	Summary	Individual P Value	E-?
		Moto vs. CGG	-7.516	-9.554 to -5.478	Yes	****	<0.0001	A	CGG
		Moto vs. CGC	-1.696	-3.734 to 0.3419	No	ns	0.0949	B	CGC
		Moto vs. UCG	-2.992	-5.030 to -0.9536	Yes	**	0.0077	C	UCG
		Moto vs. UGG	-4.709	-6.747 to -2.670	Yes	***	0.0003	D	UGG
		Moto vs. NT	0.9808	-1.057 to 3.019	No	ns	0.3151	F	NT
		Test details	Mean 1	Mean 2	Mean Diff.	SE of diff.	n1	n2	t	DF
		Moto vs. CGG	1	8.516	-7.516	0.9354	3	3	8.035	12
		Moto vs. CGC	1	2.696	-1.696	0.9354	3	3	1.813	12
		Moto vs. UCG	1	3.992	-2.992	0.9354	3	3	3.198	12
		Moto vs. UGG	1	5.709	-4.709	0.9354	3	3	5.034	12
		Moto vs. NT	1	0.0192	0.9808	0.9354	3	3	1.049	12

## Sheet: Ext Dat Fig 1g
		Experiment	UCG	CGC	UGG	CGG	CGG + R848	CGG + Moto	R848	Moto	NT
		380	0.665957	0.669029	0.61042	0.645512	29.8725	36.5276	8.89181	14.7015	1
		381	0.559367	0.546793	0.555186	0.609581	22.7705	31.7676	7.68425	15.2184	1
		382	0.501827	0.61173	0.632091	0.621443	22.4932	33.054	6.5978	12.9301	1
		Table Analyzed	Data 1
		Data sets analyzed	A-I
		ANOVA summary
		F	159.7
		P value	<0.0001
		P value summary	****
		Significant diff. among means (P < 0.05)?	Yes
		R squared	0.9861
		Brown-Forsythe test
		F (DFn, DFd)	1.006 (8, 18)
		P value	0.4653
		P value summary	ns
		Are SDs significantly different (P < 0.05)?	No
		Bartlett's test
		Bartlett's statistic (corrected)
		P value
		P value summary
		Are SDs significantly different (P < 0.05)?
		ANOVA table	SS	DF	MS	F (DFn, DFd)	P value
		Treatment (between columns)	3738	8	467.3	F (8, 18) = 159.7	P<0.0001
		Residual (within columns)	52.65	18	2.925
		Total	3791	26
		Data summary
		Number of treatments (columns)	9
		Number of values (total)	27
		Number of families	1
		Number of comparisons per family	8
		Alpha	0.05
		Uncorrected Fisher's LSD	Mean Diff.	95.00% CI of diff.	Below threshold?	Summary	Individual P Value	I-?
		NT vs. UCG	0.4243	-2.510 to 3.358	No	ns	0.7647	A	UCG
		NT vs. CGC	0.3908	-2.543 to 3.325	No	ns	0.7828	B	CGC
		NT vs. UGG	0.4008	-2.533 to 3.335	No	ns	0.7774	C	UGG
		NT vs. CGG	0.3745	-2.559 to 3.308	No	ns	0.7916	D	CGG
		NT vs. CGG + R848	-24.05	-26.98 to -21.11	Yes	****	<0.0001	E	CGG + R848
		NT vs. CGG + Moto	-32.78	-35.72 to -29.85	Yes	****	<0.0001	F	CGG + Moto
		NT vs. R848	-6.725	-9.659 to -3.791	Yes	***	0.0001	G	R848
		NT vs. Moto	-13.28	-16.22 to -10.35	Yes	****	<0.0001	H	Moto
		Test details	Mean 1	Mean 2	Mean Diff.	SE of diff.	n1	n2	t	DF
		NT vs. UCG	1	0.5757	0.4243	1.396	3	3	0.3038	18
		NT vs. CGC	1	0.6092	0.3908	1.396	3	3	0.2799	18
		NT vs. UGG	1	0.5992	0.4008	1.396	3	3	0.287	18
		NT vs. CGG	1	0.6255	0.3745	1.396	3	3	0.2682	18
		NT vs. CGG + R848	1	25.05	-24.05	1.396	3	3	17.22	18
		NT vs. CGG + Moto	1	33.78	-32.78	1.396	3	3	23.48	18
		NT vs. R848	1	7.725	-6.725	1.396	3	3	4.815	18
		NT vs. Moto	1	14.28	-13.28	1.396	3	3	9.512	18
