# Supplementary material for: 2′-O-Methyl-guanosine RNA fragments antagonize TLR7 and TLR8 to limit autoimmunity
Source: Nat Immunol. 2026 Feb 10;27(4):762–75. doi: 10.1038/s41590-026-02429-2 (PMC13043311; doi:10.1038/s41590-026-02429-2)
Supplement: Supplementary file 14 — Statistical source data. [file 41590_2026_2429_MOESM14_ESM.xlsx]

## Sheet: Ext Dat Fig 2a
		Mut1-dC	Mut1-dC2	Mut1-dC-2-MOE	Mut1-dC-2-LNA	R848 0.125ug	NT
		0.177507	0.00731531	0.0723259	0.262963	1	0.00918463
		0.0126402	0.00731531	0.0723259	0.262963	1	0
		0.179424	0.311844	0.413579	0.809151	1	0
		Table Analyzed	Data 1
		Data sets analyzed	A-F
		ANOVA summary
		F	13.71
		P value	0.0001
		P value summary	***
		Significant diff. among means (P < 0.05)?	Yes
		R squared	0.851
		Brown-Forsythe test
		F (DFn, DFd)	0.5019 (5, 12)
		P value	0.7694
		P value summary	ns
		Are SDs significantly different (P < 0.05)?	No
		Bartlett's test
		Bartlett's statistic (corrected)
		P value
		P value summary
		Are SDs significantly different (P < 0.05)?
		ANOVA table	SS	DF	MS	F (DFn, DFd)	P value
		Treatment (between columns)	2.038	5	0.4076	F (5, 12) = 13.71	P=0.0001
		Residual (within columns)	0.3567	12	0.02973
		Total	2.395	17
		Data summary
		Number of treatments (columns)	6
		Number of values (total)	18
		Number of families	1
		Number of comparisons per family	5
		Alpha	0.05
		Uncorrected Fisher's LSD	Mean Diff.	95.00% CI of diff.	Below threshold?	Summary	Individual P Value	A-?
		Mut1-dC vs. Mut1-dC2	0.01437	-0.2924 to 0.3211	No	ns	0.9204	B	Mut1-dC2
		Mut1-dC vs. Mut1-dC-2-MOE	-0.06289	-0.3696 to 0.2438	No	ns	0.663	C	Mut1-dC-2-MOE
		Mut1-dC vs. Mut1-dC-2-LNA	-0.3218	-0.6286 to -0.01511	Yes	*	0.0412	D	Mut1-dC-2-LNA
		Mut1-dC vs. R848 0.125ug	-0.8768	-1.184 to -0.5701	Yes	****	<0.0001	E	R848 0.125ug
		Mut1-dC vs. NT	0.1201	-0.1866 to 0.4269	No	ns	0.4102	F	NT
		Test details	Mean 1	Mean 2	Mean Diff.	SE of diff.	n1	n2	t	DF
		Mut1-dC vs. Mut1-dC2	0.1232	0.1088	0.01437	0.1408	3	3	0.102	12
		Mut1-dC vs. Mut1-dC-2-MOE	0.1232	0.1861	-0.06289	0.1408	3	3	0.4467	12
		Mut1-dC vs. Mut1-dC-2-LNA	0.1232	0.445	-0.3218	0.1408	3	3	2.286	12
		Mut1-dC vs. R848 0.125ug	0.1232	1	-0.8768	0.1408	3	3	6.228	12
		Mut1-dC vs. NT	0.1232	0.003062	0.1201	0.1408	3	3	0.8533	12

## Sheet: Ext Dat Fig 2b
		Experiment	Mut1-hyb (5-dC)	mG*mG*mU	mG*mU*dA	mU*dA*dT	R848	NT
		173	0.0037606	0.335742	0.415063	0.740052	1	0.00286511
		189	0.0882131	0.37814	0.432748	0.601193	1	0.00870929
		223	0	0.479275	0.260171	0.373218	1	0.0308194
		Table Analyzed	Data 1
		Data sets analyzed	A-F
		ANOVA summary
		F	47.26
		P value	<0.0001
		P value summary	****
		Significant diff. among means (P < 0.05)?	Yes
		R squared	0.9517
		Brown-Forsythe test
		F (DFn, DFd)	1.373 (5, 12)
		P value	0.3012
		P value summary	ns
		Are SDs significantly different (P < 0.05)?	No
		Bartlett's test
		Bartlett's statistic (corrected)
		P value
		P value summary
		Are SDs significantly different (P < 0.05)?
		ANOVA table	SS	DF	MS	F (DFn, DFd)	P value
		Treatment (between columns)	2.027	5	0.4054	F (5, 12) = 47.26	P<0.0001
		Residual (within columns)	0.1029	12	0.008577
		Total	2.13	17
		Data summary
		Number of treatments (columns)	6
		Number of values (total)	18
		Number of families	1
		Number of comparisons per family	5
		Alpha	0.05
		Uncorrected Fisher's LSD	Mean Diff.	95.00% CI of diff.	Below threshold?	Summary	Individual P Value	E-?
		R848 vs. Mut1-hyb	0.9693	0.8046 to 1.134	Yes	****	<0.0001	A	Mut1-hyb
		R848 vs. mG*mG*mU	0.6023	0.4375 to 0.7670	Yes	****	<0.0001	B	mG*mG*mU
		R848 vs. mG*mU*dA	0.6307	0.4659 to 0.7954	Yes	****	<0.0001	C	mG*mU*dA
		R848 vs. mU*dA*dT	0.4285	0.2638 to 0.5933	Yes	***	0.0001	D	mU*dA*dT
		R848 vs. NT	0.9859	0.8211 to 1.151	Yes	****	<0.0001	F	NT
		Test details	Mean 1	Mean 2	Mean Diff.	SE of diff.	n1	n2	t	DF
		R848 vs. Mut1-hyb	1	0.03066	0.9693	0.07562	3	3	12.82	12
		R848 vs. mG*mG*mU	1	0.3977	0.6023	0.07562	3	3	7.965	12
		R848 vs. mG*mU*dA	1	0.3693	0.6307	0.07562	3	3	8.34	12
		R848 vs. mU*dA*dT	1	0.5715	0.4285	0.07562	3	3	5.667	12
		R848 vs. NT	1	0.01413	0.9859	0.07562	3	3	13.04	12

## Sheet: Ext Dat Fig 2c
		concentration 3 mer	GUA			CUU
		100	0.499867	0.938613	0.634719	1.20686	0.90379	0.885937
		200	0.364479	0.652778	0.653146	1.08995	0.597637	0.944018
		400	0.336911	0.378542	0.385366	1.02065	0.822454	0.81456
		600	0.344125	0.216534	0.115393	1.12871	0.92554	1.07884
		0	1	1	1	1	1	1
		NonLinear Fit curve
			GUA	CUU
		Asymmetric (five parameter), X is concentration
		Best-fit values
		S	0.1334	Unstable
		EC50	265.4	4.719e-08
		HillSlope	3.918	1.288
		Top	-0.02709	0.9655
		Bottom	0.9999	0.982
		logEC50	2.424	-7.326
		95% CI (profile likelihood)
		S	???	(Very wide)
		EC50	???	???
		HillSlope	???	???
		Top	???	0.8375 to 1.065
		Bottom	??? to 1.174	0.7718 to 1.228
		logEC50	???	???
		Goodness of Fit
		Degrees of Freedom	10	10
		R squared	0.8542	0.007479
		Sum of Squares	0.1842	0.308
		Sy.x	0.1357	0.1755
		Number of points
		# of X values	15	15
		# Y values analyzed	15	15
		Table Analyzed	Data 1
		Two-way ANOVA	Ordinary
		Alpha	0.05
		Source of Variation	% of total variation	P value	P value summary	Significant?
		Interaction	19.99	0.0017	**	Yes
		Row Factor	21.97	0.001	**	Yes
		Column Factor	42.43	<0.0001	****	Yes
		ANOVA table	SS	DF	MS	F (DFn, DFd)	P value
		Interaction	0.5465	4	0.1366	F (4, 20) = 6.403	P=0.0017
		Row Factor	0.6004	4	0.1501	F (4, 20) = 7.034	P=0.0010
		Column Factor	1.16	1	1.16	F (1, 20) = 54.35	P<0.0001
		Residual	0.4268	20	0.02134
		Difference between column means
		Mean of GUA	0.568
		Mean of CUU	0.9613
		Difference between means	-0.3932
		SE of difference	0.05334
		95% CI of difference	-0.5045 to -0.2820
		Data summary
		Number of columns (Column Factor)	2
		Number of rows (Row Factor)	5
		Number of values	30
		Compare each cell mean with the other cell mean in that row
		Number of families	1
		Number of comparisons per family	5
		Alpha	0.05
		Uncorrected Fisher's LSD	Mean Diff.	95.00% CI of diff.	Below threshold?	Summary	Individual P Value
		GUA - CUU
		Row 1	-0.3078	-0.5566 to -0.05900	Yes	*	0.0179
		Row 2	-0.3204	-0.5692 to -0.07160	Yes	*	0.0142
		Row 3	-0.5189	-0.7677 to -0.2702	Yes	***	0.0003
		Row 4	-0.819	-1.068 to -0.5702	Yes	****	<0.0001
		Row 5	0	-0.2488 to 0.2488	No	ns	>0.9999
		Test details	Mean 1	Mean 2	Mean Diff.	SE of diff.	N1	N2	t	DF
		GUA - CUU
		Row 1	0.6911	0.9989	-0.3078	0.1193	3	3	2.581	20
		Row 2	0.5568	0.8772	-0.3204	0.1193	3	3	2.686	20
		Row 3	0.3669	0.8859	-0.5189	0.1193	3	3	4.351	20
		Row 4	0.2254	1.044	-0.819	0.1193	3	3	6.867	20
		Row 5	1	1	0	0.1193	3	3	0	20

## Sheet: Ext Dat Fig 2d
		R848	GUA		R848 only
		0.062	0.164488	0.312192	0.163244	0.365937
		0.125	0.20069	0.324423	0.344029	0.498585
		0.25	0.33062	0.383231	0.713807	0.694752
		0.5	0.473772	0.542391	0.90757	1.00721
		1	0.626337	0.767616	1	1
		5	0.962836	0.644126	1.23125	1.03283
		0	0	0	0	0
		NonLinear fit curve
			GUA	R848 only
		Sigmoidal, 4PL, X is concentration
		Best-fit values
		Bottom	0.01221	0.006219
		Top	0.9176	1.137
		IC50	0.3612	0.1727
		HillSlope	0.8104	1.323
		logIC50	-0.4423	-0.7626
		Span	0.9054	1.131
		95% CI (profile likelihood)
		Bottom	-0.1494 to 0.1772	-0.1229 to 0.1337
		Top	0.6908 to ???	1.018 to 1.301
		IC50	0.1314 to ???	0.1214 to 0.2547
		HillSlope	0.3027 to 2.042	0.8550 to 2.087
		logIC50	-0.8815 to ???	-0.9159 to -0.5940
		Goodness of Fit
		Degrees of Freedom	10	10
		R squared	0.9021	0.9696
		Sum of Squares	0.09991	0.0672
		Sy.x	0.09995	0.08197
		Number of points
		# of X values	21	21
		# Y values analyzed	14	14

## Sheet: Ext Dat Fig 2e
		Experiment	GAG	GAG-v1	GAG-v2	GAG-v3	GAG-v4	GAG-v5	GAG-v6	R848	NT
		N144	0.195446	0.0792534	0.0794488	0.895339	0.0755399	0.818724	0.906186	1	0.00667774
		N146	0.283719	0.144428	0.128611	1.09414	0.0828264	0.819792	0.911811	1	0.00118667
		K180	0.208375	0.0470534	0.0981748	0.884525	0.0976203	1.11945	0.899342	1	0
		Table Analyzed	TLR7 GAG
		Data sets analyzed	A-I
		ANOVA summary
		F	110.1
		P value	<0.0001
		P value summary	****
		Significant diff. among means (P < 0.05)?	Yes
		R squared	0.98
		Brown-Forsythe test
		F (DFn, DFd)	0.7120 (8, 18)
		P value	0.6784
		P value summary	ns
		Are SDs significantly different (P < 0.05)?	No
		Bartlett's test
		Bartlett's statistic (corrected)
		P value
		P value summary
		Are SDs significantly different (P < 0.05)?
		ANOVA table	SS	DF	MS	F (DFn, DFd)	P value
		Treatment (between columns)	4.843	8	0.6054	F (8, 18) = 110.1	P<0.0001
		Residual (within columns)	0.09899	18	0.005499
		Total	4.942	26
		Data summary
		Number of treatments (columns)	9
		Number of values (total)	27
		Number of families	1
		Number of comparisons per family	8
		Alpha	0.05
		Uncorrected Fisher's LSD	Mean Diff.	95.00% CI of diff.	Below threshold?	Summary	Individual P Value	A-?
		GAG vs. GAG-v1	0.1389	0.01172 to 0.2661	Yes	*	0.034	B	GAG-v1
		GAG vs. GAG-v2	0.1271	-0.0001089 to 0.2543	No	ns	0.0502	C	GAG-v2
		GAG vs. GAG-v3	-0.7288	-0.8560 to -0.6016	Yes	****	<0.0001	D	GAG-v3
		GAG vs. GAG-v4	0.1439	0.01664 to 0.2711	Yes	*	0.0288	E	GAG-v4
		GAG vs. GAG-v5	-0.6901	-0.8174 to -0.5629	Yes	****	<0.0001	F	GAG-v5
		GAG vs. GAG-v6	-0.6766	-0.8038 to -0.5494	Yes	****	<0.0001	G	GAG-v6
		GAG vs. R848	-0.7708	-0.8980 to -0.6436	Yes	****	<0.0001	H	R848
		GAG vs. NT	0.2266	0.09935 to 0.3538	Yes	**	0.0015	I	NT
		Test details	Mean 1	Mean 2	Mean Diff.	SE of diff.	n1	n2	t	DF
		GAG vs. GAG-v1	0.2292	0.09024	0.1389	0.06055	3	3	2.295	18
		GAG vs. GAG-v2	0.2292	0.1021	0.1271	0.06055	3	3	2.099	18
		GAG vs. GAG-v3	0.2292	0.958	-0.7288	0.06055	3	3	12.04	18
		GAG vs. GAG-v4	0.2292	0.08533	0.1439	0.06055	3	3	2.376	18
		GAG vs. GAG-v5	0.2292	0.9193	-0.6901	0.06055	3	3	11.4	18
		GAG vs. GAG-v6	0.2292	0.9058	-0.6766	0.06055	3	3	11.17	18
		GAG vs. R848	0.2292	1	-0.7708	0.06055	3	3	12.73	18
		GAG vs. NT	0.2292	0.002621	0.2266	0.06055	3	3	3.742	18

## Sheet: Ext Dat Fig 2f
		Experiment	TLR7			TLR8
		GAG-v1	0.873094	0.60249	0.649527	0.522997	0.668317	0.635503
		GAG-v10	0.16066	0.114128	0.19592	0.808697	0.905263	0.952703
		R848	1	1	1	1	1	1
		NT	0.0205907	1.5034e-17	0	0.0422022	0.00695809	0.0116072
		Table Analyzed	GAGv1-v10
		Two-way ANOVA	Ordinary
		Alpha	0.05
		Source of Variation	% of total variation	P value	P value summary	Significant?
		Interaction	16.96	<0.0001	****	Yes
		Row Factor	77.27	<0.0001	****	Yes
		Column Factor	4.008	<0.0001	****	Yes
		ANOVA table	SS	DF	MS	F (DFn, DFd)	P value
		Interaction	0.6623	3	0.2208	F (3, 16) = 51.51	P<0.0001
		Row Factor	3.017	3	1.006	F (3, 16) = 234.6	P<0.0001
		Column Factor	0.1565	1	0.1565	F (1, 16) = 36.51	P<0.0001
		Residual	0.06858	16	0.004286
		Difference between column means
		Mean of TLR7	0.468
		Mean of TLR8	0.6295
		Difference between means	-0.1615
		SE of difference	0.02673
		95% CI of difference	-0.2181 to -0.1048
		Data summary
		Number of columns (Column Factor)	2
		Number of rows (Row Factor)	4
		Number of values	24
		Within each column, compare rows (simple effects within columns)
		Number of families	2
		Number of comparisons per family	3
		Alpha	0.05
		Uncorrected Fisher's LSD	Mean Diff.	95.00% CI of diff.	Below threshold?	Summary	Individual P Value
		TLR7
		GAG-v1 vs. GAG-v10	0.5515	0.4381 to 0.6648	Yes	****	<0.0001
		GAG-v1 vs. R848	-0.2916	-0.4049 to -0.1783	Yes	****	<0.0001
		GAG-v1 vs. NT	0.7015	0.5882 to 0.8148	Yes	****	<0.0001
		TLR8
		GAG-v1 vs. GAG-v10	-0.2799	-0.3933 to -0.1666	Yes	****	<0.0001
		GAG-v1 vs. R848	-0.3911	-0.5044 to -0.2777	Yes	****	<0.0001
		GAG-v1 vs. NT	0.5887	0.4754 to 0.7020	Yes	****	<0.0001
		Test details	Mean 1	Mean 2	Mean Diff.	SE of diff.	N1	N2	t	DF
		TLR7
		GAG-v1 vs. GAG-v10	0.7084	0.1569	0.5515	0.05345	3	3	10.32	16
		GAG-v1 vs. R848	0.7084	1	-0.2916	0.05345	3	3	5.456	16
		GAG-v1 vs. NT	0.7084	0.006864	0.7015	0.05345	3	3	13.12	16
		TLR8
		GAG-v1 vs. GAG-v10	0.6089	0.8889	-0.2799	0.05345	3	3	5.237	16
		GAG-v1 vs. R848	0.6089	1	-0.3911	0.05345	3	3	7.316	16
		GAG-v1 vs. NT	0.6089	0.02026	0.5887	0.05345	3	3	11.01	16

## Sheet: Ext Dat Fig 2g
			IL6			TNF
		mG*dC*dC	1.31121	1.24148	1.17306	1.45241	2.45089	2.29181
		mG*mA*dT	0.423317	0.261314	0.283019	0.0944826	0.050852	0.0783391
		Moto	1	1	1	1	1	1
		NT	0.00707483	0	0.00514025	0	0	0
		Table Analyzed	IPSCs GCC and GAT
		Two-way ANOVA	Ordinary
		Alpha	0.05
		Source of Variation	% of total variation	P value	P value summary	Significant?
		Interaction	8.129	0.0012	**	Yes
		Row Factor	85.9	<0.0001	****	Yes
		Column Factor	1.008	0.0902	ns	No
		ANOVA table	SS	DF	MS	F (DFn, DFd)	P value
		Interaction	0.9863	3	0.3288	F (3, 16) = 8.743	P=0.0012
		Row Factor	10.42	3	3.474	F (3, 16) = 92.39	P<0.0001
		Column Factor	0.1223	1	0.1223	F (1, 16) = 3.252	P=0.0902
		Residual	0.6016	16	0.0376
		Difference between column means
		Mean of IL6	0.6421
		Mean of TNF	0.7849
		Difference between means	-0.1428
		SE of difference	0.07916
		95% CI of difference	-0.3106 to 0.02506
		Data summary
		Number of columns (Column Factor)	2
		Number of rows (Row Factor)	4
		Number of values	24
		Within each column, compare rows (simple effects within columns)
		Number of families	2
		Number of comparisons per family	3
		Alpha	0.05
		Uncorrected Fisher's LSD	Mean Diff.	95.00% CI of diff.	Below threshold?	Summary	Individual P Value
		IL6
		Moto vs. mG*dC*dC	-0.2419	-0.5776 to 0.09373	No	ns	0.1461
		Moto vs. mG*mA*dT	0.6774	0.3418 to 1.013	Yes	***	0.0006
		Moto vs. NT	0.9959	0.6603 to 1.332	Yes	****	<0.0001
		TNF
		Moto vs. mG*dC*dC	-1.065	-1.401 to -0.7294	Yes	****	<0.0001
		Moto vs. mG*mA*dT	0.9254	0.5898 to 1.261	Yes	****	<0.0001
		Moto vs. NT	1	0.6644 to 1.336	Yes	****	<0.0001
		Test details	Mean 1	Mean 2	Mean Diff.	SE of diff.	N1	N2	t	DF
		IL6
		Moto vs. mG*dC*dC	1	1.242	-0.2419	0.1583	3	3	1.528	16
		Moto vs. mG*mA*dT	1	0.3226	0.6774	0.1583	3	3	4.279	16
		Moto vs. NT	1	0.004072	0.9959	0.1583	3	3	6.29	16
		TNF
		Moto vs. mG*dC*dC	1	2.065	-1.065	0.1583	3	3	6.727	16
		Moto vs. mG*mA*dT	1	0.07456	0.9254	0.1583	3	3	5.845	16
		Moto vs. NT	1	0	1	0.1583	3	3	6.316	16

## Sheet: Ext Dat Fig 2h
		ssRNA40 PBMCs
			TNF	IFNa
		CGG	1.18418	0.685094
		UCG	1.11249	0.91375			TNF vs. IFNa
		GGA	0.205606	0.0586333		Pearson r
		UAG	0.967329	0.895978		r	0.5043
		UCU	1.74664	0.996537		95% confidence interval	0.1888 to 0.7254
		GAG	0.099266	0.0267975		R squared	0.2543
		AUC	0.648184	0.1465
		GAA	0.323043	0.142558		P value
		AAC	0.0639484	0.812577		P (two-tailed)	0.0033
		GAC	0.623227	0.357279		P value summary	**
		GUC	0.701954	0.00573463		Significant? (alpha = 0.05)	Yes
		GUG	0.745735	0.0140612
		GGC	0.315852	0.0707261		Number of XY Pairs	32
		GUA	0.434378	0.00946646
		GUU	0.461632	0.0143666
		mG*dC*dC	1.42968	0.347091
		mG*dC*dT	0.913061	0.317534
		mG*dC*dA	1.15401	0.412913
		mG*dC*dG	1.42369	0.165484
		mG*mA*dG	0.55465	0.0681935
		mG*mA*dA	0.179332	0.0581728
		mG*dA*dC	0.502008	0.113954
		mG*mA*dC	0.166904	0.0692769
		mG*mA*dT	0.136047	0.0459197
		mG*dA*dG	0.102767	0.00573686
		mG*mU*dC	0.65095	0.00404509
		mG*mU*dG	0.764253	0.0100245
		mG*mU*dA	0.792164	0.0530143
		mG*dG*dC	0.536727	0.0139518
		mG*mU*dT	1.30313	0.0208513
		ssRNA40-PO	1	1
		NT + Dotap	0.0386979	0.0114567

## Sheet: Ext Dat Fig 2i
		ssRNA9.2
			TNFa	IFNa
		CGG	1.30336	0.920307
		UCG	1.06411	0.888871
		GGA	0.289308	0.229767			TNFa vs. IFNa
		UAG	1.32547	1.09512		Pearson r
		UCU	4.41429	1.04231		r	0.5641
		GAG	0.131926	0.0182547		95% confidence interval	0.2681 to 0.7627
		AUC	0.488156	0.341395		R squared	0.3182
		GAA	0.271983	0.144543
		AAC	0.0903034	0.93887		P value
		GAC	0.542331	0.34058		P (two-tailed)	0.0008
		GUC	0.584636	0.0405994		P value summary	***
		GUG	0.385423	0.00982654		Significant? (alpha = 0.05)	Yes
		GGC	0.250688	0.158905
		GUA	0.219747	0.00578545		Number of XY Pairs	32
		GUU	0.322392	0.0187137
		mG*dC*dC	1.99156	0.458471
		mG*dC*dT	0.664401	0.404947
		mG*dC*dA	1.04022	0.486667
		mG*dC*dG	0.863699	0.25003
		mG*mA*dG	0.365009	0.0744024
		mG*mA*dA	0.142161	0.0561816
		mG*dA*dC	0.417026	0.170357
		mG*mA*dC	0.129195	0.136097
		mG*mA*dT	0.11107	0.0296506
		mG*dA*dG	0.0500177	0.00251542
		mG*mU*dC	0.811636	0.0153583
		mG*mU*dG	0.488017	0.00749156
		mG*mU*dA	0.740348	0.0337154
		mG*dG*dC	0.390784	0.00881062
		mG*mU*dT	1.65325	0.0193948
		RNA9.2s-PO	1	1
		NT-DOTAP	0.0927848	0.00460042
