# Supplementary material for: 2′-O-Methyl-guanosine RNA fragments antagonize TLR7 and TLR8 to limit autoimmunity
Source: Nat Immunol. 2026 Feb 10;27(4):762–75. doi: 10.1038/s41590-026-02429-2 (PMC13043311; doi:10.1038/s41590-026-02429-2)
Supplement: Supplementary file 15 — Statistical source data. [file 41590_2026_2429_MOESM15_ESM.xlsx]

## Sheet: Ext Dat Fig 3a
	Experiment	GUCv1	Enpa	NT	NT
	N229	0	0.143606	1	0.0101856
	N230	0	0.0192941	1	0.0503834

## Sheet: Ext Dat Fig 3b
			Gardi			CL075
		GGC	0.181765	0	0	0.228738	0.20156	0
		Enpa	0.254662	0	0	0.218368	0.00084143	0
		Agonist	1	1	1	1	1	1
		NT	0.0181712	0.0190888	0.0478014	0.0103999	0.0263138	0.0401613
		Table Analyzed	Data 1
		Two-way ANOVA	Ordinary
		Alpha	0.05
		Source of Variation	% of total variation	P value	P value summary	Significant?
		Interaction	0.2162	0.7813	ns	No
		Row Factor	96.56	<0.0001	****	Yes
		Column Factor	0.04314	0.6479	ns	No
		ANOVA table	SS	DF	MS	F (DFn, DFd)	P value
		Interaction	0.008766	3	0.002922	F (3, 16) = 0.3620	P=0.7813
		Row Factor	3.915	3	1.305	F (3, 16) = 161.7	P<0.0001
		Column Factor	0.001749	1	0.001749	F (1, 16) = 0.2167	P=0.6479
		Residual	0.1292	16	0.008073
		Difference between column means
		Mean of Gardi	0.2935
		Mean of CL075	0.3105
		Difference between means	-0.01707
		SE of difference	0.03668
		95% CI of difference	-0.09484 to 0.06069
		Data summary
		Number of columns (Column Factor)	2
		Number of rows (Row Factor)	4
		Number of values	24
		Within each column, compare rows (simple effects within columns)
		Number of families	2
		Number of comparisons per family	3
		Alpha	0.05
		Uncorrected Fisher's LSD	Mean Diff.	95.00% CI of diff.	Below threshold?	Summary	Individual P Value
		Gardi
		Agonist vs. GGC	0.9394	0.7839 to 1.095	Yes	****	<0.0001
		Agonist vs. Enpa	0.9151	0.7596 to 1.071	Yes	****	<0.0001
		Agonist vs. NT	0.9716	0.8161 to 1.127	Yes	****	<0.0001
		CL075
		Agonist vs. GGC	0.8566	0.7010 to 1.012	Yes	****	<0.0001
		Agonist vs. Enpa	0.9269	0.7714 to 1.082	Yes	****	<0.0001
		Agonist vs. NT	0.9744	0.8189 to 1.130	Yes	****	<0.0001
		Test details	Mean 1	Mean 2	Mean Diff.	SE of diff.	N1	N2	t	DF
		Gardi
		Agonist vs. GGC	1	0.06059	0.9394	0.07336	3	3	12.81	16
		Agonist vs. Enpa	1	0.08489	0.9151	0.07336	3	3	12.47	16
		Agonist vs. NT	1	0.02835	0.9716	0.07336	3	3	13.24	16
		CL075
		Agonist vs. GGC	1	0.1434	0.8566	0.07336	3	3	11.68	16
		Agonist vs. Enpa	1	0.07307	0.9269	0.07336	3	3	12.63	16
		Agonist vs. NT	1	0.02563	0.9744	0.07336	3	3	13.28	16

## Sheet: Ext Dat Fig 3c
		Experiment	B3	GGC	NT
		K198	1	0.284121	0.00690388
		K202	1	0.377359	0.00302432
		K231	1	0.22763	0.0152252
		Table Analyzed	Data 1
		Data sets analyzed	A-C
		ANOVA summary
		F	406.9
		P value	<0.0001
		P value summary	****
		Significant diff. among means (P < 0.05)?	Yes
		R squared	0.9927
		Brown-Forsythe test
		F (DFn, DFd)	3.110 (2, 6)
		P value	0.1184
		P value summary	ns
		Are SDs significantly different (P < 0.05)?	No
		Bartlett's test
		Bartlett's statistic (corrected)
		P value
		P value summary
		Are SDs significantly different (P < 0.05)?
		ANOVA table	SS	DF	MS	F (DFn, DFd)	P value
		Treatment (between columns)	1.561	2	0.7807	F (2, 6) = 406.9	P<0.0001
		Residual (within columns)	0.01151	6	0.001919
		Total	1.573	8
		Data summary
		Number of treatments (columns)	3
		Number of values (total)	9
		Number of families	1
		Number of comparisons per family	2
		Alpha	0.05
		Uncorrected Fisher's LSD	Mean Diff.	95.00% CI of diff.	Below threshold?	Summary	Individual P Value	A-?
		B3 vs. GGC	0.7036	0.6161 to 0.7911	Yes	****	<0.0001	B	GGC
		B3 vs. NT	0.9916	0.9041 to 1.079	Yes	****	<0.0001	C	NT
		Test details	Mean 1	Mean 2	Mean Diff.	SE of diff.	n1	n2	t	DF
		B3 vs. GGC	1	0.2964	0.7036	0.03577	3	3	19.67	6
		B3 vs. NT	1	0.008384	0.9916	0.03577	3	3	27.73	6

## Sheet: Ext Dat Fig 3d
			IL6			TNF
		mG*dC*dC	2060.04	3630.88	2419.99	74.5947	190.781	126.897
		Uridine	6.04833	125.852	0	0	112.535	0
		NT	0	0	0	0	77.6147	0
		Table Analyzed	IPSCs GCC AND URIDINE
		Two-way ANOVA	Ordinary
		Alpha	0.05
		Source of Variation	% of total variation	P value	P value summary	Significant?
		Interaction	35.02	<0.0001	****	Yes
		Row Factor	40.6	<0.0001	****	Yes
		Column Factor	17.11	0.0002	***	Yes
		ANOVA table	SS	DF	MS	F (DFn, DFd)	P value
		Interaction	6670530	2	3335265	F (2, 12) = 28.92	P<0.0001
		Row Factor	7734709	2	3867355	F (2, 12) = 33.54	P<0.0001
		Column Factor	3260080	1	3260080	F (1, 12) = 28.27	P=0.0002
		Residual	1383758	12	115313
		Difference between column means
		Mean of IL6	915.9
		Mean of TNF	64.71
		Difference between means	851.2
		SE of difference	160.1
		95% CI of difference	502.4 to 1200
		Data summary
		Number of columns (Column Factor)	2
		Number of rows (Row Factor)	3
		Number of values	18
		Within each column, compare rows (simple effects within columns)
		Number of families	2
		Number of comparisons per family	2
		Alpha	0.05
		Uncorrected Fisher's LSD	Mean Diff.	95.00% CI of diff.	Below threshold?	Summary	Individual P Value
		IL6
		Uridine vs. mG*dC*dC	-2660	-3264 to -2056	Yes	****	<0.0001
		Uridine vs. NT	43.97	-560.1 to 648.1	No	ns	0.8766
		TNF
		Uridine vs. mG*dC*dC	-93.25	-697.4 to 510.9	No	ns	0.7424
		Uridine vs. NT	11.64	-592.5 to 615.7	No	ns	0.9672
		Test details	Mean 1	Mean 2	Mean Diff.	SE of diff.	N1	N2	t	DF
		IL6
		Uridine vs. mG*dC*dC	43.97	2704	-2660	277.3	3	3	9.593	12
		Uridine vs. NT	43.97	0	43.97	277.3	3	3	0.1586	12
		TNF
		Uridine vs. mG*dC*dC	37.51	130.8	-93.25	277.3	3	3	0.3363	12
		Uridine vs. NT	37.51	25.87	11.64	277.3	3	3	0.04198	12

## Sheet: Ext Dat Fig 3e
			ssRNA40			Uridine
		GAG	0.329026	0.620616	0.135784	0.698517	0.832837	0.677244
		GAG-v1	0.626008	0.669169	0.512536	0.509069	0.628431	0.47097
		Agonist	1	1	1	1	1	1
		NT	0.006957	0.0128823	0.0108644	0.0106605	0.0140991	0.0100129
		Table Analyzed	Data 1
		Two-way ANOVA	Ordinary
		Alpha	0.05
		Source of Variation	% of total variation	P value	P value summary	Significant?
		Interaction	5.435	0.006	**	Yes
		Row Factor	88.68	<0.0001	****	Yes
		Column Factor	1.077	0.0764	ns	No
		ANOVA table	SS	DF	MS	F (DFn, DFd)	P value
		Interaction	0.181	3	0.06033	F (3, 16) = 6.033	P=0.0060
		Row Factor	2.953	3	0.9845	F (3, 16) = 98.45	P<0.0001
		Column Factor	0.03588	1	0.03588	F (1, 16) = 3.588	P=0.0764
		Residual	0.16	16	0.01
		Difference between column means
		Mean of ssRNA40	0.4937
		Mean of Uridine	0.571
		Difference between means	-0.07733
		SE of difference	0.04082
		95% CI of difference	-0.1639 to 0.009210
		Data summary
		Number of columns (Column Factor)	2
		Number of rows (Row Factor)	4
		Number of values	24
		Within each column, compare rows (simple effects within columns)
		Number of families	2
		Number of comparisons per family	3
		Alpha	0.05
		Uncorrected Fisher's LSD	Mean Diff.	95.00% CI of diff.	Below threshold?	Summary	Individual P Value
		ssRNA40
		Agonist vs. GAG	0.6382	0.4651 to 0.8113	Yes	****	<0.0001
		Agonist vs. GAG-v1	0.3974	0.2243 to 0.5705	Yes	***	0.0002
		Agonist vs. NT	0.9898	0.8167 to 1.163	Yes	****	<0.0001
		Uridine
		Agonist vs. GAG	0.2638	0.09071 to 0.4369	Yes	**	0.0052
		Agonist vs. GAG-v1	0.4638	0.2908 to 0.6369	Yes	****	<0.0001
		Agonist vs. NT	0.9884	0.8153 to 1.161	Yes	****	<0.0001
		Test details	Mean 1	Mean 2	Mean Diff.	SE of diff.	N1	N2	t	DF
		ssRNA40
		Agonist vs. GAG	1	0.3618	0.6382	0.08165	3	3	7.816	16
		Agonist vs. GAG-v1	1	0.6026	0.3974	0.08165	3	3	4.868	16
		Agonist vs. NT	1	0.01023	0.9898	0.08165	3	3	12.12	16
		Uridine
		Agonist vs. GAG	1	0.7362	0.2638	0.08165	3	3	3.231	16
		Agonist vs. GAG-v1	1	0.5362	0.4638	0.08165	3	3	5.681	16
		Agonist vs. NT	1	0.01159	0.9884	0.08165	3	3	12.11	16

## Sheet: Ext Dat Fig 3f
		ssRNA9.2
			TNFa	IFNa
		GGC	1.20161	0.146697			TNFa vs. IFNa
		GAG	0.992043	0.709527		Pearson r
		GAC	0.852539	0.333557		r	0.4586
		AGC	0.463192	0.481543		95% confidence interval	-0.1236 to 0.8059
		GAU	0.386886	0.23001		R squared	0.2103
		GUG	0.366515	0.440947
		mG*mA*dC	0.155957	0.238305		P value
		mG*dA*dG	0.10367	0.0200905		P (two-tailed)	0.115
		mG*mG*dC	0.0713881	0.335763		P value summary	ns
		mG*dG*dC	0.0228379	0.49996		Significant? (alpha = 0.05)	No
		mG*dC*dG	0.923749	0.42541
		RNA9.2s-PO Only	1	1		Number of XY Pairs	13
		NT + Dotap	0.0295687	0

## Sheet: Ext Dat Fig 3g
		GGC	GAG	GAC	AGC	GAU	GUG	mG*mA*dC	mG*dA*dG	mG*mG*dC	mG*dG*dC	mG*dC*dG	ODN1826 Only	NT
		0.758487	1.52097	0.933637	1.18877	0.572828	1.26934	1.04515	0.80753	0.990853	0.808697	0.865913	1	0.0128878
		0.898186	0.964252	0.627496	0.975384	0.694829	0.582608	0.584146	0.532198	0.391197	0.812753	1.2353	1	0.396476
		0.607803	0.641935	1.05711	0.82868	0.6101	0.729236	0.527066	0.900885	0.402679	0.582532	0.898587	1	0
		Table Analyzed	TLR7 DCs panel
		Data sets analyzed	A-M
		ANOVA summary
		F	2.947
		P value	0.0102
		P value summary	*
		Significant diff. among means (P < 0.05)?	Yes
		R squared	0.5763
		Brown-Forsythe test
		F (DFn, DFd)	0.4724 (12, 26)
		P value	0.913
		P value summary	ns
		Are SDs significantly different (P < 0.05)?	No
		Bartlett's test
		Bartlett's statistic (corrected)
		P value
		P value summary
		Are SDs significantly different (P < 0.05)?
		ANOVA table	SS	DF	MS	F (DFn, DFd)	P value
		Treatment (between columns)	2.122	12	0.1769	F (12, 26) = 2.947	P=0.0102
		Residual (within columns)	1.56	26	0.06002
		Total	3.683	38
		Data summary
		Number of treatments (columns)	13
		Number of values (total)	39
		Number of families	1
		Number of comparisons per family	12
		Alpha	0.05
		Uncorrected Fisher's LSD	Mean Diff.	95.00% CI of diff.	Below threshold?	Summary	Individual P Value	L-?
		ODN1826 Only vs. GGC	0.2452	-0.1660 to 0.6563	No	ns	0.2313	A	GGC
		ODN1826 Only vs. GAG	-0.04239	-0.4536 to 0.3688	No	ns	0.8338	B	GAG
		ODN1826 Only vs. GAC	0.1273	-0.2839 to 0.5384	No	ns	0.5302	C	GAC
		ODN1826 Only vs. AGC	0.002388	-0.4088 to 0.4136	No	ns	0.9906	D	AGC
		ODN1826 Only vs. GAU	0.3741	-0.03709 to 0.7853	No	ns	0.0728	E	GAU
		ODN1826 Only vs. GUG	0.1396	-0.2716 to 0.5508	No	ns	0.4914	F	GUG
		ODN1826 Only vs. mG*mA*dC	0.2812	-0.1300 to 0.6924	No	ns	0.1716	G	mG*mA*dC
		ODN1826 Only vs. mG*dA*dG	0.2531	-0.1580 to 0.6643	No	ns	0.2169	H	mG*dA*dG
		ODN1826 Only vs. mG*mG*dC	0.4051	-0.006081 to 0.8163	No	ns	0.0532	I	mG*mG*dC
		ODN1826 Only vs. mG*dG*dC	0.2653	-0.1458 to 0.6765	No	ns	0.1962	J	mG*dG*dC
		ODN1826 Only vs. mG*dC*dG	6.549e-05	-0.4111 to 0.4112	No	ns	0.9997	K	mG*dC*dG
		ODN1826 Only vs. NT	0.8635	0.4524 to 1.275	Yes	***	0.0002	M	NT
		Test details	Mean 1	Mean 2	Mean Diff.	SE of diff.	n1	n2	t	DF
		ODN1826 Only vs. GGC	1	0.7548	0.2452	0.2	3	3	1.226	26
		ODN1826 Only vs. GAG	1	1.042	-0.04239	0.2	3	3	0.2119	26
		ODN1826 Only vs. GAC	1	0.8727	0.1273	0.2	3	3	0.6362	26
		ODN1826 Only vs. AGC	1	0.9976	0.002388	0.2	3	3	0.01194	26
		ODN1826 Only vs. GAU	1	0.6259	0.3741	0.2	3	3	1.87	26
		ODN1826 Only vs. GUG	1	0.8604	0.1396	0.2	3	3	0.6979	26
		ODN1826 Only vs. mG*mA*dC	1	0.7188	0.2812	0.2	3	3	1.406	26
		ODN1826 Only vs. mG*dA*dG	1	0.7469	0.2531	0.2	3	3	1.265	26
		ODN1826 Only vs. mG*mG*dC	1	0.5949	0.4051	0.2	3	3	2.025	26
		ODN1826 Only vs. mG*dG*dC	1	0.7347	0.2653	0.2	3	3	1.326	26
		ODN1826 Only vs. mG*dC*dG	1	0.9999	6.549e-05	0.2	3	3	0.0003274	26
		ODN1826 Only vs. NT	1	0.1365	0.8635	0.2	3	3	4.317	26

## Sheet: Ext Dat Fig 3h
		Experiment	GGC-v1	GAG-v1	GAG-v4	Bac RNA 400ng	NT+ Dotap	Bac RNA Treatment	R848	LPS	NT
		452	0	0	0	1	0	0	0.996337	0	0
		453	0.074769	0.302429	0.386916	1	0.224392	0.111673	0.822532	0.20409	0.324987
		454	0.708934	0.460752	0.119502	1	0	0.0510827	0.24268	0	0
		Table Analyzed	TLR4 KO Bacterial RNA
		Data sets analyzed	A-I
		ANOVA summary
		F	6.185
		P value	0.0007
		P value summary	***
		Significant diff. among means (P < 0.05)?	Yes
		R squared	0.7333
		Brown-Forsythe test
		F (DFn, DFd)	0.6190 (8, 18)
		P value	0.7512
		P value summary	ns
		Are SDs significantly different (P < 0.05)?	No
		Bartlett's test
		Bartlett's statistic (corrected)
		P value
		P value summary
		Are SDs significantly different (P < 0.05)?
		ANOVA table	SS	DF	MS	F (DFn, DFd)	P value
		Treatment (between columns)	2.587	8	0.3234	F (8, 18) = 6.185	P=0.0007
		Residual (within columns)	0.941	18	0.05228
		Total	3.528	26
		Data summary
		Number of treatments (columns)	9
		Number of values (total)	27
		Number of families	1
		Number of comparisons per family	8
		Alpha	0.05
		Uncorrected Fisher's LSD	Mean Diff.	95.00% CI of diff.	Below threshold?	Summary	Individual P Value	D-?
		Bac RNA 400ng vs. GGC-v1	0.7388	0.3465 to 1.131	Yes	***	0.0009	A	GGC-v1
		Bac RNA 400ng vs. GAG-v1	0.7456	0.3534 to 1.138	Yes	***	0.0009	B	GAG-v1
		Bac RNA 400ng vs. GAG-v4	0.8312	0.4390 to 1.223	Yes	***	0.0003	C	GAG-v4
		Bac RNA 400ng vs. NT+ Dotap	0.9252	0.5330 to 1.317	Yes	***	0.0001	E	NT+ Dotap
		Bac RNA 400ng vs. Bac RNA Treatment	0.9457	0.5535 to 1.338	Yes	****	<0.0001	F	Bac RNA Treatment
		Bac RNA 400ng vs. R848	0.3128	-0.07940 to 0.7050	No	ns	0.1111	G	R848
		Bac RNA 400ng vs. LPS	0.932	0.5398 to 1.324	Yes	****	<0.0001	H	LPS
		Bac RNA 400ng vs. NT	0.8917	0.4995 to 1.284	Yes	***	0.0002	I	NT
		Test details	Mean 1	Mean 2	Mean Diff.	SE of diff.	n1	n2	t	DF
		Bac RNA 400ng vs. GGC-v1	1	0.2612	0.7388	0.1867	3	3	3.957	18
		Bac RNA 400ng vs. GAG-v1	1	0.2544	0.7456	0.1867	3	3	3.994	18
		Bac RNA 400ng vs. GAG-v4	1	0.1688	0.8312	0.1867	3	3	4.452	18
		Bac RNA 400ng vs. NT+ Dotap	1	0.0748	0.9252	0.1867	3	3	4.956	18
		Bac RNA 400ng vs. Bac RNA Treatment	1	0.05425	0.9457	0.1867	3	3	5.066	18
		Bac RNA 400ng vs. R848	1	0.6872	0.3128	0.1867	3	3	1.676	18
		Bac RNA 400ng vs. LPS	1	0.06803	0.932	0.1867	3	3	4.992	18
		Bac RNA 400ng vs. NT	1	0.1083	0.8917	0.1867	3	3	4.776	18

## Sheet: Ext Dat Fig 3i
	GUCv1	Cycle: 5 0.2 uM_X	Cycle: 5 0.2 uM_Y	Cycle: 6 0.4uM_Y	Cycle: 7 0.8 uM_Y	Cycle: 8 1.5625 uM_Y	Cycle: 9 3.125 uM_Y	Cycle: 11 6.25 uM_Y		GAGv1	Cycle: 15 0.2 iM_X	Cycle: 15 0.2uM_Y	Cycle: 16 0.4uM_Y	Cycle: 17 0.8uM_Y	Cycle: 18 1.5625uM_Y	Cycle: 19 3.125uM_Y	Cycle: 21 6.25uM_Y
	TLR7	-60.02	-0.04297	-0.10254	-0.03223	-0.04102	0.00488	-0.03711		TLR7	-60.02	-0.0498	-0.01465	-0.01855	0.053711	-0.00781	0.069336
		-59.92	-0.04297	-0.09863	-0.03223	-0.04102	0.000977	-0.04102			-59.92	-0.06152	-0.01465	-0.02832	0.053711	-0.01367	0.069336
		-59.82	-0.04297	-0.10254	-0.03223	-0.04102	0.00488	-0.03711			-59.82	-0.04199	-0.01074	-0.01855	0.053711	-0.00977	0.073242
		-59.72	-0.05273	-0.11621	-0.04199	-0.05859	-0.01465	-0.04883			-59.72	-0.05371	-0.02246	-0.02637	0.043945	-0.02148	0.061523
		-59.62	-0.04883	-0.11231	-0.04199	-0.05273	-0.0127	-0.05273			-59.62	-0.0498	-0.02051	-0.02637	0.047852	-0.02148	0.071289
		-59.52	-0.04492	-0.11621	-0.03223	-0.04297	0.00293	-0.03906			-59.52	-0.05371	-0.0127	-0.00879	0.051758	-0.02148	0.079102
		-59.42	-0.03906	-0.10254	-0.03027	-0.04883	0.00879	-0.0332			-59.42	-0.04785	-0.02051	-0.00684	0.057617	-0.01758	0.081055
		-59.32	-0.04492	-0.10645	-0.03223	-0.05469	0.000977	-0.04102			-59.32	-0.05371	-0.02637	-0.00879	0.051758	-0.0332	0.079102
		-59.22	-0.04297	-0.10449	-0.03223	-0.04492	0.00293	-0.03906			-59.22	-0.05176	-0.02441	-0.00684	0.053711	-0.03125	0.077148
		-59.12	-0.04297	-0.09668	-0.03223	-0.03125	0.010742	-0.03906			-59.12	-0.03223	-0.0166	-0.00684	0.061523	-0.02344	0.088867
		-59.02	-0.04102	-0.09473	-0.02246	-0.03125	0.014648	-0.01953			-59.02	-0.03223	-0.02051	0.00293	0.06543	-0.01172	0.092773
		-58.92	-0.04297	-0.10254	-0.02051	-0.01172	0.00684	-0.02539			-58.92	-0.02832	-0.0127	0.012695	0.05957	-1.19e-07	0.100586
		-58.82	-0.04297	-0.08887	-0.02246	-0.00977	0.012695	-0.01758			-58.82	-0.02246	-0.00684	0.014648	0.061523	-0.00195	0.102539
		-58.72	-0.05859	-0.08496	-0.01855	-0.01758	0.026367	-0.02539			-58.72	-0.03027	0.00684	0.012695	0.075195	-0.00781	0.092773
		-58.62	-0.06055	-0.08496	-0.01855	-0.02148	0.024414	-0.0332			-58.62	-0.02246	0.00293	0.012695	0.073242	-0.02148	0.09082
		-58.52	-0.07227	-0.08496	-0.02441	-0.02148	0.032227	-0.05664			-58.52	-0.03418	-0.00293	0.02832	0.073242	-0.01367	0.079102
		-58.42	-0.06445	-0.08496	-0.02441	-0.01563	0.040039	-0.05664			-58.42	-0.03809	0.022461	0.030273	0.081055	-0.00195	0.088867
		-58.32	-0.07813	-0.05176	-0.02832	0.00586	0.061523	-0.07422			-58.32	-0.05176	0.043945	0.041992	0.100586	0.025391	0.116211
		-58.22	-0.07422	-0.01855	-0.02441	0.015625	0.081055	-0.07617			-58.22	-0.04199	0.071289	0.067383	0.131836	0.044922	0.143555
		-58.12	-0.08984	0.00293	-0.0127	0.019531	0.075195	-0.07617			-58.12	-0.04785	0.06543	0.088867	0.135742	0.048829	0.151367
		-58.02	-0.08203	0.024414	-0.00879	0.011719	0.118164	-0.07813			-58.02	-0.06152	0.092773	0.098633	0.143555	0.083984	0.161133
		-57.92	-0.07617	0.041992	-0.01074	0.00781	0.133789	-0.0625			-57.92	-0.03613	0.104493	0.120117	0.15332	0.115235	0.166992
		-57.82	-0.05664	0.051758	0.00293	-0.00391	0.147461	-0.04297			-57.82	-0.03223	0.12207	0.139648	0.143555	0.148438	0.161133
		-57.72	-0.03516	0.045898	0.00879	-0.00195	0.147461	-0.01367			-57.72	-0.0166	0.135742	0.151367	0.133789	0.191406	0.15918
		-57.62	-0.02539	0.018555	0.014648	0.00781	0.118164	0.00781			-57.62	-0.01465	0.13379	0.12793	0.110352	0.191407	0.143555
		-57.52	-0.01367	-0.00684	0.012695	-0.00781	0.09082	0.019531			-57.52	-0.00879	0.114258	0.108398	0.100586	0.164063	0.12793
		-57.42	-0.01172	-0.02051	0.00488	-0.00977	0.057617	0.013672			-57.42	-0.00488	0.083008	0.071289	0.075195	0.109375	0.110352
		-57.32	-0.01367	-0.03418	0.016602	0.00781	0.040039	0.03125			-57.32	0.00684	0.045898	0.045898	0.05957	0.078125	0.104492
		-57.22	-0.01953	-0.07129	-0.00488	0	-0.0127	0.017578			-57.22	-0.01074	-0.0127	-0.01465	0.030273	-0.00586	0.086914
		-57.12	-0.01953	-0.07324	-0.00293	-0.00195	-0.03223	0.029297			-57.12	-0.01074	-0.0459	-0.02441	0.024414	-0.03516	0.081055
		-57.02	-0.02344	-0.08105	-0.0166	-0.00977	-0.04395	0.025391			-57.02	-0.01074	-0.09473	-0.0498	0.016602	-0.10156	0.071289
		-56.92	-0.01172	-0.10059	-0.0127	-0.00977	-0.05371	0.023438			-56.92	-0.01074	-0.1084	-0.07324	0.00684	-0.11719	0.069336
		-56.82	-0.01367	-0.09668	-0.02051	-0.02148	-0.06348	0.021484			-56.82	0.00488	-0.13965	-0.08496	-0.00293	-0.15625	0.067383
		-56.72	-0.01953	-0.10059	-0.02246	-0.01953	-0.06152	0.013672			-56.72	0.00293	-0.15723	-0.10645	-0.01465	-0.1582	0.055664
		-56.62	-0.01367	-0.11426	-0.02246	-0.01172	-0.0752	0.019531			-56.62	-0.01074	-0.15723	-0.12793	-0.02441	-0.17188	0.047852
		-56.52	-0.0293	-0.10449	-0.01074	-0.00195	-0.10254	0.023438			-56.52	-0.01074	-0.13379	-0.11816	-0.02246	-0.16992	0.069336
		-56.42	-0.01563	-0.11426	-0.02246	0	-0.09082	0.039063			-56.42	-0.01074	-0.10059	-0.09082	-0.03613	-0.14063	0.063477
		-56.32	-0.00977	-0.11426	-0.01074	0	-0.06738	0.044922			-56.32	-0.01074	-0.05371	-0.04395	-0.0166	-0.08984	0.061523
		-56.22	-0.00586	-0.09863	-0.00293	0	-0.03223	0.033203			-56.22	-0.01074	-0.03027	-0.00293	0.000977	-0.05664	0.069336
		-56.12	-0.01172	-0.09668	-0.02051	-0.00391	-0.02832	0.023438			-56.12	-0.02246	-0.0166	0.014648	0.00879	-0.03906	0.067383
		-56.02	0.00586	-0.0791	-0.02051	0.00781	-0.00879	0.013672			-56.02	-0.00488	0.012695	0.030273	0.030273	0.00195	0.079102
		-55.92	-0.00391	-0.09277	-0.04199	0.00195	-0.0166	0.013672			-55.92	-0.01855	0.00879	0.012695	0.03418	-1.19e-07	0.077148
		-55.82	0.00586	-0.0791	-0.04199	-0.00195	-0.000977	0.00977			-55.82	-0.01074	0.014648	0.02832	0.043945	0.00586	0.077148
		-55.72	-0.00586	-0.07324	-0.03223	0.00781	0.00488	0.00391			-55.72	-0.00879	0.018555	0.03418	0.043945	0.017578	0.081055
		-55.62	-0.02148	-0.08105	-0.04199	0.00977	-0.00488	0.00391			-55.62	-0.01074	0.00879	0.024414	0.045898	0.029296	0.09082
		-55.52	-0.01563	-0.07715	-0.04199	-0.00195	-0.00879	-0.01758			-55.52	-0.01855	0.00684	0.014648	0.032227	0.017578	0.09082
		-55.42	-0.02344	-0.07715	-0.06348	-0.00391	-0.0166	-0.01953			-55.42	-0.03418	0.00293	0.00879	0.032227	0.017578	0.079102
		-55.32	-0.02344	-0.06543	-0.04395	-0.00195	0.00293	-0.01758			-55.32	-0.03027	0.016602	0.022461	0.041992	0.025391	0.09082
		-55.22	-0.01172	-0.0752	-0.0498	-0.01172	0.00488	-0.02539			-55.22	-0.04199	0.018555	0.020508	0.043945	0.037109	0.081055
		-55.12	-0.01172	-0.06543	-0.05176	-0.00977	0.012695	-0.01953			-55.12	-0.03223	0.016601	0.024414	0.055664	0.041015	0.081055
		-55.02	-0.01172	-0.0752	-0.05176	-0.00195	0.00293	-0.02539			-55.02	-0.04004	0.026367	0.012695	0.055664	0.037109	0.092773
		-54.92	-0.04102	-0.08496	-0.05957	-0.01758	-0.0127	-0.04297			-54.92	-0.05762	0.010742	-0.00488	0.043945	0.029297	0.071289
		-54.82	-0.03125	-0.08105	-0.05957	-0.01172	-0.00684	-0.04688			-54.82	-0.05957	0.00684	0.00488	0.047852	0.033203	0.081055
		-54.72	-0.03906	-0.08105	-0.06738	-0.01758	-0.00488	-0.04688			-54.72	-0.05176	-0.000977	0.00293	0.043945	0.029297	0.071289
		-54.62	-0.02539	-0.0752	-0.04199	0.00391	0.00684	-0.03711			-54.62	-0.03223	0.00488	0.030273	0.063477	0.039062	0.081055
		-54.52	-0.01172	-0.08301	-0.05176	0	-0.0127	-0.04883			-54.52	-0.04199	-0.01074	0.012695	0.045898	0.027344	0.061523
		-54.42	-0.00391	-0.09277	-0.04199	0.00586	-0.00488	-0.04688			-54.42	-0.03223	0.020508	0.022461	0.053711	0.037109	0.079102
		-54.32	0.00586	-0.09668	-0.03613	0.00781	-0.00684	-0.05078			-54.32	-0.03027	0.03418	0.040039	0.055664	0.046875	0.069336
		-54.22	0.00781	-0.08496	-0.03027	0.011719	0.00488	-0.04688			-54.22	-0.01855	0.036133	0.041992	0.055664	0.048828	0.081055
		-54.12	0.00781	-0.08496	-0.02246	0.015625	0.00293	-0.03906			-54.12	-0.02246	0.036132	0.041992	0.063477	0.058593	0.081055
		-54.02	-0.01367	-0.09277	-0.04199	0.00195	0.00293	-0.05859			-54.02	-0.03027	0.016602	0.041992	0.063477	0.050781	0.061523
		-53.92	-0.00977	-0.09277	-0.03809	-0.00781	0.016602	-0.05469			-53.92	-0.02637	0.010742	0.038086	0.049805	0.050781	0.063477
		-53.82	-0.01953	-0.09277	-0.04785	-0.00977	0.00879	-0.05859			-53.82	-0.04004	-0.00293	0.024414	0.055664	0.041016	0.051758
		-53.72	-0.03125	-0.09473	-0.05371	-0.02148	-0.0127	-0.06641			-53.72	-0.04199	-0.0127	0.00293	0.036133	0.027344	0.057617
		-53.62	-0.03516	-0.09863	-0.05371	-0.02148	0.00293	-0.07031			-53.62	-0.04199	-0.0127	0.010742	0.043945	0.035156	0.05957
		-53.52	-0.02344	-0.09473	-0.04199	-0.00195	0.00293	-0.05664			-53.52	-0.04199	-0.02051	0.00293	0.055664	0.029297	0.05957
		-53.42	-0.01953	-0.10254	-0.04004	0.00195	0.014648	-0.05664			-53.42	-0.03027	-0.01855	0.00488	0.055664	0.041016	0.063477
		-53.32	-0.02539	-0.09668	-0.04199	0.00781	0.012695	-0.05859			-53.32	-0.03223	-0.02246	0.00293	0.061523	0.039063	0.069336
		-53.22	-0.03125	-0.10254	-0.05176	-0.00977	0.00293	-0.06641			-53.22	-0.04004	-0.03418	-0.00684	0.053711	0.029297	0.061523
		-53.12	-0.00391	-0.08691	-0.03223	0.00781	0.03418	-0.05078			-53.12	-0.03223	-0.01465	0.020508	0.06543	0.048828	0.069336
		-53.02	-0.01953	-0.08496	-0.03027	-0.00977	0.024414	-0.05664			-53.02	-0.03027	-0.03223	0.00293	0.053711	0.039063	0.061523
		-52.92	-0.00586	-0.08496	-0.03418	0	0.024414	-0.05859			-52.92	-0.03418	-0.03418	0.00293	0.053711	0.039062	0.057617
		-52.82	-0.01172	-0.10254	-0.03809	-0.00781	0.016602	-0.06641			-52.82	-0.03809	-0.03809	-0.00488	0.045898	0.029297	0.053711
		-52.72	-0.00195	-0.07715	-0.02246	0	0.014648	-0.05859			-52.72	-0.02051	-0.03418	0.010742	0.055664	0.039063	0.063477
		-52.62	0.00586	-0.06738	-0.00684	0.00391	0.02832	-0.05078			-52.62	-0.0166	-0.03418	0.018555	0.071289	0.042969	0.067383
		-52.52	0	-0.06348	-0.02051	0	0.016602	-0.04688			-52.52	-0.00879	-0.03223	0.014648	0.063477	0.039063	0.053711
		-52.42	0	-0.06348	-0.01074	0	0.026367	-0.05273			-52.42	0.010742	-0.03223	0.014648	0.067383	0.042969	0.051758
		-52.32	0.00781	-0.05566	-0.01074	0.00781	0.016602	-0.05859			-52.32	0.00879	-0.03223	0.014648	0.063477	0.050781	0.067383
		-52.22	0.00977	-0.06152	0.000977	0.00195	0.03418	-0.05469			-52.22	0.012695	-0.04004	0.014648	0.067383	0.050781	0.073242
		-52.12	0.015625	-0.06348	-0.0127	-0.00195	0.014648	-0.06055			-52.12	0.00879	-0.03223	-0.00684	0.06543	0.03125	0.05957
		-52.02	0.025391	-0.05566	0.000977	0.019531	0.026367	-0.04688			-52.02	0.016602	-0.02441	0.012695	0.077148	0.037109	0.075195
		-51.92	0.017578	-0.06348	0.00879	0.00195	0.026367	-0.06641			-51.92	0.00879	-0.02441	0.014648	0.077148	0.044922	0.061523
		-51.82	0.017578	-0.05566	0.00684	-0.00391	0.030273	-0.06641			-51.82	0.016602	-0.03613	0.018555	0.081055	0.046875	0.067383
		-51.72	0.019531	-0.05566	0.00879	0.00781	0.03418	-0.07617			-51.72	0.012695	-0.02441	0.022461	0.086914	0.058594	0.079102
		-51.62	0.015625	-0.04785	-0.00293	0.00586	0.049805	-0.07031			-51.62	0.00684	-0.01465	0.022461	0.073242	0.058594	0.077148
		-51.52	0.021484	-0.04199	0.010742	0.011719	0.057617	-0.05664			-51.52	0.012695	-0.02832	0.024414	0.094727	0.060547	0.09082
		-51.42	0.017578	-0.0459	0.026367	0.011719	0.06543	-0.05859			-51.42	0.020508	-0.02246	0.024414	0.092773	0.068359	0.081055
		-51.32	0.015625	-0.0459	0.016602	0.015625	0.061523	-0.05078			-51.32	0.014648	-0.02246	0.022461	0.092773	0.078125	0.088867
		-51.22	0.019531	-0.03418	0.02832	0.029297	0.073242	-0.03711			-51.22	0.026367	-0.01074	0.022461	0.09668	0.072266	0.092773
		-51.12	0.015625	-0.03418	0.036133	0.029297	0.06543	-0.04883			-51.12	0.02832	-0.00684	0.03418	0.09668	0.074219	0.088867
		-51.02	0.019531	-0.03418	0.038086	0.021484	0.075195	-0.04688			-51.02	0.038086	-0.00293	0.03418	0.106445	0.072266	0.092773
		-50.92	0.015625	-0.03418	0.030273	0.015625	0.073242	-0.03906			-50.92	0.02832	-0.00293	0.032227	0.102539	0.074218	0.088867
		-50.82	0.00781	-0.04785	0.024414	0.00781	0.069336	-0.03906			-50.82	0.026367	-0.00488	0.020508	0.104492	0.060547	0.081055
		-50.72	0.017578	-0.03418	0.051758	0.029297	0.084961	-0.02734			-50.72	0.038086	-0.000977	0.041992	0.116211	0.068359	0.088867
		-50.62	0.017578	-0.02637	0.038086	0.029297	0.06543	-0.0293			-50.62	0.030273	-0.00293	0.032227	0.106445	0.068359	0.081055
		-50.52	0.00781	-0.02441	0.045898	0.029297	0.063477	-0.0293			-50.52	0.030273	0.00684	0.024414	0.102539	0.066406	0.081055
		-50.42	0.015625	-0.02441	0.049805	0.029297	0.075195	-0.02539			-50.42	0.02832	-0.000977	0.022461	0.114258	0.070312	0.081055
		-50.32	0.00781	-0.02441	0.038086	0.021484	0.067383	-0.03711			-50.32	0.02832	-0.0127	0.022461	0.106445	0.070313	0.073242
		-50.22	0.00586	-0.03613	0.036133	0	0.053711	-0.04688			-50.22	0.02832	-0.00684	0.022461	0.09668	0.050781	0.05957
		-50.12	0.00781	-0.03223	0.030273	0.011719	0.06543	-0.04688			-50.12	0.020508	0.00684	0.026367	0.106445	0.056641	0.071289
		-50.02	0.00781	-0.03613	0.038086	0.015625	0.063477	-0.04688			-50.02	0.016602	0.00488	0.020508	0.104492	0.058594	0.073242
		-49.92	-0.00391	-0.03613	0.038086	0.00781	0.053711	-0.03906			-49.92	0.00879	0.00488	0.020508	0.094727	0.058594	0.067383
		-49.82	-0.01367	-0.02441	0.038086	0.00977	0.071289	-0.03906			-49.82	0.010742	0.00684	0.020508	0.100586	0.056641	0.069336
		-49.72	-0.00977	-0.01465	0.040039	0.00977	0.077148	-0.01563			-49.72	0.020508	0.014648	0.024414	0.114258	0.068359	0.081055
		-49.62	-0.01367	-0.0166	0.036133	0.017578	0.073242	-0.00977			-49.62	0.016602	0.016602	0.020508	0.112305	0.070313	0.086914
		-49.52	-0.01172	-0.00488	0.040039	0.019531	0.077148	-0.00586			-49.52	0.012695	0.02832	0.02832	0.116211	0.070313	0.092773
		-49.42	-0.00391	-0.00488	0.036133	0.019531	0.084961	0.00977			-49.42	0.018555	0.016602	0.022461	0.124023	0.06836	0.088867
		-49.32	0	-0.0127	0.040039	0.019531	0.069336	0.011719			-49.32	0.026367	0.026367	0.024414	0.12793	0.068359	0.092773
		-49.22	-0.00391	-0.0166	0.040039	0.019531	0.073242	0.011719			-49.22	0.020508	0.026367	0.032227	0.124023	0.068359	0.088867
		-49.12	-0.01563	-0.02441	0.038086	0.017578	0.061523	0.011719			-49.12	0.026367	0.014649	0.020508	0.116211	0.06836	0.081055
		-49.02	0.00586	-0.0127	0.040039	0.021484	0.073242	0.023438			-49.02	0.032227	0.026367	0.024414	0.125977	0.064453	0.092773
		-48.92	-0.01172	-0.02246	0.030273	0.00977	0.067383	0.013672			-48.92	0.012695	0.018554	0.024414	0.114258	0.050781	0.063477
		-48.82	-0.01172	-0.01465	0.018555	0.00195	0.047852	0.00586			-48.82	0.010742	0.018555	0.00879	0.114258	0.050781	0.061523
		-48.72	-0.01172	-0.02246	0.02832	0	0.055664	-0.00391			-48.72	0.00879	0.018555	0.012695	0.116211	0.0625	0.071289
		-48.62	-0.01172	-0.01465	0.02832	0	0.055664	-0.00781			-48.62	0.00879	0.026367	0.014648	0.124023	0.056641	0.061523
		-48.52	-0.01172	-0.01855	0.036133	-0.00391	0.051758	-0.01172			-48.52	0.024414	0.032227	0.022461	0.124023	0.064453	0.05957
		-48.42	-0.01953	-0.02246	0.030273	0	0.055664	-0.00781			-48.42	0.022461	0.030273	0.022461	0.124023	0.070312	0.071289
		-48.32	-0.0332	-0.03613	0.00879	0	0.045898	-0.01563			-48.32	0.00879	0.016602	0.012695	0.116211	0.068359	0.055664
		-48.22	-0.02539	-0.02832	0.024414	0.00781	0.041992	0			-48.22	0.00879	0.016602	0.012695	0.120117	0.066406	0.057617
		-48.12	-0.0332	-0.02246	0.010742	0.00781	0.061523	0.00195			-48.12	0.00879	0.036133	0.012695	0.125977	0.078125	0.071289
		-48.02	-0.0332	-0.02637	0.016602	0.00781	0.063477	0.00195			-48.02	0.016602	0.036133	0.020508	0.125977	0.078125	0.069336
		-47.92	-0.05273	-0.04199	-0.000977	0.00781	0.043945	-0.01758			-47.92	0.010742	0.024414	-0.00684	0.104492	0.058594	0.049805
		-47.82	-0.05273	-0.0459	-0.00488	0.00586	0.043945	-0.00781			-47.82	0.00684	0.026367	0.000977	0.112305	0.058594	0.057617
		-47.72	-0.05273	-0.04199	-0.000977	0.013672	0.055664	0.00391			-47.72	0.00879	0.026367	0.012695	0.124023	0.066406	0.071289
		-47.62	-0.05273	-0.03613	0.00684	0.015625	0.055664	0.011719			-47.62	0.00879	0.034179	0.010742	0.12207	0.060546	0.071289
		-47.52	-0.06836	-0.05566	-0.01074	0.00195	0.036133	0.00586			-47.52	0.000977	0.00879	-0.00488	0.106445	0.050781	0.05957
		-47.42	-0.06445	-0.0459	-0.00879	0.00781	0.053711	0.019531			-47.42	0.00684	0.016602	0.010742	0.112305	0.056641	0.071289
		-47.32	-0.0625	-0.05566	-0.0127	0.00977	0.041992	0.021484			-47.32	0.00879	0.026367	0.00879	0.114258	0.066406	0.081055
		-47.22	-0.05469	-0.04395	-0.01855	0.021484	0.038086	0.025391			-47.22	0.00879	0.018555	0.014648	0.118164	0.070313	0.081055
		-47.12	-0.06055	-0.05176	-0.0127	0	0.036133	0.00391			-47.12	-0.000977	0.016601	0.00488	0.118164	0.058594	0.073242
		-47.02	-0.05469	-0.0498	-0.0127	0.00586	0.022461	0.011719			-47.02	0.00488	0.022461	-0.000977	0.110352	0.068359	0.077148
		-46.92	-0.05469	-0.04395	-0.0127	0.00195	0.026367	0.00391			-46.92	0.018555	0.024414	0.00293	0.106445	0.060547	0.073242
		-46.82	-0.06055	-0.05176	-0.01074	-0.00977	0.018555	-0.00391			-46.82	0.020508	0.018555	-0.00293	0.094727	0.052734	0.061523
		-46.72	-0.06836	-0.06348	-0.01855	-0.01758	0.00684	-0.00781			-46.72	0.00879	0.00684	-0.00684	0.086914	0.048828	0.061523
		-46.62	-0.07031	-0.06152	-0.02051	-0.02734	-0.000977	-0.01172			-46.62	0.012695	0.00879	-0.00293	0.084961	0.052734	0.043945
		-46.52	-0.0625	-0.05566	-0.02051	-0.01367	0.000977	-0.01563			-46.52	0.00879	0.00879	-0.00684	0.084961	0.058594	0.049805
		-46.42	-0.06055	-0.06543	-0.03223	-0.00781	-0.00488	-0.02539			-46.42	0.016602	0.00488	-0.01465	0.077148	0.058594	0.041992
		-46.32	-0.0625	-0.05566	-0.03027	-0.00977	0.000977	-0.01953			-46.32	0.020508	0.00488	-0.00879	0.083008	0.048828	0.043945
		-46.22	-0.0625	-0.0459	-0.03809	-0.01953	-0.00488	-0.02539			-46.22	0.016602	-0.000977	-0.00879	0.077148	0.056641	0.040039
		-46.12	-0.0625	-0.06348	-0.04199	-0.02344	-0.00488	-0.02539			-46.12	0.010742	-0.00488	-0.00879	0.073242	0.058594	0.040039
		-46.02	-0.06055	-0.05371	-0.03027	-0.01953	0.00684	-0.03516			-46.02	0.016602	-0.000977	-0.00488	0.077148	0.060547	0.049805
		-45.92	-0.07227	-0.06152	-0.03809	-0.03125	-0.0127	-0.04297			-45.92	0.00293	-0.02051	-0.0166	0.06543	0.048828	0.040039
		-45.82	-0.07227	-0.05371	-0.03613	-0.03125	-0.01465	-0.04102			-45.82	0.00879	-0.00488	-0.00879	0.073242	0.048828	0.040039
		-45.72	-0.06641	-0.0498	-0.03418	-0.01563	-0.01074	-0.03906			-45.72	0.012695	-0.00684	-0.000977	0.061523	0.044922	0.047852
		-45.62	-0.06445	-0.04395	-0.02246	-0.00977	-0.00488	-0.03711			-45.62	0.018555	0.00684	0.000977	0.081055	0.056641	0.05957
		-45.52	-0.06445	-0.04785	-0.01465	-0.00586	-0.00879	-0.0293			-45.52	0.026367	0.014648	-0.00684	0.083008	0.066406	0.057617
		-45.42	-0.05273	-0.04395	-0.01855	-0.00781	-0.01465	-0.0293			-45.42	0.022461	0.00879	0.00293	0.075195	0.070312	0.061523
		-45.32	-0.05078	-0.03418	-0.02246	0.00781	-0.00684	-0.03516			-45.32	0.018555	0.00684	0.000977	0.075195	0.068359	0.05957
		-45.22	-0.05078	-0.04199	-0.01074	0.00977	-0.00488	-0.02539			-45.22	0.030273	0.014648	0.00684	0.075195	0.080078	0.071289
		-45.12	-0.05859	-0.04199	-0.02832	0.00195	-0.0127	-0.05273			-45.12	0.010742	0.000976	-0.000977	0.067383	0.072266	0.053711
		-45.02	-0.04297	-0.04395	-0.02246	0.00195	-0.01855	-0.04688			-45.02	0.00879	-0.00488	-0.00684	0.06543	0.070313	0.05957
		-44.92	-0.06055	-0.05176	-0.03613	-0.00781	-0.02441	-0.06641			-44.92	-0.00293	-0.0127	-0.02441	0.049805	0.050782	0.061523
		-44.82	-0.04297	-0.03809	-0.03027	0.00781	-0.00488	-0.04688			-44.82	0.016602	0.00684	-0.01074	0.055664	0.076172	0.073242
		-44.72	-0.05859	-0.05176	-0.03809	-0.00781	-0.02441	-0.06641			-44.72	0.00293	-0.01074	-0.02441	0.047852	0.0625	0.053711
		-44.62	-0.05664	-0.0459	-0.03418	0.00586	-0.01855	-0.06055			-44.62	0.00488	-0.00488	-0.01855	0.041992	0.064452	0.05957
		-44.52	-0.05469	-0.06348	-0.04004	-0.01172	-0.03223	-0.07617			-44.52	-0.00879	-0.0127	-0.02637	0.026367	0.050781	0.041992
		-44.42	-0.0625	-0.05762	-0.04199	-0.01367	-0.03809	-0.08984			-44.42	-0.01465	-0.02441	-0.03809	0.012695	0.044922	0.030273
		-44.32	-0.07227	-0.06152	-0.04395	-0.00977	-0.04199	-0.08594			-44.32	-0.01855	-0.02051	-0.03613	0.00488	0.041016	0.02832
		-44.22	-0.07422	-0.0752	-0.05176	-0.02344	-0.04785	-0.08789			-44.22	-0.02441	-0.02637	-0.03613	-0.00488	0.046875	0.020508
		-44.12	-0.06445	-0.05957	-0.05176	-0.01367	-0.03809	-0.08984			-44.12	-0.02246	-0.0166	-0.03223	0.010742	0.037109	0.020508
		-44.02	-0.05273	-0.05371	-0.03223	-0.00977	-0.03613	-0.07031			-44.02	-0.01074	0.00488	-0.02637	0.016602	0.048828	0.02832
		-43.92	-0.07031	-0.06934	-0.0498	-0.00977	-0.03223	-0.08398			-43.92	-0.01855	-0.02051	-0.03418	0.00488	0.029297	0.022461
		-43.82	-0.07227	-0.06348	-0.05957	-0.01367	-0.04395	-0.09766			-43.82	-0.03027	-0.01465	-0.03809	0.00488	0.029297	0.018555
		-43.72	-0.0625	-0.06738	-0.05566	-0.01172	-0.03613	-0.08984			-43.72	-0.02246	-0.0127	-0.03613	0.012695	0.039063	0.020508
		-43.62	-0.07813	-0.07129	-0.0498	-0.01563	-0.03418	-0.0957			-43.62	-0.03809	-0.02051	-0.03223	0.00684	0.03125	0.032227
		-43.52	-0.06055	-0.05371	-0.03027	-0.00195	-0.02441	-0.07813			-43.52	-0.02441	-0.0127	-0.02832	0.016602	0.048828	0.032227
		-43.42	-0.05273	-0.05762	-0.02246	0.00781	-0.0166	-0.07617			-43.42	-0.02246	-0.00488	-0.02051	0.00293	0.05664	0.036133
		-43.32	-0.0625	-0.06543	-0.04004	-0.00781	-0.02832	-0.08789			-43.32	-0.03027	-0.0127	-0.03418	-0.00488	0.039063	0.022461
		-43.22	-0.06055	-0.05371	-0.03809	-0.00195	-0.02441	-0.0957			-43.22	-0.02832	-0.01074	-0.03809	-0.01465	0.048828	0.020508
		-43.12	-0.05664	-0.0459	-0.03418	-0.00195	-0.0166	-0.08789			-43.12	-0.02441	-0.00684	-0.02051	0.000977	0.046875	0.038086
		-43.02	-0.05859	-0.04395	-0.03027	0.00977	-0.02246	-0.0957			-43.02	-0.02637	-0.02051	-0.02246	-0.000977	0.042969	0.036133
		-42.92	-0.04492	-0.04395	-0.02441	0.00977	-0.00879	-0.09766			-42.92	-0.02441	-0.01465	-0.02832	-0.00684	0.029297	0.030273
		-42.82	-0.04297	-0.04785	-0.01465	-0.00195	-0.01465	-0.10938			-42.82	-0.03027	-0.02637	-0.03613	-0.01465	0.025391	0.020508
		-42.72	-0.0332	-0.04395	-0.02246	0.015625	-0.0166	-0.0918			-42.72	-0.03223	-0.01465	-0.01855	0.00293	0.029297	0.026367
		-42.62	-0.05078	-0.05176	-0.02246	0	-0.02441	-0.09766			-42.62	-0.04004	-0.0127	-0.03223	-0.01074	0.021484	0.020508
		-42.52	-0.05273	-0.04785	-0.02637	0.00586	-0.0166	-0.09766			-42.52	-0.04395	-0.02441	-0.03027	-0.0166	0.025391	0.018555
		-42.42	-0.07227	-0.06152	-0.03223	0	-0.02441	-0.11719			-42.42	-0.06152	-0.02441	-0.03613	-0.03613	0.019532	0.010742
		-42.32	-0.05273	-0.05566	-0.0127	0.00781	-0.00684	-0.09766			-42.32	-0.03418	-0.01074	-0.02637	-0.00684	0.039063	0.02832
		-42.22	-0.05078	-0.05566	-0.01074	0.017578	-0.0127	-0.0957			-42.22	-0.05176	-0.01465	-0.03027	-0.02637	0.021484	0.022461
		-42.12	-0.04883	-0.04395	-0.0127	0.029297	-0.00684	-0.09766			-42.12	-0.04199	-0.01074	-0.01855	-0.0166	0.029296	0.020508
		-42.02	-0.07031	-0.06348	-0.01855	0.011719	-0.0127	-0.0957			-42.02	-0.05762	-0.02246	-0.03418	-0.02246	0.017578	0.012695
		-41.92	-0.06445	-0.06543	-0.0127	0.017578	-0.01855	-0.0957			-41.92	-0.06348	-0.02246	-0.02832	-0.02832	0.025391	0.018555
		-41.82	-0.0625	-0.0459	0.000977	0.027344	-0.00684	-0.08789			-41.82	-0.05176	-0.02441	-0.02637	-0.00684	0.03125	0.032227
		-41.72	-0.0625	-0.04395	-0.01074	0.029297	0.00293	-0.08594			-41.72	-0.0498	-0.02441	-0.01855	-0.00488	0.035156	0.030273
		-41.62	-0.07031	-0.05176	-0.00684	0.041016	0.00684	-0.08594			-41.62	-0.05762	-0.02051	-0.02246	-0.0127	0.033203	0.026367
		-41.52	-0.07227	-0.05371	-0.00488	0.041016	0.00293	-0.08789			-41.52	-0.05176	-0.02246	-0.02051	-0.00684	0.027344	0.040039
		-41.42	-0.07617	-0.06543	-0.0127	0.029297	0.00293	-0.08789			-41.42	-0.0498	-0.02637	-0.02637	-0.0166	0.027344	0.020508
		-41.32	-0.0625	-0.05371	0.00684	0.048828	0.012695	-0.07227			-41.32	-0.0498	-0.0127	-0.00684	-0.00488	0.048828	0.047852
		-41.22	-0.05469	-0.03809	0.00488	0.044922	0.012695	-0.07031			-41.22	-0.0459	-0.0166	-0.00684	-0.00879	0.044922	0.038086
		-41.12	-0.05273	-0.04395	0.00684	0.039063	0.014648	-0.06836			-41.12	-0.05176	-0.01465	-0.00879	-0.01465	0.046875	0.040039
		-41.02	-0.05859	-0.04004	0.00293	0.039063	0.018555	-0.07422			-41.02	-0.05176	-0.01855	-0.0127	-0.00293	0.052734	0.043945
		-40.92	-0.06055	-0.0459	-0.00293	0.039063	0.014648	-0.07617			-40.92	-0.05176	-0.01465	-0.01855	-0.00293	0.050781	0.040039
		-40.82	-0.05078	-0.03418	0.00879	0.050781	0.026367	-0.06836			-40.82	-0.04785	-0.01465	-0.01465	-0.00488	0.048828	0.043945
		-40.72	-0.05469	-0.04395	0.010742	0.042969	0.016602	-0.06641			-40.72	-0.05957	-0.02051	-0.01465	-0.0127	0.048828	0.040039
		-40.62	-0.0625	-0.06543	0.000977	0.037109	0.010742	-0.07617			-40.62	-0.06934	-0.03418	-0.0166	-0.02637	0.037109	0.032227
		-40.52	-0.05469	-0.06543	0.00488	0.039063	0.012695	-0.07227			-40.52	-0.07324	-0.02637	-0.01855	-0.02637	0.037109	0.02832
		-40.42	-0.05859	-0.06152	0.010742	0.023438	0.016602	-0.0625			-40.42	-0.06152	-0.03223	-0.02246	-0.04199	0.033203	0.024414
		-40.32	-0.06445	-0.06348	0.00879	0.037109	0.014648	-0.06055			-40.32	-0.06152	-0.03418	-0.02051	-0.02832	0.027344	0.018555
		-40.22	-0.05273	-0.05371	0.016602	0.039063	0.014648	-0.05664			-40.22	-0.06152	-0.03027	-0.02246	-0.02246	0.03125	0.041992
		-40.12	-0.06445	-0.05762	0.016602	0.037109	0.014648	-0.06055			-40.12	-0.06348	-0.03418	-0.03027	-0.02637	0.027344	0.038086
		-40.02	-0.0625	-0.04785	0.026367	0.046875	0.024414	-0.05078			-40.02	-0.0459	-0.0166	-0.02051	-0.02441	0.029297	0.047852
		-39.92	-0.06055	-0.04199	0.022461	0.042969	0.016602	-0.06445			-39.92	-0.04785	-0.01855	-0.02637	-0.02441	0.033203	0.040039
		-39.82	-0.04688	-0.05566	0.016602	0.037109	0.014648	-0.05859			-39.82	-0.05371	-0.02441	-0.02051	-0.02637	0.035156	0.040039
		-39.72	-0.05273	-0.04395	0.020508	0.041016	0.026367	-0.04688			-39.72	-0.0498	-0.0127	-0.01465	-0.00684	0.039063	0.051758
		-39.62	-0.05273	-0.04395	0.02832	0.037109	0.03418	-0.04883			-39.62	-0.05371	-0.0166	-0.01855	-0.00879	0.039063	0.051758
		-39.52	-0.05273	-0.04395	0.02832	0.050781	0.03418	-0.04492			-39.52	-0.03809	-0.000977	-0.01465	-0.00488	0.039063	0.051758
		-39.42	-0.04492	-0.03613	0.02832	0.039063	0.030273	-0.04883			-39.42	-0.04199	0.00293	-0.01855	-0.00488	0.046875	0.05957
		-39.32	-0.04102	-0.03418	0.047852	0.039063	0.043945	-0.04492			-39.32	-0.03027	0.00879	-0.00684	0.00293	0.039063	0.063477
		-39.22	-0.04102	-0.02637	0.036133	0.039063	0.043945	-0.0293			-39.22	-0.03223	0.00488	0.000977	0.00488	0.039063	0.067383
		-39.12	-0.05078	-0.04395	0.030273	0.041016	0.03418	-0.03711			-39.12	-0.04004	0.00684	-0.00684	-0.00488	0.037109	0.061523
		-39.02	-0.04297	-0.05176	0.018555	0.029297	0.026367	-0.04688			-39.02	-0.04004	-0.00293	-0.0166	-0.0127	0.03125	0.061523
		-38.92	-0.04102	-0.0459	0.020508	0.03125	0.036133	-0.0293			-38.92	-0.04199	-0.000976	0.000977	-0.00684	0.03711	0.063477
		-38.82	-0.02539	-0.03613	0.036133	0.035156	0.043945	-0.01953			-38.82	-0.02441	0.00293	0.010742	0.00293	0.046875	0.067383
		-38.72	-0.04297	-0.05176	0.010742	0.021484	0.024414	-0.0293			-38.72	-0.03027	-0.01074	-0.01465	-0.00488	0.03125	0.061523
		-38.62	-0.04102	-0.0459	0.012695	0.019531	0.026367	-0.02539			-38.62	-0.03027	-0.01074	-0.00488	-0.00293	0.029297	0.063477
		-38.52	-0.04102	-0.04395	0.020508	0.019531	0.022461	-0.03711			-38.52	-0.02246	-0.01465	-0.00879	-0.00684	0.044922	0.05957
		-38.42	-0.04492	-0.04395	0.00684	0.027344	0.022461	-0.04102			-38.42	-0.03418	-0.00684	0.000977	0.000977	0.046875	0.05957
		-38.32	-0.05273	-0.05762	0.00293	0.017578	0.010742	-0.04883			-38.32	-0.04199	-0.01465	-0.01855	-0.00879	0.035156	0.057617
		-38.22	-0.05273	-0.05371	0.00879	0.021484	0.026367	-0.04102			-38.22	-0.03418	-0.00684	-0.00684	-0.00488	0.039063	0.049805
		-38.12	-0.05273	-0.06543	-0.01074	0.00781	0.014648	-0.04688			-38.12	-0.03223	-0.0127	-0.00684	-0.0166	0.03125	0.057617
		-38.02	-0.04102	-0.06152	-0.01074	0.011719	0.026367	-0.04297			-38.02	-0.02832	-0.000977	-0.0127	-0.00488	0.03125	0.063477
		-37.92	-0.04102	-0.06543	-0.01074	0.015625	0.024414	-0.03906			-37.92	-0.02051	-0.00293	-0.02832	-0.01074	0.03125	0.05957
		-37.82	-0.04492	-0.07324	-0.02246	0.00195	0.012695	-0.04688			-37.82	-0.03223	-0.01074	-0.02832	-0.0166	0.029297	0.051758
		-37.72	-0.04297	-0.08496	-0.02246	0.00391	0.020508	-0.04297			-37.72	-0.02441	-0.01465	-0.03027	-0.01465	0.017578	0.047852
		-37.62	-0.04297	-0.07324	-0.01074	0.00977	0.026367	-0.03711			-37.62	-0.02051	-0.0127	-0.01855	-0.0166	0.037109	0.05957
		-37.52	-0.04297	-0.0752	-0.01074	0.00977	0.03418	-0.04102			-37.52	-0.02441	-0.00488	-0.00879	-0.00879	0.035156	0.069336
		-37.42	-0.02344	-0.06738	0.00488	0.017578	0.041992	-0.0293			-37.42	-0.00293	0.00293	-0.00879	0.00488	0.046875	0.081055
		-37.32	-0.03516	-0.0752	-0.01465	0.00781	0.03418	-0.02148			-37.32	-0.01074	-0.00488	-0.0166	-0.00879	0.039063	0.069336
		-37.22	-0.02148	-0.06543	-0.000977	0.00781	0.055664	-0.00586			-37.22	-0.000977	0.00879	-0.00684	0.00488	0.048828	0.081055
		-37.12	-0.02148	-0.06543	-0.00488	0.015625	0.043945	-0.00195			-37.12	-0.000977	0.00488	0.00879	0.00488	0.048828	0.069336
		-37.02	-0.0332	-0.0752	-0.01074	0.00977	0.03418	-0.02539			-37.02	-0.01074	0.00684	0.00488	-0.00488	0.039063	0.071289
		-36.92	-0.00781	-0.06543	-0.00488	0.015625	0.053711	-0.01758			-36.92	-0.00293	0.00488	0.010742	0.00488	0.048828	0.088867
		-36.82	-0.01172	-0.0752	0.000977	0.00977	0.043945	-0.00781			-36.82	-0.01074	0.00684	0.00293	-0.00684	0.037109	0.083008
		-36.72	-0.01563	-0.06738	-0.01074	0.00977	0.043945	-0.01172			-36.72	-0.00293	0.00488	-0.000977	-0.00684	0.037109	0.079102
		-36.62	-0.01172	-0.05566	-0.01074	0.00977	0.043945	-0.00781			-36.62	-0.00293	0.00488	0.00293	0.00488	0.048828	0.09082
		-36.52	-0.01367	-0.05371	-0.00293	0.011719	0.045898	-0.01758			-36.52	-0.000977	0.00684	0.012695	0.00684	0.050781	0.092773
		-36.42	-0.02148	-0.07324	-0.02246	0.00977	0.03418	-0.01758			-36.42	-0.000977	-0.000976	0.00488	-0.00488	0.039063	0.09082
		-36.32	-0.00195	-0.05371	-0.00293	0.017578	0.038086	0.00195			-36.32	0.010742	0.00684	0.012695	0.014648	0.050781	0.098633
		-36.22	-0.00977	-0.06543	-0.0127	0.019531	0.022461	-0.00781			-36.22	0.010742	0.00684	0.00488	0.00488	0.039063	0.09082
		-36.12	-0.00391	-0.05371	-0.000977	0.03125	0.053711	0.011719			-36.12	0.018555	0.018555	0.012695	0.016602	0.050781	0.110352
		-36.02	-0.00391	-0.0459	0.00684	0.027344	0.051758	0.011719			-36.02	0.026367	0.014648	0.010742	0.012695	0.056641	0.102539
		-35.92	-0.00391	-0.04395	-0.000977	0.03125	0.055664	0.023438			-35.92	0.026367	0.016602	0.030273	0.014648	0.048828	0.100586
		-35.82	-0.00391	-0.04395	-0.000977	0.037109	0.051758	0.023438			-35.82	0.026367	0.00488	0.040039	0.010742	0.048828	0.100586
		-35.72	-0.01172	-0.05566	-0.0127	0.027344	0.043945	0.00977			-35.72	0.018555	0.00488	0.032227	0.00293	0.037109	0.079102
		-35.62	-0.01367	-0.0459	-0.0127	0.029297	0.053711	0.019531			-35.62	0.016602	0.00684	0.022461	0.012695	0.046875	0.077148
		-35.52	-0.00195	-0.0459	0.00684	0.027344	0.045898	0.023438			-35.52	0.020508	0.00684	0.03418	0.012695	0.048828	0.081055
		-35.42	-0.00391	-0.0459	0.00488	0.027344	0.053711	0.019531			-35.42	0.016602	0.00684	0.030273	0.022461	0.037109	0.088867
		-35.32	-0.01172	-0.06543	0.00488	0.00781	0.043945	0.011719			-35.32	0.00879	-0.00488	0.022461	0.00293	0.029297	0.081055
		-35.22	-0.01172	-0.05371	0.010742	0.019531	0.051758	0.015625			-35.22	0.016602	-0.000977	0.026367	0.00684	0.029297	0.084961
		-35.12	-0.00391	-0.06543	0.00684	0.019531	0.053711	0.00977			-35.12	0.018555	-0.00684	0.030273	0.00293	0.035156	0.071289
		-35.02	-0.00586	-0.05566	0.00879	0.017578	0.051758	0.013672			-35.02	0.00879	-0.00488	0.041992	0.012695	0.044922	0.081055
		-34.92	-0.00391	-0.06543	0.00684	0.019531	0.061523	0.021484			-34.92	0.026367	-0.00293	0.041992	0.012695	0.056641	0.077148
		-34.82	0.00781	-0.06152	0.010742	0.019531	0.06543	0.013672			-34.82	0.030273	-0.00293	0.041992	0.026367	0.060547	0.081055
		-34.72	-0.01172	-0.06543	0.010742	0.00977	0.057617	0.013672			-34.72	0.018555	-0.01074	0.03418	0.014648	0.060547	0.073242
		-34.62	-0.00391	-0.06543	0.00684	0.017578	0.053711	0.00977			-34.62	0.018555	-0.02246	0.030273	0.014648	0.056641	0.069336
		-34.52	0.00781	-0.05762	0.016602	0.029297	0.053711	0.021484			-34.52	0.018555	-0.0127	0.041992	0.022461	0.068359	0.081055
		-34.42	-0.01953	-0.06543	0.00879	0.00977	0.038086	0.00586			-34.42	0.010742	-0.02051	0.026367	0.00684	0.048828	0.061523
		-34.32	-0.00195	-0.0459	0.018555	0.027344	0.041992	0.011719			-34.32	0.00879	-0.0166	0.032227	0.020508	0.058594	0.071289
		-34.22	0.00391	-0.0459	0.026367	0.027344	0.053711	0.039063			-34.22	0.018555	-0.00488	0.043945	0.045898	0.078125	0.09082
		-34.12	-0.00195	-0.04395	0.02832	0.029297	0.043945	0.035156			-34.12	0.020508	-0.00293	0.043945	0.036133	0.070312	0.079102
		-34.02	-0.00977	-0.06348	0.030273	0.021484	0.036133	0.021484			-34.02	0.00879	-0.01074	0.024414	0.02832	0.050781	0.071289
		-33.92	-0.00977	-0.04395	0.041992	0.033203	0.055664	0.033203			-33.92	0.02832	-0.00293	0.043945	0.03418	0.068359	0.083008
		-33.82	-0.00195	-0.04395	0.038086	0.037109	0.055664	0.048828			-33.82	0.02832	-0.00293	0.043945	0.041992	0.066406	0.086914
		-33.72	-0.00977	-0.06152	0.041992	0.041016	0.055664	0.035156			-33.72	0.020508	-0.01074	0.047852	0.036133	0.0625	0.092773
		-33.62	-0.01563	-0.05566	0.038086	0.039063	0.055664	0.041016			-33.62	0.018555	-0.00488	0.041992	0.03418	0.060547	0.086914
		-33.52	-0.00195	-0.04395	0.053711	0.046875	0.063477	0.052734			-33.52	0.038086	0.00879	0.053711	0.041992	0.068359	0.092773
		-33.42	-0.00195	-0.04785	0.040039	0.039063	0.063477	0.041016			-33.42	0.018555	-0.00488	0.061523	0.03418	0.060547	0.098633
		-33.32	0.00781	-0.03418	0.06543	0.046875	0.071289	0.052734			-33.32	0.030273	0.00684	0.071289	0.053711	0.066406	0.100586
		-33.22	-0.00391	-0.0459	0.051758	0.039063	0.063477	0.033203			-33.22	0.016602	-0.00488	0.061523	0.045898	0.066406	0.100586
		-33.12	0.00391	-0.03809	0.045898	0.046875	0.063477	0.041016			-33.12	0.016602	0.00293	0.061523	0.041992	0.056641	0.108398
		-33.02	0.00781	-0.03223	0.051758	0.052734	0.06543	0.044922			-33.02	0.018555	0.016602	0.075195	0.045898	0.070313	0.110352
		-32.92	0.00781	-0.04395	0.040039	0.039063	0.057617	0.033203			-32.92	0.018555	0.00684	0.071289	0.045898	0.058593	0.102539
		-32.82	0.00781	-0.05371	0.038086	0.037109	0.043945	0.023438			-32.82	-0.000977	-0.00293	0.071289	0.032227	0.048828	0.100586
		-32.72	0.00781	-0.03418	0.047852	0.050781	0.047852	0.023438			-32.72	0.00879	0.016602	0.067383	0.036133	0.041016	0.108398
		-32.62	0	-0.04199	0.032227	0.03125	0.047852	0.015625			-32.62	0.00293	-0.000977	0.053711	0.02832	0.041016	0.102539
		-32.52	-0.00195	-0.04785	0.024414	0.025391	0.040039	0.00977			-32.52	0.00684	0.00488	0.051758	0.022461	0.046875	0.100586
		-32.42	-0.00195	-0.03613	0.040039	0.029297	0.051758	0.013672			-32.42	0.00879	0.00684	0.055664	0.03418	0.048828	0.100586
		-32.32	-0.00195	-0.03809	0.036133	0.044922	0.053711	0.017578			-32.32	0.00879	0.00293	0.041992	0.041992	0.046875	0.100586
		-32.22	-0.01172	-0.04199	0.040039	0.042969	0.038086	0.015625			-32.22	0.00879	-0.00293	0.041992	0.036133	0.039063	0.092773
		-32.12	0.00586	-0.02832	0.047852	0.048828	0.043945	0.023438			-32.12	0.018555	0.00684	0.061523	0.045898	0.048828	0.110352
		-32.02	-0.00391	-0.03418	0.040039	0.041016	0.043945	0.011719			-32.02	0.00684	-0.00488	0.053711	0.036133	0.044922	0.092773
		-31.92	-0.01172	-0.04199	0.02832	0.027344	0.024414	0.011719			-31.92	0.00684	-0.00488	0.041992	0.024414	0.039063	0.079102
		-31.82	0.00391	-0.03418	0.05957	0.039063	0.043945	0.021484			-31.82	0.02832	0.016602	0.061523	0.043945	0.058594	0.083008
		-31.72	0.00195	-0.03809	0.045898	0.035156	0.040039	0.017578			-31.72	0.012695	0.000977	0.05957	0.038086	0.042969	0.081055
		-31.62	0	-0.05371	0.030273	0.029297	0.038086	0.00391			-31.62	0.010742	-0.00879	0.045898	0.02832	0.041015	0.073242
		-31.52	-0.00977	-0.05566	0.020508	0.00977	0.024414	-0.00586			-31.52	-0.01074	-0.02246	0.043945	0.00684	0.039063	0.071289
		-31.42	-0.01367	-0.05371	0.016602	-0.00586	0.024414	-0.00977			-31.42	-0.01855	-0.02246	0.03418	0.014648	0.041016	0.071289
		-31.32	-0.00195	-0.06348	0.012695	-0.00195	0.026367	-0.00586			-31.32	-0.00879	-0.02246	0.036133	0.00684	0.03125	0.071289
		-31.22	0.00781	-0.04395	0.038086	0.011719	0.041992	0.00586			-31.22	-0.00293	-0.00293	0.041992	0.026367	0.058594	0.071289
		-31.12	0.027344	-0.04785	0.02832	0.019531	0.036133	-0.00781			-31.12	-0.00293	-0.00293	0.041992	0.026367	0.046875	0.079102
		-31.02	0.041016	-0.04199	0.036133	0.027344	0.041992	0			-31.02	0.00879	-0.00293	0.061523	0.03418	0.058594	0.092773
		-30.92	0.037109	-0.05371	0.038086	0.021484	0.036133	-0.00586			-30.92	-0.000977	-0.00293	0.043945	0.026367	0.058594	0.092773
		-30.82	0.035156	-0.05566	0.038086	0.017578	0.041992	-0.01172			-30.82	0.00488	-0.00488	0.049805	0.020508	0.054688	0.086914
		-30.72	0.042969	-0.03613	0.038086	0.017578	0.053711	0.00781			-30.72	-0.00293	0.00293	0.061523	0.024414	0.058594	0.09082
		-30.62	0.046875	-0.03613	0.047852	0.019531	0.053711	0.011719			-30.62	0.00684	0.00684	0.061523	0.022461	0.064453	0.088867
		-30.52	0.046875	-0.03418	0.049805	0.027344	0.057617	0.015625			-30.52	0.00879	0.014648	0.053711	0.026367	0.070313	0.09082
		-30.42	0.046875	-0.05371	0.040039	0.021484	0.053711	0.00391			-30.42	0.00879	0.00879	0.053711	0.014648	0.0625	0.083008
		-30.32	0.050781	-0.03613	0.038086	0.019531	0.055664	0.00586			-30.32	0.012695	0.018555	0.053711	0.024414	0.060547	0.088867
		-30.22	0.046875	-0.04199	0.038086	0.019531	0.051758	-0.00586			-30.22	0.000977	0.00879	0.045898	0.018555	0.060547	0.083008
		-30.12	0.050781	-0.03613	0.038086	0.019531	0.055664	-0.00391			-30.12	0.010742	0.010742	0.043945	0.016602	0.060547	0.073242
		-30.02	0.046875	-0.0459	0.038086	0.027344	0.055664	0			-30.02	0.018555	0.00488	0.040039	0.024414	0.046875	0.077148
		-29.92	0.054688	-0.03809	0.045898	0.029297	0.05957	0			-29.92	0.014648	0.012695	0.047852	0.020508	0.054687	0.079102
		-29.82	0.041016	-0.04395	0.040039	0.021484	0.057617	0.00391			-29.82	0.018555	0.00684	0.053711	0.024414	0.048828	0.083008
		-29.72	0.054688	-0.03809	0.038086	0.027344	0.051758	0.00195			-29.72	0.014648	0.00293	0.049805	0.02832	0.046875	0.079102
		-29.62	0.041016	-0.04395	0.038086	0.019531	0.047852	-0.00586			-29.62	0.010742	0.00684	0.041992	0.026367	0.046875	0.073242
		-29.52	0.042969	-0.03809	0.045898	0.025391	0.053711	0			-29.52	0.016602	0.00293	0.041992	0.024414	0.046875	0.075195
		-29.42	0.046875	-0.03223	0.047852	0.027344	0.053711	0.00195			-29.42	0.018555	0.00684	0.041992	0.032227	0.058593	0.081055
		-29.32	0.054688	-0.04395	0.047852	0.019531	0.043945	0.00195			-29.32	0.010742	-0.000977	0.041992	0.03418	0.041016	0.069336
		-29.22	0.056641	-0.03613	0.041992	0.019531	0.03418	-0.00586			-29.22	0.00684	-0.00488	0.032227	0.026367	0.029297	0.05957
		-29.12	0.058594	-0.03418	0.047852	0.029297	0.053711	0.00195			-29.12	0.020508	0.00879	0.043945	0.041992	0.05664	0.071289
		-29.02	0.046875	-0.04199	0.02832	0.013672	0.02832	-0.01563			-29.02	0.000977	-0.00293	0.024414	0.02832	0.042969	0.05957
		-28.92	0.046875	-0.02637	0.036133	0.015625	0.022461	-0.00977			-28.92	-0.000977	-0.00293	0.024414	0.030273	0.044922	0.05957
		-28.82	0.03125	-0.04199	0.040039	0.013672	0.018555	-0.00586			-28.82	-0.000977	-0.00293	0.00879	0.02832	0.042969	0.055664
		-28.72	0.033203	-0.04395	0.036133	0.00781	0.024414	-0.00977			-28.72	-0.00293	-0.00293	0.00293	0.022461	0.039063	0.049805
		-28.62	0.027344	-0.05566	0.02832	0.00781	0.020508	-0.01758			-28.62	-0.00293	0.00488	0.010742	0.016602	0.035156	0.030273
		-28.52	0.039063	-0.04395	0.036133	0.00977	0.026367	-0.01758			-28.52	-0.000977	0.00879	0.012695	0.02832	0.041016	0.03418
		-28.42	0.035156	-0.05566	0.02832	-0.00195	0.016602	-0.01953			-28.42	-0.01074	-0.00488	0.00293	0.022461	0.027344	0.02832
		-28.32	0.037109	-0.04785	0.036133	0.00586	0.012695	-0.01758			-28.32	-0.00684	0.00293	-0.00879	0.022461	0.027344	0.020508
		-28.22	0.029297	-0.05371	0.030273	0	0.016602	-0.02539			-28.22	-0.00879	-0.01074	-0.00879	0.00684	0.019531	0.018555
		-28.12	0.027344	-0.04785	0.036133	-0.01367	0.012695	-0.02734			-28.12	-0.01465	-0.00879	-0.00879	0.020508	0.02539	0.018555
		-28.02	0.027344	-0.05371	0.030273	-0.00977	0.016602	-0.02734			-28.02	-0.02051	-0.01074	0.00293	0.014648	0.019531	0.014648
		-27.92	0.025391	-0.05371	0.038086	-0.01172	0.012695	-0.02734			-27.92	-0.0127	-0.02246	0.00488	0.032227	0.019531	0.010742
		-27.82	0.03125	-0.0498	0.024414	-0.00781	0.024414	-0.03516			-27.82	-0.00684	-0.01074	-0.00293	0.030273	0.023438	0.00684
		-27.72	0.027344	-0.05371	0.018555	-0.01172	0.032227	-0.0293			-27.72	-0.0127	-0.02246	-0.00879	0.032227	0.019531	0.00879
		-27.62	0.00977	-0.06152	0.000977	-0.02734	0.018555	-0.03516			-27.62	-0.02637	-0.03809	-0.02246	0.03418	0.00391	-0.00488
		-27.52	0.023438	-0.06738	0.00293	-0.02539	0.020508	-0.0293			-27.52	-0.02441	-0.04395	-0.02832	0.022461	0.00586	-0.01074
		-27.42	0.029297	-0.05566	0.00879	-0.01953	0.014648	-0.02734			-27.42	-0.01855	-0.02441	-0.00879	0.03418	0.00977	-0.000977
		-27.32	0.035156	-0.05566	0.00684	-0.00195	0.032227	-0.02539			-27.32	-0.0127	-0.03223	0.00293	0.03418	0.00781	0.00879
		-27.22	0.037109	-0.05566	0.016602	-0.01172	0.03418	-0.02148			-27.22	-0.0127	-0.02441	0.000977	0.041992	0.015625	0.010742
		-27.12	0.025391	-0.06738	-0.000977	-0.01953	0.00684	-0.03516			-27.12	-0.02441	-0.03223	-0.00684	0.036133	-0.00977	-0.000977
		-27.02	0.017578	-0.06348	0.00879	-0.02148	0.024414	-0.0293			-27.02	-0.02051	-0.03418	-0.00488	0.038086	0	0.00293
		-26.92	0.025391	-0.05566	0.00488	-0.01172	0.022461	-0.02734			-26.92	-0.02051	-0.03613	-0.000977	0.041992	-0.00391	-0.000977
		-26.82	0.027344	-0.05371	0.018555	0	0.024414	-0.02734			-26.82	-0.0127	-0.03223	0.00488	0.047852	0.00195	0.010742
		-26.72	0.033203	-0.04785	0.016602	-0.01367	0.022461	-0.0293			-26.72	-0.0127	-0.02637	-0.000977	0.040039	-0.00391	0.018555
		-26.62	0.029297	-0.03613	0.030273	0.00781	0.024414	-0.01563			-26.62	-0.01855	-0.02246	0.012695	0.053711	0.00195	0.02832
		-26.52	0.021484	-0.04199	0.020508	0.00977	0.018555	-0.02734			-26.52	-0.02246	-0.03027	-0.00488	0.043945	-0.00195	0.022461
		-26.42	0.019531	-0.03613	0.022461	0.00977	0.024414	-0.01758			-26.42	-0.01855	-0.02441	0.00488	0.053711	0.00195	0.024414
		-26.32	0.027344	-0.04199	0.018555	0.00195	0.016602	-0.0293			-26.32	-0.03027	-0.03027	0.00488	0.047852	-0.01172	0.012695
		-26.22	0.029297	-0.04004	0.020508	0	0.022461	-0.02539			-26.22	-0.02051	-0.02051	0.00488	0.045898	-0.00195	0.020508
		-26.12	0.025391	-0.04395	0.016602	0.00195	0.016602	-0.03711			-26.12	-0.02246	-0.03223	0.00488	0.045898	2.98e-07	0.012695
		-26.02	0.037109	-0.02637	0.02832	0.00781	0.022461	-0.01953			-26.02	-0.01074	-0.00488	0.012695	0.053711	0.00586	0.038086
		-25.92	0.029297	-0.03809	0.016602	-0.00195	0.012695	-0.02539			-25.92	-0.01074	-0.02246	0.012695	0.045898	0.00781	0.032227
		-25.82	0.027344	-0.03418	0.018555	0.011719	0.022461	-0.02734			-25.82	-0.0127	-0.0127	0.00293	0.051758	0.017578	0.030273
		-25.72	0.035156	-0.02637	0.018555	0.015625	0.024414	-0.01953			-25.72	-0.00488	-0.0166	0.00879	0.053711	0.00781	0.030273
		-25.62	0.027344	-0.02637	0.010742	0.013672	0.024414	-0.01758			-25.62	-0.01074	-0.0127	0.022461	0.053711	0.011719	0.03418
		-25.52	0.035156	-0.01855	0.016602	0.00586	0.032227	-0.01758			-25.52	-0.00488	-0.00879	0.010742	0.053711	0.00586	0.02832
		-25.42	0.03125	-0.0127	0.022461	0.00977	0.016602	-0.02539			-25.42	-0.01074	-0.00293	0.00684	0.047852	0.00195	0.032227
		-25.32	0.017578	-0.02637	0.000977	-0.00195	0.00684	-0.02734			-25.32	-0.0127	-0.02441	-0.00684	0.041992	0	0.020508
		-25.22	0.00781	-0.02441	-0.00293	-0.00195	0.00684	-0.04688			-25.22	-0.01855	-0.03223	-0.01855	0.036133	-0.00977	0.032227
		-25.12	0.013672	-0.03418	-0.0127	-0.01367	-0.00879	-0.04102			-25.12	-0.02441	-0.02637	-0.01855	0.022461	-0.02148	0.020508
		-25.02	0.017578	-0.02832	-0.01465	-0.00391	0.00879	-0.0293			-25.02	-0.02441	-0.01465	-0.000977	0.030273	-0.00781	0.02832
		-24.92	0.015625	-0.02441	-0.00293	0.00781	-0.00488	-0.0293			-24.92	-0.02832	-0.01465	0.00488	0.026367	-0.00977	0.02832
		-24.82	0.017578	-0.01465	-0.0127	0.00977	0.010742	-0.03906			-24.82	-0.02441	-0.0127	-0.00684	0.022461	0.00586	0.030273
		-24.72	0.017578	-0.01074	-0.00879	0.00977	0.016602	-0.01953			-24.72	-0.01855	-0.02051	0.000977	0.026367	0.00781	0.030273
		-24.62	0.029297	-0.00293	-0.000977	0.013672	0.024414	-0.02539			-24.62	-0.01855	-0.02051	0.014648	0.038086	0.019531	0.03418
		-24.52	0.019531	-0.0127	-0.000977	0	0.016602	-0.03516			-24.52	-0.02051	-0.02246	0.00684	0.026367	0.027344	0.02832
		-24.42	0.021484	-0.01465	-0.000977	0.00977	0.022461	-0.01758			-24.42	-0.02051	-0.02441	0.00488	0.02832	0.03125	0.032227
		-24.32	0.029297	-0.01465	-0.000977	0.00977	0.024414	-0.02734			-24.32	-0.02441	-0.02441	0.00293	0.032227	0.027344	0.047852
		-24.22	0.027344	-0.01465	-0.000977	0.021484	0.016602	-0.00781			-24.22	-0.02051	-0.02051	-0.00488	0.026367	0.027344	0.053711
		-24.12	0.027344	-0.00684	-0.000977	0.025391	0.020508	-0.00586			-24.12	-0.0127	-0.0166	-0.00879	0.03418	0.029297	0.049805
		-24.02	0.015625	-0.00488	-0.02051	0.019531	0.014648	-0.01758			-24.02	-0.02051	-0.02246	-0.0166	0.03418	0.017578	0.049805
		-23.92	0.017578	-0.01465	-0.01074	0.017578	0.016602	-0.00781			-23.92	-0.01465	-0.0166	-0.01074	0.024414	0.019532	0.041992
		-23.82	0.035156	0.010742	0.00488	0.027344	0.030273	-0.00195			-23.82	-0.00293	-0.0166	0.000977	0.030273	0.037109	0.057617
		-23.72	0.033203	0.010742	-0.00879	0.041016	0.030273	0.00391			-23.72	-0.000977	-0.01855	0.00684	0.036133	0.033203	0.043945
		-23.62	0.039063	0.00879	0.000977	0.052734	0.043945	0.011719			-23.62	0.018555	-0.00488	0.014648	0.040039	0.048828	0.061523
		-23.52	0.03125	0.00684	-0.00293	0.048828	0.024414	0.00391			-23.52	0.020508	-0.01074	0.014648	0.026367	0.041016	0.061523
		-23.42	0.044922	0.012695	-0.00293	0.060547	0.03418	0.013672			-23.42	0.018555	0.00684	0.022461	0.036133	0.039063	0.069336
		-23.32	0.048828	0.026367	0.000977	0.060547	0.026367	0.021484			-23.32	0.038086	-0.000977	0.026367	0.043945	0.058594	0.061523
		-23.22	0.048828	0.022461	-0.00293	0.060547	0.030273	0.023438			-23.22	0.02832	0.00684	0.020508	0.045898	0.056641	0.069336
		-23.12	0.039063	0.016602	-0.000977	0.046875	0.024414	0.011719			-23.12	0.02832	-0.00488	0.012695	0.032227	0.056641	0.05957
		-23.02	0.037109	0.022461	-0.00293	0.056641	0.026367	0.021484			-23.02	0.016602	-0.00293	0.00293	0.041992	0.048828	0.061523
		-22.92	0.056641	0.036133	0.00879	0.078125	0.03418	0.03125			-22.92	0.02832	0.016602	0.018555	0.051758	0.068359	0.069336
		-22.82	0.054688	0.032227	0.00879	0.066406	0.022461	0.03125			-22.82	0.043945	0.012695	0.020508	0.051758	0.066406	0.077148
		-22.72	0.03125	0.036133	-0.000977	0.070313	0.018555	0.023438			-22.72	0.041992	0.016602	0.00488	0.055664	0.070313	0.061523
		-22.62	0.037109	0.026367	-0.00488	0.078125	0.012695	0.03125			-22.62	0.030273	0.00684	0.00488	0.053711	0.078125	0.069336
		-22.52	0.048828	0.03418	0.00879	0.087891	0.024414	0.035156			-22.52	0.030273	0.026367	0.00488	0.045898	0.080078	0.061523
		-22.42	0.046875	0.038086	-0.000977	0.091797	0.016602	0.033203			-22.42	0.040039	0.018555	0.014648	0.047852	0.080078	0.071289
		-22.32	0.046875	0.03418	0.00684	0.087891	0.024414	0.021484			-22.32	0.047852	0.018555	0.012695	0.043945	0.083984	0.069336
		-22.22	0.042969	0.038086	0.000977	0.083984	0.016602	0.017578			-22.22	0.041992	0.018555	-0.00488	0.040039	0.082031	0.073242
		-22.12	0.037109	0.036133	0.00684	0.082031	0.014648	0.011719			-22.12	0.040039	0.00684	-0.00684	0.053711	0.08789	0.061523
		-22.02	0.029297	0.024414	-0.01074	0.080078	0.00684	0.011719			-22.02	0.026367	-0.00293	-0.01855	0.045898	0.080078	0.049805
		-21.92	0.035156	0.024414	-0.0127	0.085938	0.00488	0.011719			-21.92	0.036133	0.014648	-0.00879	0.043945	0.085937	0.051758
		-21.82	0.029297	0.016602	-0.01074	0.080078	-0.01465	-0.00391			-21.82	0.030273	-0.00293	-0.02637	0.024414	0.087891	0.040039
		-21.72	0.019531	0.014648	-0.02051	0.070313	-0.01465	0			-21.72	0.02832	0.00684	-0.02832	0.03418	0.087891	0.049805
		-21.62	0.035156	0.022461	-0.00488	0.085938	-0.00293	0.00781			-21.62	0.036133	0.00293	-0.0127	0.041992	0.103516	0.047852
		-21.52	0.027344	0.016602	-0.000977	0.080078	0.00488	0.013672			-21.52	0.045898	0.016602	0.00293	0.051758	0.111328	0.061523
		-21.42	0.019531	0.016602	-0.00488	0.068359	0.00488	0.00977			-21.42	0.02832	0.016602	-0.0166	0.045898	0.099609	0.049805
		-21.32	0.019531	0.00879	-0.01074	0.072266	0.00488	0.015625			-21.32	0.032227	0.00293	-0.0127	0.038086	0.099609	0.041992
		-21.22	0.027344	0.016602	-0.00293	0.072266	0.00293	0.019531			-21.22	0.02832	0.00488	-0.0166	0.045898	0.101563	0.057617
		-21.12	0.017578	0.00684	-0.0127	0.058594	-0.00488	0.013672			-21.12	0.02832	-0.000977	-0.02637	0.026367	0.08789	0.047852
		-21.02	0.00781	0.00879	-0.01855	0.060547	-0.00293	-0.00391			-21.02	0.02832	-0.01074	-0.03613	0.02832	0.089844	0.043945
		-20.92	0.00781	-0.00488	-0.0127	0.056641	-0.00684	0.00195			-20.92	0.02832	-0.00488	-0.02637	0.03418	0.078125	0.038086
		-20.82	0.00781	0.00293	-0.01855	0.068359	-0.00293	0.013672			-20.82	0.032227	-0.0127	-0.01855	0.03418	0.082031	0.040039
		-20.72	0.027344	0.016602	-0.00293	0.078125	0.00488	0.015625			-20.72	0.047852	0.00684	-0.00488	0.053711	0.087891	0.051758
		-20.62	0.017578	0.00488	-0.000977	0.070313	0.00488	0.013672			-20.62	0.040039	-0.00293	-0.0166	0.043945	0.097656	0.051758
		-20.52	0.027344	0.014648	-0.00293	0.080078	0.00488	0.011719			-20.52	0.038086	-0.000977	-0.01465	0.045898	0.089844	0.051758
		-20.42	0.029297	-0.00293	-0.00879	0.080078	-0.00684	0.00391			-20.42	0.038086	-0.00488	-0.02637	0.045898	0.082031	0.043945
		-20.32	0.025391	-0.00879	-0.01465	0.076172	-0.00879	-0.00195			-20.32	0.03418	-0.0166	-0.01855	0.051758	0.083984	0.045898
		-20.22	0.019531	-0.0127	-0.01074	0.068359	-0.00488	0.00195			-20.22	0.030273	-0.0127	-0.02637	0.045898	0.082031	0.032227
		-20.12	0.021484	-0.00684	-0.00684	0.068359	-0.00879	-0.00977			-20.12	0.036133	-0.0166	-0.03027	0.040039	0.076172	0.038086
		-20.02	0.019531	-0.0127	-0.00879	0.060547	-0.00488	-0.01563			-20.02	0.030273	-0.02051	-0.02637	0.045898	0.080078	0.030273
		-19.92	0.023438	0.00293	-0.000977	0.048828	-0.00684	0			-19.92	0.030273	-0.0166	-0.01855	0.03418	0.070313	0.038086
		-19.82	0.029297	-0.00293	0.00879	0.050781	0.00488	-0.00586			-19.82	0.030273	-0.01074	-0.01465	0.036133	0.078125	0.032227
		-19.72	0.025391	-0.00488	0.00879	0.046875	0.00293	0.00977			-19.72	0.030273	-0.01074	-0.01855	0.040039	0.078125	0.036133
		-19.62	0.029297	0.00293	0.016602	0.058594	0.00684	0.00391			-19.62	0.02832	-0.0127	-0.01465	0.045898	0.089843	0.049805
		-19.52	0.029297	-0.00293	0.010742	0.041016	-0.00488	0.00391			-19.52	0.02832	-0.02051	-0.02637	0.038086	0.082031	0.032227
		-19.42	0.025391	-0.00879	0.00488	0.046875	0.012695	0			-19.42	0.03418	-0.02637	-0.02051	0.032227	0.076172	0.030273
		-19.32	0.029297	-0.0127	0.00879	0.041016	0.00684	0.00391			-19.32	0.020508	-0.03418	-0.01465	0.036133	0.080078	0.030273
		-19.22	0.029297	-0.01074	0.010742	0.042969	0.00879	0.00195			-19.22	0.030273	-0.03027	-0.0127	0.038086	0.080078	0.03418
		-19.12	0.015625	-0.0166	0.00879	0.037109	-0.00684	-0.00781			-19.12	0.018555	-0.03613	-0.01855	0.024414	0.0625	0.02832
		-19.02	0.019531	-0.0127	0.00879	0.029297	-0.00488	-0.01758			-19.02	0.020508	-0.03223	-0.02637	0.016602	0.066406	0.032227
		-18.92	0.015625	-0.02441	0.00879	0.029297	-0.00879	-0.01758			-18.92	0.00879	-0.03613	-0.03613	0.014648	0.060547	0.012695
		-18.82	0.017578	-0.01465	0.000977	0.03125	-0.00488	-0.00781			-18.82	0.010742	-0.03223	-0.03027	0.012695	0.060547	0.022461
		-18.72	0.017578	-0.0127	-0.000977	0.00977	-0.00879	-0.01758			-18.72	-0.000977	-0.05176	-0.03613	0.012695	0.056641	0.000977
		-18.62	0.017578	-0.0127	-0.00293	0.015625	-0.00488	-0.02734			-18.62	-0.000977	-0.0498	-0.03027	0.016602	0.056641	0.00684
		-18.52	0.025391	-0.0166	0.016602	0.017578	0.010742	-0.02734			-18.52	-0.0127	-0.05566	-0.02832	0.00488	0.058594	0.016602
		-18.42	0.027344	0.00293	0.026367	0.029297	0.024414	-0.01953			-18.42	-0.00488	-0.05566	-0.000977	0.012695	0.078125	0.026367
		-18.32	0.027344	0.00488	0.02832	0.019531	0.022461	-0.00977			-18.32	-0.00293	-0.0459	0.00293	0.014648	0.068359	0.030273
		-18.22	0.027344	-0.00293	0.02832	0.027344	0.026367	-0.00586			-18.22	0.000977	-0.0459	-0.00488	0.014648	0.087891	0.038086
		-18.12	0.025391	0.010742	0.043945	0.037109	0.020508	-0.00195			-18.12	0.00488	-0.03613	0.000977	0.022461	0.085938	0.055664
		-18.02	0.044922	0.024414	0.06543	0.039063	0.032227	0.011719			-18.02	0.016602	-0.03418	0.00293	0.032227	0.097656	0.067383
		-17.92	0.029297	0.018555	0.069336	0.03125	0.03418	0.013672			-17.92	0.010742	-0.0459	0.00293	0.026367	0.091797	0.057617
		-17.82	0.037109	0.016602	0.081055	0.037109	0.045898	0.021484			-17.82	0.018555	-0.04004	0.00293	0.032227	0.097656	0.071289
		-17.72	0.037109	0.014648	0.077148	0.037109	0.049805	0.021484			-17.72	0.00684	-0.03613	0.000977	0.032227	0.085938	0.079102
		-17.62	0.029297	0.016602	0.079102	0.037109	0.055664	0.033203			-17.62	0.00879	-0.04395	0.00488	0.036133	0.089844	0.079102
		-17.52	0.027344	0.00488	0.077148	0.037109	0.043945	0.033203			-17.52	0.016602	-0.04395	0.000977	0.022461	0.085938	0.088867
		-17.42	0.027344	0.016602	0.069336	0.041016	0.045898	0.03125			-17.42	0.016602	-0.04395	0.00488	0.03418	0.070312	0.081055
		-17.32	0.019531	0.012695	0.05957	0.029297	0.03418	0.03125			-17.32	0.00293	-0.05566	-0.00684	0.024414	0.048828	0.081055
		-17.22	0.021484	0.00879	0.049805	0.023438	0.018555	0.023438			-17.22	-0.00879	-0.05957	-0.0127	0.018555	0.042969	0.063477
		-17.12	0.023438	0.00488	0.047852	0.017578	0.014648	0.013672			-17.12	-0.01074	-0.06543	-0.01074	0.012695	0.037109	0.051758
		-17.02	0.027344	0.012695	0.041992	0.00977	0.00684	0.011719			-17.02	-0.01074	-0.05371	-0.01855	0.014648	0.039063	0.061523
		-16.92	0.017578	0.016602	0.045898	0.00977	0.00684	0.015625			-16.92	-0.00879	-0.05371	-0.0166	0.00488	0.03711	0.051758
		-16.82	0.037109	0.024414	0.05957	0.017578	0.022461	0.021484			-16.82	0.00684	-0.04199	-0.00879	0.016602	0.056641	0.05957
		-16.72	0.044922	0.032227	0.083008	0.025391	0.012695	0.037109			-16.72	0.014648	-0.03809	0.00684	0.020508	0.046875	0.05957
		-16.62	0.03125	0.026367	0.071289	0.039063	0.024414	0.044922			-16.62	0.016602	-0.03027	0.022461	0.022461	0.066406	0.063477
		-16.52	0.033203	0.024414	0.073242	0.037109	0.030273	0.041016			-16.52	0.00879	-0.03613	0.020508	0.024414	0.056641	0.057617
		-16.42	0.03125	0.036133	0.09082	0.048828	0.03418	0.050781			-16.42	0.00293	-0.04395	0.032227	0.024414	0.060547	0.061523
		-16.32	0.025391	0.014648	0.079102	0.039063	0.00684	0.039063			-16.32	-0.01074	-0.05957	0.012695	0.024414	0.060547	0.041992
		-16.22	0.037109	0.03418	0.083008	0.039063	0.024414	0.052734			-16.22	0.00879	-0.05371	0.024414	0.03418	0.060547	0.05957
		-16.12	0.023438	0.00879	0.069336	0.033203	0.018555	0.042969			-16.12	0.000977	-0.05957	0.00684	0.016602	0.060547	0.043945
		-16.02	0.027344	0.016602	0.079102	0.039063	0.024414	0.052734			-16.02	0.00879	-0.05371	0.010742	0.024414	0.0625	0.061523
		-15.92	0.023438	0.016602	0.079102	0.041016	0.02832	0.056641			-15.92	0.000977	-0.06152	0.026367	0.016602	0.060547	0.053711
		-15.82	0.017578	0.016602	0.071289	0.037109	0.014648	0.044922			-15.82	-0.01074	-0.06348	0.022461	0.012695	0.060547	0.051758
		-15.72	0.017578	0.00488	0.06543	0.037109	0.012695	0.039063			-15.72	-0.0127	-0.06738	0.010742	0.012695	0.064453	0.038086
		-15.62	0.00195	0.00488	0.053711	0.033203	-0.00293	0.044922			-15.62	-0.02051	-0.07129	0.00684	0.00879	0.050781	0.03418
		-15.52	0.00391	0.00488	0.047852	0.027344	-0.00488	0.029297			-15.52	-0.01465	-0.07324	0.000977	0.00293	0.048828	0.02832
		-15.42	0.00781	0.00684	0.047852	0.019531	-0.01465	0.025391			-15.42	-0.02051	-0.07324	0.00488	0.00684	0.048828	0.032227
		-15.32	-0.00195	0.00488	0.038086	0.029297	-0.00488	0.021484			-15.32	-0.01855	-0.07129	0.00293	0.00488	0.041016	0.030273
		-15.22	0.00391	0.012695	0.045898	0.037109	-0.00488	0.021484			-15.22	-0.02246	-0.05566	0.00293	0.00488	0.035156	0.018555
		-15.12	-0.00977	-0.000977	0.041992	0.023438	-0.0127	0.013672			-15.12	-0.01855	-0.05371	0.00293	-0.00293	0.029296	0.00684
		-15.02	-0.01953	-0.00684	0.020508	0.00781	-0.02637	0.00391			-15.02	-0.03223	-0.05371	0.00293	-0.00488	0.019531	-0.000977
		-14.92	-0.01367	0.00488	0.026367	0.017578	-0.0166	0.021484			-14.92	-0.03418	-0.03418	0.012695	0.000977	0.017578	0.00879
		-14.82	-0.00586	-0.01465	0.018555	0.013672	-0.02832	0.011719			-14.82	-0.03418	-0.03613	0.000977	0.00293	0.017578	-0.01074
		-14.72	-0.01172	0.00488	0.026367	0.019531	-0.0166	0.011719			-14.72	-0.03223	-0.03027	0.000977	-0.00488	0.019531	-0.00684
		-14.62	0.00781	0.00684	0.040039	0.03125	-0.00684	0.023438			-14.62	-0.01465	-0.01465	0.014648	0.014648	0.039062	-0.00879
		-14.52	-0.00195	-0.00488	0.030273	0.019531	-0.01465	0.011719			-14.52	-0.0127	-0.0127	0.00293	-0.00293	0.037109	-0.00879
		-14.42	0	-0.00293	0.02832	0.021484	-0.0127	0.00586			-14.42	-0.0166	-0.0127	0.00488	-0.00488	0.021484	-0.0166
		-14.32	-0.01367	0.00488	0.036133	0.00781	-0.0166	0			-14.32	-0.02246	-0.0127	0.000977	-0.00488	0.019531	-0.01855
		-14.22	0.00586	0.00488	0.038086	0.019531	-0.00488	0.00977			-14.22	-0.02051	-0.0127	0.00293	-0.00488	0.019531	-0.01074
		-14.12	0.00781	0.00684	0.026367	0.029297	-0.01465	0.00391			-14.12	-0.02832	-0.02441	-0.00488	-0.00488	0.00781	-0.00879
		-14.02	0.015625	0.00488	0.030273	0.021484	-0.0166	0.013672			-14.02	-0.02246	-0.01465	0.000977	-0.0127	0.019531	0.00293
		-13.92	-0.00195	-0.00684	0.030273	0.029297	-0.02246	0.011719			-13.92	-0.02051	-0.03223	-0.00488	-0.0166	0.00781	-0.00879
		-13.82	0.015625	0.00488	0.02832	0.029297	-0.00879	0.011719			-13.82	-0.0127	-0.01465	0.012695	-0.00488	0.025391	0.000977
		-13.72	0.00391	-0.00684	0.02832	0.019531	-0.00684	0.00391			-13.72	-0.00293	-0.0166	0.00293	-0.00488	0.019531	-0.01074
		-13.62	0	-0.01465	0.020508	0.017578	-0.02246	0.00195			-13.62	-0.01855	-0.0127	-0.00488	-0.01465	0.00977	-0.00879
		-13.52	-0.00195	-0.00488	0.018555	0.021484	-0.0166	0.00195			-13.52	-0.000977	-0.00293	0.00488	-0.0166	0.019531	-0.000977
		-13.42	-0.00391	-0.0166	0.010742	0.015625	-0.0166	-0.00586			-13.42	-0.000977	-0.01465	0.000977	-0.02441	0	-0.000977
		-13.32	0	-0.0127	0.016602	0.019531	-0.01465	0			-13.32	0.00684	-0.00684	0.012695	-0.01855	0.00586	0.00684
		-13.22	0.00391	-0.0166	0.010742	0.015625	-0.01855	0.00195			-13.22	-0.01074	-0.00488	-0.00684	-0.0166	-0.01172	0.000977
		-13.12	-0.00977	-0.0127	0.000977	0.011719	-0.02246	-0.01563			-13.12	-0.00879	-0.02051	-0.00879	-0.02441	-0.00977	-0.00879
		-13.02	0.00391	-0.00879	-0.00488	0.00586	-0.02832	-0.00977			-13.02	-0.0127	-0.00684	-0.000977	-0.01855	-0.00586	-0.00293
		-12.92	-0.00195	-0.02246	-0.00879	0.00391	-0.02637	-0.01563			-12.92	-0.02051	-0.02051	0.00488	-0.02441	-0.01953	-0.0166
		-12.82	0.011719	-0.00293	-0.000977	0.019531	-0.00488	-0.00586			-12.82	0.000977	0.00684	0.022461	-0.00293	0	0.00293
		-12.72	0.00781	-0.0127	0.00879	0.013672	-0.02246	-0.01758			-12.72	-0.01855	0.00879	0.012695	-0.01465	0.00195	-0.00684
		-12.62	0.00781	-0.00684	-0.00293	0.015625	-0.02051	-0.00195			-12.62	-0.0166	0.012695	0.012695	-0.02637	-0.00195	0.00684
		-12.52	0	-0.00488	0.000977	0.00977	-0.01465	-0.01563			-12.52	-0.01855	0.010742	0.012695	-0.02246	0.00195	-0.00684
		-12.42	0.00781	-0.000977	0.000977	0.013672	-0.00293	-0.00586			-12.42	-0.0127	0.016601	0.016602	-0.01465	0.00195	0.00293
		-12.32	-0.00195	-0.02246	-0.0127	0	-0.01465	-0.00977			-12.32	-0.03223	0.00879	0.010742	-0.02246	0	-0.000977
		-12.22	0.00781	-0.00488	-0.000977	0.00781	-0.00488	-0.00586			-12.22	-0.02246	0.018555	0.010742	-0.02441	-0.00195	0.00293
		-12.12	-0.00195	-0.01465	-0.01074	0.00195	-0.00684	-0.01758			-12.12	-0.02051	0.016601	0.00488	-0.03418	-0.00195	-0.00879
		-12.02	-0.00781	-0.02051	-0.0166	-0.00781	-0.02246	-0.01758			-12.02	-0.02051	0.012695	0.00293	-0.03223	-0.00977	-0.00488
		-11.92	-0.01367	-0.03418	-0.03027	-0.02148	-0.02441	-0.01758			-11.92	-0.03223	0.00684	-0.00879	-0.04395	-0.01953	-0.01855
		-11.82	-0.02539	-0.04004	-0.03418	-0.01563	-0.01855	-0.01758			-11.82	-0.02441	-0.00488	-0.00879	-0.04004	-0.01367	-0.0127
		-11.72	-0.0293	-0.03418	-0.03027	-0.00977	-0.02441	-0.01758			-11.72	-0.03809	-0.000977	-0.00488	-0.04199	-0.01172	-0.01855
		-11.62	-0.01563	-0.02637	-0.02246	-0.00195	-0.00488	-0.00977			-11.62	-0.02441	0.014648	0.00293	-0.02832	-0.01172	-0.00293
		-11.52	-0.01367	-0.02637	-0.02246	-0.01367	-0.0166	-0.01563			-11.52	-0.02246	0.00684	-0.00684	-0.02637	-0.01172	-0.000977
		-11.42	-0.00195	-0.03418	-0.03223	-0.00977	-0.00488	-0.01758			-11.42	-0.02246	0.024414	0.00293	-0.02441	-0.00391	-0.000977
		-11.32	-0.01367	-0.03809	-0.03223	-0.01367	-0.01465	-0.01953			-11.32	-0.02441	0.014648	-0.00684	-0.02832	-0.01367	-0.000977
		-11.22	-0.00977	-0.02637	-0.03223	-0.02148	-0.00488	-0.00781			-11.22	-0.0127	0.018555	-0.00879	-0.02832	-0.00977	-0.00879
		-11.12	-0.00391	-0.01465	-0.03418	-0.01172	-0.00488	-0.00781			-11.12	-0.000977	0.024414	-0.00488	-0.00879	-0.01172	-0.00293
		-11.02	-0.00195	-0.0166	-0.03223	-0.02148	-0.00684	-0.00781			-11.02	-0.01074	0.026367	-0.00879	-0.02637	-0.02148	-0.000977
		-10.92	-0.00977	-0.02051	-0.03027	-0.01953	-0.00293	-0.01563			-10.92	-0.00879	0.018555	-0.00488	-0.02441	-0.01953	0.00293
		-10.82	-0.01563	-0.01855	-0.03418	-0.01172	-0.00879	-0.01172			-10.82	-0.0127	0.024414	-0.00879	-0.02051	-0.03125	-0.000977
		-10.72	-0.01367	-0.02441	-0.04395	-0.0293	-0.00879	-0.01758			-10.72	-0.02441	0.022461	-0.02051	-0.02637	-0.02344	-0.00879
		-10.62	-0.02148	-0.03418	-0.04199	-0.03125	-0.0166	-0.01563			-10.62	-0.02051	0.026368	-0.01855	-0.02441	-0.03906	-0.01074
		-10.52	-0.00195	-0.0127	-0.02832	-0.02148	0.000977	-0.00586			-10.52	-0.00293	0.036133	-0.00879	-0.01465	-0.01172	0.010742
		-10.42	-0.01172	-0.02441	-0.03223	-0.02734	0.00293	-0.01758			-10.42	-0.00879	0.016602	-0.00684	-0.01465	-0.03125	0.000977
		-10.32	0.00781	-0.0127	-0.03223	-0.02148	-0.00488	-0.01953			-10.32	-0.00293	0.014648	-0.00684	-0.00684	-0.01367	0.00879
		-10.22	0	-0.00293	-0.01855	-0.01563	0.00684	-0.00586			-10.22	-0.000977	0.020508	-0.00684	-0.00488	-0.01172	0.014648
		-10.12	0.00586	-0.01465	-0.02441	-0.01367	0.010742	-0.00195			-10.12	-0.000977	0.026367	0.000977	-0.00488	-0.01172	0.016602
		-10.02	0	-0.00293	-0.02637	-0.01758	-0.00293	-0.00781			-10.02	0.00293	0.012695	-0.00488	-0.0127	-0.01953	0.022461
		-9.92	0.00586	0.00488	-0.0127	-0.00391	0.014648	0.011719			-9.92	0.00879	0.026367	0.000977	0.014648	-0.00195	0.022461
		-9.82	0	-0.000977	-0.01855	-0.00195	0.00488	0.00195			-9.82	-0.00293	0.02832	-0.00488	0.00488	0	0.022461
		-9.72	0.00586	0.00488	-0.02051	-0.00977	0.00488	0.00195			-9.72	0.00879	0.026367	0.000977	0.014648	-0.00195	0.022461
		-9.62	0.00781	0.00684	-0.03027	-0.02148	-0.00684	-0.00195			-9.62	0.00684	0.018554	0.00293	0.00879	-0.00781	0.00293
		-9.52	0.00391	-0.00488	-0.03223	-0.0293	-0.00684	-0.00781			-9.52	0.00684	0.00488	-0.00488	0.00293	-0.01367	0.000977
		-9.42	0.00781	0.00488	-0.02051	-0.02344	-0.00684	0.00195			-9.42	0.00684	0.024414	0.000977	0.014648	-0.00977	0.00879
		-9.32	-0.00391	-0.00684	-0.02246	-0.0293	-0.00879	-0.00781			-9.32	-0.00488	0.014648	-0.00879	0.00488	-0.01367	-0.000977
		-9.22	0.00781	0.00488	-0.02051	-0.03125	0.00293	0			-9.22	-0.000977	0.018555	0.00293	0.00293	-0.00977	0.000977
		-9.12	0	0.00488	-0.02246	-0.03125	-0.000977	0.00391			-9.12	-0.01074	0.00879	-0.00488	-0.000977	-0.01172	-0.00879
		-9.02	-0.00586	0.00488	-0.02246	-0.02344	-0.00684	0.00781			-9.02	-0.01465	0.014648	0.000977	-0.00684	-0.00391	-0.0127
		-8.92	0.00781	0.00488	-0.02246	-0.02148	-0.00488	0.00195			-8.92	-0.00293	0.024414	0.00293	0.00293	-0.00977	-0.000977
		-8.82	0.015625	0.00488	-0.01465	-0.01367	0.00293	0.011719			-8.82	-0.01074	0.016602	0.00293	0.014648	0	-0.000977
		-8.72	0.00977	0.00488	-0.02051	-0.01953	0.00488	0.00195			-8.72	-0.01074	0.016602	0.00293	0.012695	-0.00977	-0.00684
		-8.62	0.00781	0.012695	-0.01465	-0.01367	0.012695	0.011719			-8.62	-0.00293	0.00879	0.00293	0.014648	-0.01172	-0.000977
		-8.52	-0.00391	0.012695	-0.00684	-0.02539	0.00879	0.00781			-8.52	0.00488	0.022461	-0.000977	0.00879	-0.01367	-0.00488
		-8.42	-0.00391	0.012695	-0.00879	-0.02148	0.00684	0.00195			-8.42	-0.000977	0.016601	0.00293	0.014648	-0.01367	-0.00684
		-8.32	-0.01172	0.012695	-0.01465	-0.0332	0.000977	-0.01172			-8.32	-0.00293	0.00488	-0.00879	0.00293	-0.01367	-0.02051
		-8.22	-0.01367	0.00879	-0.02246	-0.0293	-0.00684	-0.00781			-8.22	-0.01074	0.00684	-0.0127	-0.00684	-0.02148	-0.01855
		-8.12	-0.01563	0.012695	-0.0127	-0.02344	0.00293	0.00195			-8.12	-0.0127	0.00879	-0.00879	0.00293	-0.00586	-0.02051
		-8.02	-0.00977	0.010742	-0.02051	-0.02539	0.00488	0.00391			-8.02	-0.00879	0.000977	-0.00293	-0.00293	-0.00977	-0.03418
		-7.92	0.00195	0.00879	-0.00879	-0.01953	0.00879	0.00781			-7.92	0.00293	0.000976	-0.00488	-0.00488	-1.49e-07	-0.02832
		-7.82	-0.00195	0.00488	-0.0127	-0.01172	0.014648	0.00977			-7.82	-0.000977	-0.00488	0.000977	-0.00488	0.00781	-0.02051
		-7.72	0	-0.00293	-0.00879	-0.02539	0.016602	0.00391			-7.72	0.00293	-0.00879	-0.0127	-0.00488	0.00977	-0.01855
		-7.62	-0.01367	0.00488	-0.000977	-0.02344	0.012695	0.011719			-7.62	-0.000977	-0.00684	-0.01074	-0.00488	-0.00195	-0.01855
		-7.52	0.00586	0.018555	0.000977	-0.00977	0.018555	0.00586			-7.52	0.010742	-0.00488	0.00293	0.00684	0.00977	-0.00684
		-7.42	-0.00586	0.00488	-0.000977	-0.01758	0.012695	0			-7.42	-0.00293	-0.0127	-0.00879	0.00293	0.00586	-0.01855
		-7.32	0	0.018555	0.00879	-0.00977	0.014648	0.013672			-7.32	0.00879	-0.02051	0.00293	0.00879	0	-0.00684
		-7.22	-0.00586	0.012695	0.00879	-0.00195	0.022461	0.00195			-7.22	0.012695	-0.01855	0.00293	0.010742	0.00586	-0.00293
		-7.12	-0.01367	0.00488	0.000977	-0.00977	0.016602	0.00195			-7.12	0.010742	-0.0127	-0.00488	0.00879	-0.00781	-0.00684
		-7.02	-0.01367	-0.00293	-0.00293	-0.01172	0.014648	0.00195			-7.02	-0.00293	-0.02441	-0.00879	0.00293	-0.01367	-0.0127
		-6.92	-0.00977	0.00293	-0.000977	-0.00391	0.014648	0.00391			-6.92	0.00879	-0.0166	-0.00488	0.014648	-0.01367	-0.000977
		-6.82	-0.00391	0.00293	0.00488	0	0.012695	0.00977			-6.82	0.00879	-0.0127	0.000977	0.014648	-0.00195	-0.00879
		-6.72	0.00586	0.012695	0.014648	-0.00391	0.020508	0.00781			-6.72	0.024414	-0.0166	0.00293	0.022461	0	-0.00488
		-6.62	0.015625	0.014648	0.00879	0.017578	0.03418	0.013672			-6.62	0.038086	-0.00293	0.010742	0.036133	0.00781	0.00879
		-6.52	0.00781	0.024414	0.018555	0.00977	0.03418	0.019531			-6.52	0.038086	-0.00293	0.014648	0.043945	0.00781	0.012695
		-6.42	0.00781	0.014648	0.016602	0.00977	0.022461	0.00977			-6.42	0.040039	-0.01465	0.00293	0.036133	0.00195	0.00879
		-6.32	0.00586	0.012695	0.03418	0.015625	0.032227	0.011719			-6.32	0.036133	-0.00488	0.012695	0.040039	0.00586	0.018555
		-6.22	0.017578	0.016602	0.020508	0.013672	0.026367	-0.00391			-6.22	0.038086	-0.01074	0.00684	0.045898	0.011719	0.020508
		-6.12	0.015625	0.016602	0.026367	0.015625	0.020508	-0.00195			-6.12	0.038086	-0.0166	0.000977	0.03418	0.015625	0.00879
		-6.02	0.00977	0.016602	0.02832	0.021484	0.018555	0.00391			-6.02	0.041992	-0.01074	-0.00293	0.03418	0.00195	0.012695
		-5.92	0.019531	0.016602	0.032227	0.021484	0.016602	0.015625			-5.92	0.041992	-0.01074	0.00293	0.038086	0.011719	0.012695
		-5.82	0.00781	0.024414	0.03418	0.029297	0.020508	0.011719			-5.82	0.036133	-0.00488	-0.000977	0.032227	0.00586	0.018555
		-5.72	0.011719	0.016602	0.040039	0.021484	0.018555	0.00586			-5.72	0.03418	-0.01855	-0.00293	0.026367	0.00977	0.012695
		-5.62	0.027344	0.036133	0.051758	0.037109	0.024414	0.00391			-5.62	0.047852	-0.0127	-0.00488	0.043945	0.029297	0.040039
		-5.52	0.00977	0.026367	0.040039	0.03125	0.026367	-0.00391			-5.52	0.038086	-0.01074	0.00293	0.038086	0.027344	0.022461
		-5.42	0.015625	0.022461	0.043945	0.025391	0.030273	-0.00195			-5.42	0.053711	-0.01465	-0.000977	0.040039	0.015625	0.02832
		-5.32	0.017578	0.026367	0.041992	0.03125	0.016602	0.00391			-5.32	0.051758	-0.01074	-0.00684	0.03418	0.019531	0.030273
		-5.22	0.025391	0.041992	0.055664	0.046875	0.03418	0.00391			-5.22	0.069336	-0.00488	0.010742	0.053711	0.027344	0.041992
		-5.12	0.017578	0.036133	0.038086	0.029297	0.024414	0			-5.12	0.057617	-0.00488	0.012695	0.043945	0.015625	0.022461
		-5.02	0.023438	0.03418	0.047852	0.039063	0.03418	0.00391			-5.02	0.055664	-0.00488	0.012695	0.03418	0.027344	0.02832
		-4.92	0.025391	0.026367	0.045898	0.029297	0.032227	0			-4.92	0.06543	-0.00684	-0.00684	0.03418	0.00977	0.020508
		-4.82	0.025391	0.032227	0.049805	0.039063	0.036133	0.011719			-4.82	0.057617	-0.00293	0.00293	0.026367	0.015625	0.010742
		-4.72	0.025391	0.03418	0.049805	0.019531	0.022461	0.00195			-4.72	0.057617	-0.01465	-0.00684	0.022461	0.00586	0.00684
		-4.62	0.027344	0.036133	0.05957	0.027344	0.03418	0.013672			-4.62	0.067383	-0.000977	0.000977	0.026367	0.019531	0.012695
		-4.52	0.021484	0.024414	0.049805	0.029297	0.043945	-0.00586			-4.52	0.069336	-0.0127	-0.00293	0.014648	0.00195	0.012695
		-4.42	0.015625	0.016602	0.047852	0.029297	0.024414	-0.00781			-4.42	0.057617	-0.0127	-0.00879	0.022461	0.00781	0.000977
		-4.32	0.029297	0.024414	0.047852	0.03125	0.036133	-0.00391			-4.32	0.061523	-0.01074	-0.00293	0.016602	0.00977	0.02832
		-4.22	0.042969	0.040039	0.055664	0.044922	0.047852	-0.00195			-4.22	0.075195	-0.00488	-0.00293	0.030273	0.017578	0.026367
		-4.12	0.046875	0.047852	0.057617	0.048828	0.043945	0.013672			-4.12	0.086914	-0.00293	0.010742	0.03418	0.019531	0.040039
		-4.02	0.039063	0.036133	0.057617	0.048828	0.043945	0.00195			-4.02	0.081055	-0.00293	0.00488	0.03418	0.00781	0.038086
		-3.92	0.029297	0.045898	0.057617	0.048828	0.043945	-0.00781			-3.92	0.079102	0.00488	0.010742	0.041992	0.019531	0.041992
		-3.82	0.029297	0.036133	0.045898	0.041016	0.036133	-0.00781			-3.82	0.079102	-0.000977	0.00488	0.036133	0.00977	0.038086
		-3.72	0.037109	0.03418	0.057617	0.039063	0.041992	0.00391			-3.72	0.079102	-0.00293	0.010742	0.026367	0.00781	0.041992
		-3.62	0.03125	0.02832	0.051758	0.039063	0.036133	-0.00586			-3.62	0.081055	-0.00293	-0.00684	0.026367	0.00977	0.030273
		-3.52	0.025391	0.030273	0.045898	0.027344	0.022461	-0.02148			-3.52	0.083008	0.00488	-0.000977	0.032227	-0.00391	0.030273
		-3.42	0.037109	0.043945	0.047852	0.039063	0.026367	-0.00977			-3.42	0.088867	0.00488	0.000977	0.041992	-0.00391	0.022461
		-3.32	0.029297	0.041992	0.047852	0.029297	0.012695	-0.0293			-3.32	0.088867	0.00488	-0.00684	0.032227	-0.01172	0.018555
		-3.22	0.027344	0.036133	0.049805	0.041016	0.012695	-0.02539			-3.22	0.098633	0.00684	-0.00684	0.045898	-0.01953	0.032227
		-3.12	0.039063	0.047852	0.053711	0.050781	0.018555	-0.0332			-3.12	0.100586	0.010742	-0.000977	0.055664	-0.01563	0.041992
		-3.02	0.042969	0.071289	0.055664	0.044922	0.02832	-0.01953			-3.02	0.106445	0.012694	-0.00879	0.051758	-0.00195	0.047852
		-2.92	0.042969	0.051758	0.055664	0.035156	0.020508	-0.02148			-2.92	0.104492	0.00293	0.00488	0.049805	-0.00781	0.045898
		-2.82	0.035156	0.071289	0.045898	0.042969	0.012695	-0.01953			-2.82	0.081055	-0.000977	-0.00879	0.036133	-0.00195	0.030273
		-2.72	0.025391	0.053711	0.047852	0.039063	0.010742	-0.03711			-2.72	0.075195	-0.03223	-0.00879	0.024414	-0.01172	-0.00488
		-2.62	0.044922	0.063477	0.030273	0.052734	0.022461	-0.0293			-2.62	0.086914	-0.03223	0.00293	0.040039	-0.01367	0.00488
		-2.52	0.046875	0.073242	0.02832	0.044922	0.040039	-0.01367			-2.52	0.069336	-0.03809	-0.00879	0.041992	-0.01758	0.00879
		-2.42	0.029297	0.073242	0.020508	0.041016	0.043945	-0.00586			-2.42	0.061523	-0.05566	-0.01465	0.026367	-0.02734	-0.02441
		-2.32	-0.01758	0.061523	0.016602	0.033203	0.038086	-0.02539			-2.32	0.061523	-0.05371	-0.0166	0.022461	-0.02148	-0.04785
		-2.22	-0.04883	0.040039	-0.02051	0.029297	0.036133	-0.02539			-2.22	0.041992	-0.04395	-0.00879	0.024414	-0.01953	-0.04785
		-2.12	-0.07422	0.030273	-0.05566	0.050781	0.024414	-0.03125			-2.12	0.014648	-0.06152	-0.01074	0.012695	-0.03516	-0.04395
		-2.02	-0.0625	0.038086	-0.05371	0.052734	0.00488	-0.05859			-2.02	0.02832	-0.05566	0.00488	-0.0166	-0.03906	-0.0459
		-1.92	-0.06055	0.02832	-0.06152	0.039063	-0.02637	-0.09766			-1.92	-0.00684	-0.03809	-0.04004	-0.05566	-0.06445	-0.03223
		-1.82	-0.05273	0.055664	-0.05176	0.025391	-0.02246	-0.07813			-1.82	0.010742	-0.00488	-0.04785	-0.0459	-0.05273	-0.01074
		-1.72	-0.00391	0.047852	0.00879	0.021484	0.00488	-0.0293			-1.72	0.020508	0.051758	0.00293	0.010742	0.00586	0.057617
		-1.62	-0.06055	-0.02832	-0.02832	0.011719	-0.05566	-0.04688			-1.62	-0.05957	-0.02832	-0.03223	0.00488	-0.01758	0.049805
		-1.52	-0.01563	-0.07129	-0.01855	0.060547	-0.03027	-0.05664			-1.52	-0.04199	-0.03222	-0.03223	0.000977	-0.01953	0.043945
		-1.42	-0.01563	-0.07129	-0.01465	0.078125	-0.0459	-0.05078			-1.42	-0.00879	-0.03809	-0.01074	0.010742	-0.00586	0.020508
		-1.32	-0.01367	-0.00684	-0.02637	0.056641	-0.01074	-0.05469			-1.32	0.00293	-0.02051	-0.000977	0.00684	0.023438	-0.04785
		-1.22	-0.01172	0.088867	-0.01074	0.058594	0.047852	-0.02344			-1.22	0.00879	-0.0166	-0.01465	0.012695	0.050781	-0.08887
		-1.12	0.027344	0.367188	-0.02637	0.048828	0.013672	-0.06348			-1.12	0.040039	0.00488	-0.09375	-0.06836	0.00195	-0.21484
		-1.02	0.115234	0.047852	0.022461	0.111328	0.026367	-0.06055			-1.02	0.05957	-0.13084	-0.13965	-0.07324	0.00784	-0.29981
		-0.92	0.00879	0.011719	0.081055	0.138672	-0.02344	-0.07422			-0.92	-0.00391	-0.11621	-0.19629	-0.01465	-0.01172	-0.27832
		-0.82	0.00977	0.022461	0.067383	0.158203	0.053711	-0.06641			-0.82	-0.02832	-0.07324	-0.12793	0.041992	-0.0332	-0.08984
		-0.72	-0.04688	-0.03613	0.00684	0	-0.0498	-0.15039			-0.72	-0.05957	-0.13574	-0.11816	-0.05566	-0.08789	-0.12207
		-0.62	-0.04883	-0.00879	0.026367	-0.02148	-0.03125	-0.16406			-0.62	-0.01563	-0.10645	-0.1377	-0.08496	-0.05176	-0.07324
		-0.52	0.049805	0.057617	0.040039	0.052734	0.061523	-0.11231			-0.52	0.05957	-0.04003	-0.09863	-0.02441	0.013682	-0.000977
		-0.42	0.080078	0.139648	-0.04199	0.082031	0.135742	-0.08398			-0.42	0.102539	0.058594	-0.05176	0.06543	0.106445	-0.08691
		-0.32	-0.06445	0.014648	-0.1416	-0.06445	-0.00488	-0.19727			-0.32	-0.00293	0.00684	-0.16895	0.017578	-0.08203	-0.13574
		-0.22	-0.06055	-0.05762	-0.15918	-0.19141	-0.17578	-0.19434			-0.22	-0.07422	-0.10254	0.131836	-0.08301	-0.19336	-0.22754
		-0.12	0.051758	0.063477	-0.07422	-0.03906	-0.10938	-0.05957			-0.12	-0.04492	-0.03613	0.048828	0.051758	0.053711	-0.16992
		-0.02	-0.06641	-0.00977	-0.06836	-0.11328	-0.14453	-0.0625			-0.02	-0.15527	-0.05177	-0.10352	0.000977	0.110335	-0.02441
		0.080002	-0.27637	-0.16895	-0.06055	-0.32422	-0.2041	-0.1543			0.080002	-0.13086	-0.10449	-0.07129	-0.11523	-0.0293	-0.16406
		0.18	0.070313	0.12207	0.164063	-0.01172	-0.07617	0.044922			0.18	0.12207	0.150391	0.273438	0.189453	0.039063	0.088867
		0.279999	0.144531	-0.06934	0.042969	0.111328	-0.07617	0.161133			0.279999	0.210938	-0.03711	0.208984	0.333008	0.273438	0.163086
		0.379997	-0.25488	0.112305	0.0625	0.106445	0.146484	0.543945			0.379997	0.231445	0.387695	0.395508	0.344727	0.666992	1.26367
		0.479996	-0.12109	0.283203	0.302734	0.161133	0.331055	0.982422			0.479996	0.206055	0.351528	0.844727	0.742188	1.13278	2.42285
		0.580002	-0.23242	0.057617	0.233398	-0.01465	0.354492	1.28516			0.580002	0.012695	0.104492	0.500977	0.671875	1.6377	3.26855
		0.68	-0.18164	0.161133	0.34082	0.167969	0.569336	1.07422			0.68	0.022461	0.12207	0.393555	0.941406	1.81836	3.74316
		0.779999	-0.14258	0.120117	0.27832	0.222656	0.49707	1.42188			0.779999	0.098633	0.149414	0.53418	1.08105	2.04102	4.35254
		0.879997	-0.08984	0.100586	0.245117	0.27832	0.598633	1.41309			0.879997	0.111328	0.204102	0.525391	1.05762	2.1875	4.38672
		0.979996	-0.10938	0.071289	0.257813	0.318359	0.686523	1.38672			0.979996	0.083008	0.234367	0.547852	1.07324	2.29784	4.5498
		1.08	-0.08594	0.083008	0.273438	0.358398	0.65918	1.37207			1.08	0.15625	0.271484	0.572266	1.11426	2.34668	4.66211
		1.18	-0.05469	0.139648	0.262695	0.444336	0.698242	1.35156			1.18	0.194336	0.291992	0.592773	1.15918	2.37109	4.77344
		1.28	-0.00781	0.143555	0.270508	0.462891	0.728516	1.34082			1.28	0.1875	0.301758	0.59082	1.18066	2.41406	4.90723
		1.38	-0.00293	0.136719	0.270508	0.445313	0.704102	1.29297			1.38	0.143555	0.287109	0.582031	1.14746	2.39551	4.90137
		1.48	0.026367	0.162109	0.255859	0.429688	0.719727	1.28613			1.48	0.150391	0.324212	0.574219	1.16406	2.40136	4.90234
		1.58	0.027344	0.131836	0.245117	0.40625	0.71582	1.25			1.58	0.118164	0.333008	0.579102	1.18359	2.40332	4.90723
		1.68	0.035156	0.165039	0.258789	0.427734	0.71582	1.23047			1.68	0.133789	0.336914	0.604492	1.20605	2.43555	4.9209
		1.78	0.039063	0.149414	0.24707	0.417969	0.711914	1.19141			1.78	0.129883	0.357422	0.610352	1.20996	2.41797	4.91113
		1.88	0.066406	0.135742	0.237305	0.416016	0.731445	1.16895			1.88	0.125977	0.34668	0.62207	1.20605	2.41797	4.91699
		1.98	0.052734	0.112305	0.22168	0.410156	0.702148	1.13867			1.98	0.108398	0.311519	0.62793	1.19043	2.4121	4.92285
		2.08	0.052734	0.098633	0.182617	0.396484	0.676758	1.11133			2.08	0.075195	0.297852	0.604492	1.16895	2.42969	4.89941
		2.18	0.048828	0.077148	0.198242	0.400391	0.676758	1.10156			2.18	0.081055	0.303711	0.594727	1.20215	2.41992	4.91895
		2.28	0.058594	0.086914	0.227539	0.410156	0.686523	1.10547			2.28	0.081055	0.317383	0.604492	1.23145	2.44727	4.9248
		2.38	0.052734	0.086914	0.231445	0.412109	0.680664	1.10156			2.38	0.079102	0.311523	0.592773	1.24707	2.45313	4.90723
		2.48	0.048828	0.086914	0.219727	0.400391	0.663086	1.0918			2.48	0.069336	0.323241	0.625977	1.24512	2.44141	4.88965
		2.58	0.072266	0.086914	0.250977	0.423828	0.670898	1.0957			2.58	0.083008	0.327148	0.647461	1.28613	2.45313	4.90332
		2.68	0.113281	0.114258	0.286133	0.464844	0.711914	1.13086			2.68	0.124023	0.354492	0.700195	1.33105	2.48047	4.93652
		2.78	0.123047	0.106445	0.280273	0.480469	0.729492	1.13086			2.78	0.133789	0.37207	0.725586	1.37012	2.51367	4.97559
		2.88	0.115234	0.094727	0.286133	0.46875	0.750977	1.125			2.88	0.145508	0.364258	0.717773	1.37402	2.50586	4.97949
		2.98	0.138672	0.133789	0.290039	0.480469	0.766602	1.11719			2.98	0.149414	0.372069	0.735352	1.38574	2.52734	4.99121
		3.08	0.15625	0.145508	0.290039	0.515625	0.776367	1.11133			3.08	0.168945	0.381836	0.750977	1.41309	2.54297	5.00098
		3.18	0.158203	0.168945	0.305664	0.525391	0.791992	1.10938			3.18	0.155273	0.383789	0.766602	1.40723	2.54883	4.99121
		3.28	0.158203	0.168945	0.319336	0.529297	0.791992	1.11133			3.28	0.166992	0.379883	0.764648	1.41699	2.53906	4.99121
		3.38	0.177734	0.186523	0.338867	0.548828	0.817383	1.13086			3.38	0.188477	0.389648	0.803711	1.43652	2.57031	5.02441
		3.48	0.197266	0.198242	0.37793	0.601563	0.842773	1.16211			3.48	0.198242	0.416992	0.821289	1.46387	2.61328	5.04004
		3.58	0.210938	0.198242	0.381836	0.613281	0.858398	1.18945			3.58	0.219727	0.426758	0.834961	1.46582	2.63086	5.05371
		3.68	0.220703	0.211914	0.385742	0.626953	0.879883	1.19922			3.68	0.208008	0.43457	0.850586	1.47949	2.63672	5.0498
		3.78	0.236328	0.22168	0.40332	0.644531	0.883789	1.21875			3.78	0.223633	0.448242	0.860352	1.49316	2.6582	5.06543
		3.88	0.275391	0.237305	0.430664	0.677734	0.928711	1.24023			3.88	0.239258	0.458008	0.883789	1.52246	2.69727	5.08105
		3.98	0.308594	0.254883	0.456055	0.699219	0.946289	1.25391			3.98	0.250977	0.477538	0.895508	1.55957	2.72461	5.09082
		4.08	0.298828	0.245117	0.459961	0.710938	0.93457	1.26172			4.08	0.239258	0.467773	0.893555	1.55566	2.73047	5.10645
		4.18	0.308594	0.264648	0.46582	0.722656	0.973633	1.26367			4.18	0.241211	0.477539	0.893555	1.56738	2.74023	5.1123
		4.28	0.300781	0.268555	0.469727	0.720703	0.979492	1.25781			4.28	0.243164	0.459961	0.895508	1.58496	2.74219	5.12402
		4.38	0.320313	0.282227	0.475586	0.746094	0.999023	1.26758			4.38	0.243164	0.481445	0.90918	1.59082	2.75391	5.12598
		4.48	0.320313	0.295898	0.489258	0.767578	1.01465	1.28516			4.48	0.25293	0.481446	0.905273	1.6123	2.76758	5.13965
		4.58	0.339844	0.323242	0.506836	0.787109	1.04004	1.30273			4.58	0.268555	0.493164	0.922852	1.63184	2.7793	5.15918
		4.68	0.328125	0.317383	0.500977	0.78125	1.03613	1.29492			4.68	0.241211	0.487305	0.915039	1.61621	2.76953	5.15137
		4.78	0.349609	0.327148	0.516602	0.789063	1.05566	1.30273			4.78	0.24707	0.506836	0.930664	1.63379	2.76953	5.1709
		4.88	0.357422	0.334961	0.516602	0.804688	1.05566	1.30273			4.88	0.237305	0.50293	0.932617	1.6416	2.77539	5.17871
		4.98	0.349609	0.34668	0.538086	0.810547	1.06543	1.32031			4.98	0.249023	0.514648	0.954102	1.65332	2.80078	5.19238
		5.08	0.347656	0.327148	0.538086	0.820313	1.07324	1.33203			5.08	0.241211	0.516602	0.942383	1.65332	2.79297	5.19238
		5.18	0.355469	0.34082	0.555664	0.835938	1.08105	1.36133			5.18	0.249023	0.524414	0.961914	1.66113	2.80664	5.20605
		5.28	0.367188	0.358398	0.569336	0.841797	1.08496	1.36719			5.28	0.249023	0.520508	0.975586	1.67285	2.8125	5.21973
		5.38	0.367188	0.352539	0.577148	0.839844	1.09082	1.38477			5.38	0.256836	0.526367	0.963867	1.67285	2.81836	5.22754
		5.48	0.390625	0.37793	0.59082	0.859375	1.1123	1.39648			5.48	0.262695	0.540039	0.975586	1.69434	2.83008	5.24121
		5.58	0.398438	0.385742	0.579102	0.869141	1.12598	1.39648			5.58	0.268555	0.547852	0.975586	1.69434	2.83008	5.24121
		5.68	0.408203	0.385742	0.584961	0.878906	1.13574	1.40234			5.68	0.268555	0.553711	0.973633	1.7002	2.83008	5.24902
		5.78	0.414063	0.397461	0.583008	0.892578	1.15527	1.40625			5.78	0.268555	0.55957	0.99707	1.69824	2.84961	5.2627
		5.88	0.412109	0.385742	0.598633	0.890625	1.1748	1.41602			5.88	0.268555	0.56543	0.99707	1.7041	2.84961	5.27051
		5.98	0.404297	0.389648	0.592773	0.894531	1.17676	1.41602			5.98	0.260742	0.551758	0.99707	1.70605	2.8418	5.2627
		6.08	0.417969	0.387695	0.59082	0.900391	1.18652	1.42578			6.08	0.258789	0.56543	0.99707	1.71387	2.84766	5.26855
		6.18	0.417969	0.385742	0.600586	0.898438	1.18457	1.43945			6.18	0.268555	0.56543	0.995117	1.71387	2.83984	5.28027
		6.28	0.410156	0.385742	0.600586	0.910156	1.20215	1.45313			6.28	0.264648	0.56543	0.995117	1.71387	2.84961	5.28809
		6.38	0.400391	0.391602	0.59082	0.900391	1.20605	1.45508			6.38	0.256836	0.563477	0.993164	1.7041	2.83984	5.28027
		6.48	0.398438	0.391602	0.59668	0.910156	1.21191	1.46875			6.48	0.254883	0.555666	0.983398	1.70215	2.83789	5.27832
		6.58	0.427734	0.413086	0.618164	0.939453	1.24512	1.50391			6.58	0.28418	0.583008	1.0127	1.74316	2.86719	5.30762
		6.68	0.419922	0.426758	0.62207	0.931641	1.24902	1.50391			6.68	0.27832	0.577148	1.00488	1.7373	2.86133	5.2998
		6.78	0.425781	0.426758	0.62793	0.941406	1.25488	1.51367			6.78	0.276367	0.575195	1.01074	1.72754	2.86719	5.30957
		6.88	0.427734	0.426758	0.62207	0.949219	1.2666	1.52148			6.88	0.288086	0.575195	1.02441	1.7334	2.86719	5.31934
		6.98	0.419922	0.426758	0.620117	0.949219	1.27441	1.5332			6.98	0.27832	0.586915	1.0166	1.73926	2.87109	5.3252
		7.08	0.4375	0.442383	0.635742	0.96875	1.29395	1.54102			7.08	0.286133	0.594727	1.02246	1.74512	2.88477	5.33887
		7.18	0.4375	0.442383	0.635742	0.96875	1.29395	1.55859			7.18	0.286133	0.586914	1.03027	1.74512	2.88672	5.34863
		7.28	0.445313	0.454102	0.635742	0.986328	1.31152	1.57227			7.28	0.27832	0.592773	1.03027	1.75293	2.88672	5.35645
		7.38	0.445313	0.454102	0.647461	0.988281	1.33301	1.58008			7.38	0.286133	0.594727	1.03027	1.75293	2.89844	5.3584
		7.48	0.445313	0.46582	0.647461	0.996094	1.34473	1.5918			7.48	0.286133	0.594727	1.03027	1.74512	2.89844	5.37012
		7.58	0.460938	0.477539	0.666992	1.01172	1.35645	1.60547			7.58	0.290039	0.598633	1.05371	1.74707	2.90234	5.37402
		7.68	0.458984	0.475586	0.678711	1.02148	1.37402	1.61133			7.68	0.288086	0.59668	1.05371	1.75684	2.9082	5.37988
		7.78	0.466797	0.487305	0.678711	1.0293	1.39551	1.63086			7.78	0.288086	0.59668	1.05371	1.75684	2.9082	5.37988
		7.88	0.46875	0.495117	0.686523	1.04102	1.40332	1.65234			7.88	0.288086	0.59668	1.06152	1.75684	2.9082	5.3916
		7.98	0.478516	0.495117	0.698242	1.04883	1.41504	1.66406			7.98	0.288086	0.604492	1.06152	1.76465	2.9082	5.3916
		8.08	0.478516	0.506836	0.709961	1.06055	1.43457	1.67188			8.08	0.299805	0.604492	1.07324	1.76465	2.91992	5.39941
		8.18	0.486328	0.514648	0.709961	1.06836	1.44629	1.68359			8.18	0.299805	0.616211	1.07324	1.76465	2.92773	5.41895
		8.28	0.505859	0.524414	0.709961	1.08008	1.46582	1.69141			8.28	0.299805	0.616211	1.08105	1.77637	2.92773	5.43262
		8.38	0.505859	0.53418	0.725586	1.08594	1.47949	1.7168			8.38	0.305664	0.62207	1.09473	1.78223	2.94531	5.44629
		8.48	0.517578	0.53418	0.735352	1.10742	1.49316	1.74219			8.48	0.307617	0.635742	1.09082	1.78418	2.94727	5.44824
		8.58	0.517578	0.541992	0.74707	1.10742	1.5127	1.75			8.58	0.319336	0.62793	1.10059	1.79199	2.94727	5.45996
		8.68	0.525391	0.553711	0.74707	1.12695	1.52441	1.76172			8.68	0.327148	0.625977	1.10059	1.80371	2.94531	5.46777
		8.78	0.525391	0.553711	0.754883	1.12695	1.53223	1.78125			8.78	0.329102	0.633789	1.1123	1.80371	2.95703	5.46777
		8.88	0.537109	0.56543	0.766602	1.13086	1.55176	1.78906			8.88	0.329102	0.633789	1.1123	1.80371	2.95703	5.47949
		8.98	0.544922	0.56543	0.766602	1.14844	1.56348	1.80859			8.98	0.329102	0.633789	1.12012	1.81152	2.95703	5.4873
		9.08	0.544922	0.563477	0.774414	1.15625	1.5752	1.82031			9.08	0.329102	0.645508	1.12012	1.82324	2.96484	5.49902
		9.18	0.548828	0.575195	0.786133	1.16797	1.58887	1.84766			9.18	0.329102	0.645508	1.12012	1.82324	2.97656	5.49121
		9.28	0.554688	0.59082	0.793945	1.1875	1.62207	1.86914			9.28	0.336914	0.645508	1.13965	1.83105	2.98438	5.5127
		9.38	0.556641	0.592773	0.795898	1.19727	1.62402	1.88281			9.38	0.338867	0.65332	1.1416	1.83496	2.97852	5.5166
		9.48	0.556641	0.586914	0.807617	1.20898	1.62598	1.88086			9.48	0.338867	0.645508	1.1416	1.8252	2.98047	5.5127
		9.58	0.568359	0.592773	0.807617	1.2207	1.63379	1.89258			9.58	0.338867	0.645508	1.1416	1.83301	2.98047	5.53027
		9.68	0.568359	0.604492	0.811523	1.22852	1.64551	1.91211			9.68	0.331055	0.657227	1.15332	1.83301	2.98047	5.54004
		9.78	0.576172	0.604492	0.817383	1.23047	1.66504	1.93164			9.78	0.329102	0.657227	1.15332	1.83691	2.98828	5.54004
		9.88	0.576172	0.616211	0.817383	1.23633	1.68457	1.94336			9.88	0.329102	0.657227	1.15332	1.83496	2.98828	5.54395
		9.98	0.587891	0.631836	0.836914	1.26758	1.69629	1.9707			9.98	0.336914	0.665039	1.16895	1.85059	2.99609	5.55762
		10.08	0.607422	0.637695	0.831055	1.27734	1.71582	1.98438			10.08	0.338867	0.666992	1.16309	1.85254	3.00195	5.55957
		10.18	0.617188	0.651367	0.836914	1.28906	1.72363	2.00195			10.18	0.350586	0.674805	1.16113	1.85645	3	5.57129
		10.28	0.617188	0.657227	0.848633	1.28906	1.73535	2.00195			10.28	0.350586	0.674805	1.16113	1.85449	3.00781	5.59082
		10.38	0.636719	0.670898	0.856445	1.29492	1.7627	2.0293			10.38	0.366211	0.686523	1.18066	1.87012	3.01563	5.59863
		10.48	0.628906	0.663086	0.860352	1.29883	1.7666	2.0332			10.48	0.358398	0.676758	1.18066	1.8623	3.01953	5.59863
		10.58	0.634766	0.680664	0.874023	1.3125	1.78027	2.05859			10.58	0.364258	0.682617	1.18066	1.87988	3.02539	5.6084
		10.68	0.634766	0.682617	0.887695	1.32617	1.79199	2.06055			10.68	0.366211	0.692383	1.19238	1.87402	3.03516	5.62012
		10.78	0.638672	0.68457	0.879883	1.32227	1.79395	2.07422			10.78	0.358398	0.678711	1.18457	1.86426	3.01953	5.62012
		10.88	0.638672	0.688477	0.879883	1.32813	1.81348	2.08203			10.88	0.370117	0.688477	1.19238	1.87598	3.0293	5.63184
		10.98	0.646484	0.686523	0.889648	1.33984	1.83301	2.10156			10.98	0.360352	0.688477	1.19238	1.88379	3.0293	5.63184
		11.08	0.667969	0.704102	0.907227	1.35742	1.84668	2.12305			11.08	0.368164	0.706055	1.20215	1.89355	3.03906	5.65137
		11.18	0.660156	0.717773	0.920898	1.37109	1.86621	2.13672			11.18	0.370117	0.708008	1.21582	1.90723	3.0332	5.65332
		11.28	0.669922	0.717773	0.920898	1.37891	1.87402	2.1543			11.28	0.370117	0.708008	1.21582	1.90527	3.03906	5.67285
		11.38	0.677734	0.727539	0.928711	1.39844	1.88574	2.17383			11.38	0.37793	0.708008	1.20801	1.90527	3.03906	5.68457
		11.48	0.689453	0.727539	0.94043	1.41016	1.90527	2.18555			11.48	0.37793	0.708008	1.21387	1.90918	3.04102	5.68262
		11.58	0.689453	0.737305	0.932617	1.41406	1.91699	2.20508			11.58	0.389648	0.711914	1.21387	1.91504	3.03906	5.68066
		11.68	0.697266	0.756836	0.942383	1.41992	1.92676	2.20313			11.68	0.389648	0.709961	1.22559	1.91504	3.05078	5.69238
		11.78	0.689453	0.768555	0.950195	1.43945	1.93457	2.23242			11.78	0.389648	0.717773	1.21777	1.92676	3.05078	5.7002
		11.88	0.707031	0.776367	0.958008	1.45898	1.96191	2.25195			11.88	0.397461	0.725586	1.23145	1.92676	3.05859	5.71191
		11.98	0.716797	0.788086	0.97168	1.46875	1.97559	2.25391			11.98	0.391602	0.727539	1.23535	1.93457	3.06836	5.71191
		12.08	0.720703	0.795898	0.979492	1.47266	1.9873	2.27148			12.08	0.397461	0.731445	1.2334	1.94629	3.06836	5.73145
		12.18	0.71875	0.799805	0.981445	1.49023	1.99707	2.2832			12.18	0.397461	0.729492	1.24512	1.94629	3.06055	5.73145
		12.28	0.726563	0.797852	0.987305	1.50195	2.0166	2.30273			12.28	0.397461	0.729492	1.24512	1.94629	3.07031	5.73926
		12.38	0.746094	0.813477	1.00684	1.51758	2.03223	2.32227			12.38	0.397461	0.737305	1.25293	1.96582	3.07813	5.75098
		12.48	0.740234	0.817383	1.00879	1.52344	2.0459	2.33398			12.48	0.40918	0.74707	1.2627	1.96777	3.08008	5.75098
		12.58	0.75	0.81543	1.01855	1.5293	2.05566	2.3418			12.58	0.40918	0.74707	1.2666	1.96582	3.07813	5.7627
		12.68	0.746094	0.823242	1.02637	1.53711	2.06348	2.34961			12.68	0.397461	0.754883	1.26074	1.95215	3.08594	5.75879
		12.78	0.746094	0.823242	1.02832	1.54688	2.0752	2.37305			12.78	0.397461	0.749023	1.2627	1.95215	3.08789	5.77051
		12.88	0.757813	0.827148	1.03809	1.55078	2.09473	2.38086			12.88	0.40918	0.74707	1.27441	1.96387	3.08789	5.77051
		12.98	0.765625	0.825195	1.03809	1.56836	2.09473	2.39258			12.98	0.416992	0.754883	1.26465	1.96387	3.09766	5.78027
		13.08	0.765625	0.834961	1.03809	1.57227	2.1123	2.39453			13.08	0.416992	0.766602	1.27051	1.96191	3.09766	5.78027
		13.18	0.757813	0.834961	1.04785	1.57813	2.12402	2.41211			13.18	0.40918	0.766602	1.27051	1.97363	3.10938	5.79004
		13.28	0.769531	0.84668	1.05762	1.5918	2.14551	2.42188			13.28	0.40918	0.780273	1.27246	1.97559	3.11133	5.78418
		13.38	0.777344	0.858398	1.06152	1.58984	2.14941	2.44531			13.38	0.420898	0.788086	1.28418	1.97559	3.10938	5.79004
		13.48	0.78125	0.856445	1.05957	1.59961	2.16699	2.45313			13.48	0.428711	0.77832	1.28418	1.97363	3.10937	5.80176
		13.58	0.775391	0.856445	1.05957	1.60352	2.16113	2.45313			13.58	0.424805	0.772461	1.28027	1.98145	3.10938	5.80957
		13.68	0.777344	0.864258	1.06738	1.61719	2.18066	2.46094			13.68	0.438477	0.786133	1.28027	1.9834	3.11719	5.81152
		13.78	0.787109	0.875977	1.07129	1.62891	2.19238	2.46484			13.78	0.430664	0.793945	1.29199	1.99121	3.10938	5.80957
		13.88	0.798828	0.875977	1.07715	1.63867	2.21191	2.48242			13.88	0.428711	0.793945	1.29199	1.99121	3.10742	5.82129
		13.98	0.796875	0.885742	1.08887	1.64648	2.21582	2.49219			13.98	0.428711	0.786133	1.29199	1.99512	3.11914	5.81934
		14.08	0.802734	0.893555	1.10449	1.66602	2.22949	2.51758			14.08	0.436523	0.803711	1.29785	2.00098	3.11914	5.8291
		14.18	0.808594	0.897461	1.10254	1.66797	2.22754	2.52344			14.18	0.428711	0.797852	1.30371	1.99902	3.11914	5.8291
		14.28	0.808594	0.905273	1.10059	1.67188	2.24512	2.54102			14.28	0.44043	0.797852	1.30371	1.99707	3.11914	5.84082
		14.38	0.814453	0.915039	1.12793	1.67773	2.26465	2.56055			14.38	0.448242	0.813477	1.31152	2.00488	3.12891	5.84082
		14.48	0.816406	0.915039	1.11816	1.67773	2.25684	2.5625			14.48	0.430664	0.807617	1.30176	1.99316	3.11719	5.84082
		14.58	0.824219	0.922852	1.12012	1.68164	2.2627	2.58008			14.58	0.436523	0.805664	1.2998	2.00488	3.125	5.84082
		14.68	0.835938	0.922852	1.13379	1.70703	2.28223	2.5918			14.68	0.43457	0.813477	1.31934	2.00488	3.13281	5.8584
		14.78	0.839844	0.93457	1.13965	1.70898	2.28613	2.5957			14.78	0.426758	0.807617	1.30566	2.00488	3.13086	5.85254
		14.88	0.847656	0.926758	1.14941	1.7207	2.30566	2.61328			14.88	0.430664	0.81543	1.30762	2.00488	3.12891	5.85059
		14.98	0.839844	0.936523	1.14941	1.72266	2.30957	2.625			14.98	0.428711	0.807617	1.30566	2.00879	3.13281	5.8623
		15.08	0.847656	0.944336	1.14746	1.73828	2.30566	2.64063			15.08	0.426758	0.803711	1.31152	2.00488	3.12891	5.86035
		15.18	0.857422	0.950195	1.15918	1.75195	2.3252	2.6543			15.18	0.432617	0.817383	1.31348	2.00488	3.13867	5.87207
		15.28	0.849609	0.956055	1.1709	1.75195	2.33691	2.66602			15.28	0.430664	0.817383	1.3252	2.00293	3.13086	5.87207
		15.38	0.859375	0.948242	1.16895	1.76172	2.35645	2.67188			15.38	0.438477	0.821289	1.31738	2.01465	3.14063	5.88184
		15.48	0.855469	0.961914	1.18457	1.75586	2.36426	2.68359			15.48	0.426758	0.81543	1.31934	2.01074	3.14453	5.89746
		15.58	0.867188	0.956055	1.17871	1.76758	2.37598	2.69141			15.58	0.438477	0.817383	1.31348	2.0166	3.15039	5.8916
		15.68	0.875	0.96582	1.2041	1.79492	2.40332	2.73047			15.68	0.438477	0.823242	1.33105	2.03027	3.15625	5.90918
		15.78	0.878906	0.96582	1.20215	1.79297	2.39551	2.72266			15.78	0.438477	0.829102	1.31543	2.02441	3.15039	5.90332
		15.88	0.882813	0.967773	1.2002	1.79883	2.41309	2.73242			15.88	0.430664	0.821289	1.32129	2.03613	3.15039	5.91309
		15.98	0.888672	0.981445	1.21973	1.81836	2.4248	2.76367			15.98	0.448242	0.83496	1.34082	2.03613	3.15625	5.91895
		16.08	0.888672	0.975586	1.21191	1.81836	2.4248	2.77148			16.08	0.430664	0.817383	1.32324	2.03223	3.15039	5.91895
		16.18	0.886719	0.96582	1.21777	1.82617	2.44238	2.79102			16.18	0.436523	0.827148	1.33301	2.02441	3.15625	5.91895
		16.28	0.898438	0.96582	1.23926	1.83203	2.45605	2.80469			16.28	0.438477	0.819336	1.34277	2.02441	3.16992	5.93066
		16.38	0.894531	0.96582	1.22754	1.83789	2.45215	2.81836			16.38	0.438477	0.813477	1.33105	2.03223	3.1582	5.91895
		16.48	0.898438	0.973633	1.23926	1.83789	2.45605	2.82422			16.48	0.438477	0.813477	1.34277	2.02637	3.16992	5.93066
		16.58	0.896484	0.985352	1.24902	1.84961	2.47363	2.8418			16.58	0.44043	0.817383	1.34277	2.02441	3.16211	5.93066
		16.68	0.898438	0.987305	1.25684	1.85352	2.4873	2.85547			16.68	0.448242	0.80957	1.34277	2.02637	3.16992	5.94238
		16.78	0.916016	1.00488	1.26855	1.86719	2.50684	2.86914			16.78	0.448242	0.81543	1.35449	2.02637	3.17969	5.95801
		16.88	0.917969	0.995117	1.26074	1.86914	2.50293	2.875			16.88	0.448242	0.80957	1.34277	2.02246	3.16016	5.95215
		16.98	0.927734	1.00488	1.2666	1.86914	2.50684	2.88086			16.98	0.456055	0.807618	1.34277	2.02246	3.16602	5.9502
		17.08	0.9375	1.01465	1.28027	1.88086	2.53418	2.90234			17.08	0.458008	0.81543	1.34277	2.03613	3.17969	5.96973
		17.18	0.925781	1.01465	1.28809	1.88867	2.52441	2.91016			17.18	0.438477	0.817383	1.34277	2.03223	3.16797	5.97168
		17.28	0.9375	1.03418	1.28809	1.9082	2.53223	2.94141			17.28	0.456055	0.825195	1.34277	2.03223	3.18359	5.97949
		17.38	0.949219	1.0459	1.2959	1.9082	2.55176	2.95313			17.38	0.46582	0.825195	1.35059	2.04395	3.18945	5.97949
		17.48	0.949219	1.04395	1.2998	1.91016	2.56348	2.95313			17.48	0.469727	0.829102	1.35059	2.04395	3.19922	5.9834
		17.58	0.964844	1.06348	1.30762	1.9375	2.58301	2.98047			17.58	0.469727	0.836914	1.36426	2.05762	3.2168	5.98926
		17.68	0.978516	1.06543	1.31934	1.93945	2.58496	2.98438			17.68	0.469727	0.836914	1.36426	2.05762	3.22266	6.00098
		17.78	0.974609	1.07129	1.31934	1.94531	2.58301	2.99805			17.78	0.46582	0.831055	1.37207	2.06152	3.2168	6.00488
		17.88	0.96875	1.05762	1.31934	1.95117	2.59473	3.00391			17.88	0.469727	0.825195	1.36426	2.0459	3.21094	6.00293
		17.98	0.986328	1.08301	1.31738	1.96875	2.61426	3.0293			17.98	0.469727	0.836913	1.37012	2.05566	3.20898	6.0166
		18.08	0.976563	1.07715	1.3252	1.95898	2.60645	3.02344			18.08	0.469727	0.825195	1.35254	2.05176	3.20898	6.01074
		18.18	0.994141	1.09082	1.33691	1.97656	2.63184	3.0293			18.18	0.469727	0.825195	1.37012	2.05957	3.22461	6.02051
		18.28	0.988281	1.08496	1.33691	1.97852	2.65332	3.04102			18.28	0.469727	0.833008	1.37988	2.06543	3.23047	6.02832
		18.38	0.986328	1.08691	1.33887	1.98047	2.64941	3.04492			18.38	0.459961	0.836914	1.36426	2.04785	3.2207	6.03223
		18.48	0.986328	1.09082	1.34668	1.98828	2.65527	3.05859			18.48	0.454102	0.825195	1.3623	2.0498	3.21484	6.02832
		18.58	0.998047	1.09668	1.34863	1.99219	2.66309	3.08008			18.58	0.448242	0.836914	1.3623	2.05566	3.22656	6.03223
		18.68	1.00781	1.09668	1.35254	2	2.6748	3.09375			18.68	0.459961	0.831055	1.35645	2.05566	3.2207	6.03223
		18.78	1.01367	1.12012	1.36035	2.00391	2.68652	3.11719			18.78	0.454102	0.838867	1.36426	2.06543	3.22461	6.03418
		18.88	1.01563	1.11621	1.36816	2.01758	2.69434	3.11328			18.88	0.456055	0.838867	1.35254	2.05371	3.22656	6.03223
		18.98	1.0293	1.13574	1.37012	2.02734	2.70605	3.14063			18.98	0.458008	0.838867	1.37207	2.06543	3.24805	6.04785
		19.08	1.0293	1.14941	1.38965	2.05078	2.71387	3.16602			19.08	0.461914	0.831055	1.37402	2.06543	3.25	6.05371
		19.18	1.05664	1.15527	1.39746	2.05859	2.7334	3.17969			19.18	0.459961	0.844727	1.37207	2.07715	3.25977	6.07129
		19.28	1.05469	1.16309	1.40527	2.06641	2.74121	3.19141			19.28	0.456055	0.834961	1.37988	2.06348	3.25586	6.06738
		19.38	1.04883	1.15527	1.3916	2.06055	2.73535	3.20313			19.38	0.450195	0.829102	1.37598	2.06348	3.25	6.06348
		19.48	1.05469	1.16504	1.39941	2.05859	2.74512	3.22266			19.48	0.459961	0.834961	1.38184	2.07129	3.26758	6.07715
		19.58	1.06055	1.16895	1.40723	2.07031	2.75684	3.23047			19.58	0.459961	0.836914	1.38379	2.06543	3.26172	6.08301
		19.68	1.0625	1.16309	1.40723	2.07813	2.77051	3.23828			19.68	0.454102	0.833008	1.37793	2.06348	3.26367	6.07715
		19.78	1.07617	1.16504	1.42676	2.08594	2.77637	3.25			19.78	0.46582	0.844727	1.38379	2.06348	3.26953	6.08105
		19.88	1.07813	1.16699	1.41895	2.08984	2.78223	3.27344			19.88	0.458008	0.836914	1.38184	2.06348	3.25781	6.09082
		19.98	1.09375	1.1748	1.42676	2.11719	2.80371	3.29297			19.98	0.477539	0.844727	1.38965	2.07129	3.27734	6.09277
		20.08	1.09961	1.18652	1.44629	2.13086	2.81738	3.30078			20.08	0.479492	0.84668	1.40332	2.07715	3.2793	6.09277
		20.18	1.08984	1.1748	1.43848	2.11914	2.82324	3.30469			20.18	0.477539	0.844727	1.3916	2.06348	3.28516	6.09082
		20.28	1.09766	1.19434	1.4502	2.12891	2.83496	3.33203			20.28	0.487305	0.84668	1.41113	2.07324	3.28711	6.09277
		20.38	1.10938	1.19824	1.45801	2.12891	2.84277	3.3457			20.38	0.479492	0.858398	1.41699	2.07715	3.29883	6.10059
		20.48	1.11133	1.21777	1.47168	2.14063	2.85645	3.35742			20.48	0.491211	0.860351	1.4248	2.07715	3.30078	6.10449
		20.58	1.10938	1.21387	1.45801	2.14063	2.8623	3.36133			20.58	0.479492	0.854492	1.41309	2.07715	3.29492	6.09863
		20.68	1.11719	1.22559	1.46973	2.1582	2.88379	3.36914			20.68	0.487305	0.868164	1.4209	2.08496	3.31641	6.11035
		20.78	1.12109	1.20996	1.46973	2.16406	2.87988	3.38281			20.78	0.47168	0.860352	1.41895	2.07715	3.32227	6.10254
		20.88	1.12695	1.21582	1.47949	2.17773	2.90527	3.40234			20.88	0.489258	0.868164	1.43262	2.0752	3.32031	6.12207
		20.98	1.13477	1.23145	1.47559	2.1875	2.90332	3.40234			20.98	0.477539	0.864258	1.43262	2.0752	3.32813	6.11035
		21.08	1.14063	1.2373	1.48926	2.20117	2.91504	3.42188			21.08	0.489258	0.868164	1.43262	2.08301	3.33008	6.11426
		21.18	1.13477	1.24316	1.47559	2.20703	2.9209	3.43945			21.18	0.485352	0.862305	1.42871	2.07129	3.33594	6.1084
		21.28	1.12891	1.22754	1.47949	2.21289	2.92676	3.44531			21.28	0.477539	0.856445	1.4248	2.06738	3.32227	6.1123
		21.38	1.13867	1.25293	1.49707	2.23047	2.94434	3.45898			21.38	0.477539	0.862305	1.43066	2.08105	3.32813	6.12012
		21.48	1.14453	1.25488	1.49707	2.22852	2.95605	3.4707			21.48	0.479492	0.874024	1.43066	2.08496	3.32813	6.12988
		21.58	1.15039	1.25488	1.50098	2.24023	2.97559	3.48633			21.58	0.479492	0.868164	1.43066	2.07715	3.33594	6.12988
		21.68	1.14063	1.24707	1.49121	2.23047	2.97754	3.48828			21.68	0.461914	0.858398	1.43457	2.0752	3.33203	6.13184
		21.78	1.16016	1.25684	1.49902	2.25977	3.00293	3.51367			21.78	0.479492	0.858398	1.43457	2.0791	3.33008	6.13965
		21.88	1.16797	1.27637	1.51074	2.26953	3.0166	3.53516			21.88	0.481445	0.87793	1.44629	2.09668	3.34961	6.15918
		21.98	1.1582	1.26855	1.51074	2.27734	3.02441	3.5332			21.98	0.469727	0.868165	1.43457	2.07715	3.33203	6.16113
		22.08	1.17578	1.27441	1.5166	2.28906	3.04395	3.55859			22.08	0.475586	0.874023	1.44238	2.08301	3.3457	6.16113
		22.18	1.18555	1.28223	1.53613	2.29688	3.05176	3.58008			22.18	0.489258	0.895508	1.44238	2.09473	3.35938	6.18652
		22.28	1.19727	1.2959	1.53613	2.31641	3.0752	3.58398			22.28	0.479492	0.889648	1.4541	2.10254	3.35938	6.19238
		22.38	1.21289	1.30176	1.54785	2.32813	3.08301	3.58984			22.38	0.493164	0.895508	1.4541	2.10254	3.36523	6.19824
		22.48	1.19922	1.28809	1.54004	2.3125	3.08301	3.58984			22.48	0.479492	0.887696	1.44238	2.09473	3.35156	6.19043
		22.58	1.21289	1.30566	1.5459	2.33789	3.10254	3.61328			22.58	0.469727	0.887695	1.4502	2.09473	3.36523	6.20215
		22.68	1.21875	1.30566	1.5498	2.33984	3.10645	3.61328			22.68	0.467773	0.887695	1.4541	2.10254	3.37109	6.20215
		22.78	1.22461	1.31152	1.55566	2.3457	3.12012	3.62695			22.78	0.467773	0.881836	1.44824	2.10254	3.35547	6.20801
		22.88	1.21875	1.31543	1.5498	2.34961	3.12598	3.63281			22.88	0.459961	0.885742	1.45215	2.09473	3.35547	6.20215
		22.98	1.21875	1.3252	1.56152	2.36133	3.14355	3.65625			22.98	0.479492	0.895507	1.4541	2.10449	3.36914	6.21191
		23.08	1.21875	1.3252	1.55957	2.34961	3.16309	3.6543			23.08	0.469727	0.87793	1.44238	2.10449	3.35742	6.20801
		23.18	1.22852	1.33301	1.56543	2.36719	3.1748	3.66797			23.18	0.467773	0.895508	1.45996	2.10449	3.36914	6.22754
		23.28	1.23633	1.33691	1.5791	2.37109	3.18652	3.67383			23.28	0.469727	0.887695	1.4541	2.10449	3.36914	6.22949
		23.38	1.24023	1.33691	1.58301	2.37891	3.19434	3.68555			23.38	0.469727	0.899414	1.45801	2.1084	3.37305	6.2334
		23.48	1.23438	1.33301	1.58496	2.37891	3.20215	3.69141			23.48	0.46582	0.887696	1.45215	2.11035	3.375	6.23145
		23.58	1.25391	1.34473	1.59863	2.39844	3.21387	3.71094			23.58	0.477539	0.895508	1.47168	2.1123	3.37695	6.24707
		23.68	1.26758	1.34863	1.59863	2.41016	3.22559	3.72266			23.68	0.469727	0.899414	1.47363	2.12402	3.37695	6.26074
		23.78	1.26953	1.35449	1.60059	2.41992	3.24316	3.73438			23.78	0.475586	0.889648	1.46191	2.12402	3.38086	6.25879
		23.88	1.28516	1.37598	1.62793	2.42969	3.26465	3.75391			23.88	0.489258	0.897461	1.48145	2.13184	3.38867	6.26074
		23.98	1.28711	1.37402	1.62598	2.42773	3.27246	3.75			23.98	0.49707	0.895508	1.47949	2.13379	3.38672	6.26855
		24.08	1.28711	1.37598	1.62988	2.44727	3.28613	3.76367			24.08	0.499023	0.895508	1.49316	2.13379	3.38672	6.27051
		24.18	1.30469	1.38965	1.63965	2.45508	3.30371	3.78906			24.18	0.49707	0.915039	1.49121	2.1416	3.39844	6.28809
		24.28	1.32031	1.40527	1.64941	2.47266	3.3252	3.80469			24.28	0.510742	0.90918	1.50488	2.15527	3.40039	6.28418
		24.38	1.3125	1.39746	1.6416	2.46875	3.31738	3.79297			24.38	0.500977	0.905273	1.49512	2.1377	3.38867	6.28223
		24.48	1.31836	1.40332	1.64746	2.48047	3.33301	3.83008			24.48	0.506836	0.905273	1.49316	2.15527	3.38867	6.28809
		24.58	1.33398	1.41309	1.64746	2.48438	3.35254	3.83203			24.58	0.506836	0.913086	1.50098	2.15137	3.39648	6.30566
		24.68	1.33398	1.4248	1.66309	2.50586	3.37402	3.85156			24.68	0.514648	0.930664	1.51855	2.17285	3.39844	6.31934
		24.78	1.33789	1.4248	1.66113	2.50195	3.37402	3.84375			24.78	0.508789	0.928711	1.50488	2.16504	3.39844	6.31152
		24.88	1.3457	1.4248	1.64746	2.50781	3.38965	3.84961			24.88	0.514648	0.926758	1.50293	2.16309	3.39453	6.31738
		24.98	1.34961	1.43262	1.66699	2.51953	3.39551	3.87305			24.98	0.508789	0.93457	1.50293	2.16309	3.40039	6.31934
		25.08	1.34961	1.43848	1.66113	2.52148	3.40723	3.88672			25.08	0.512695	0.928711	1.51465	2.16504	3.40039	6.32324
		25.18	1.35938	1.44824	1.67871	2.53125	3.41699	3.89258			25.18	0.518555	0.938477	1.5127	2.1748	3.41797	6.34082
		25.28	1.36328	1.44238	1.66699	2.53711	3.41309	3.9082			25.28	0.516602	0.93457	1.50879	2.1709	3.4082	6.33887
		25.38	1.36914	1.46191	1.67676	2.53711	3.43262	3.91992			25.38	0.508789	0.93457	1.52051	2.1709	3.4082	6.34277
		25.48	1.37695	1.46777	1.67676	2.54883	3.43652	3.93555			25.48	0.512695	0.940429	1.51465	2.17676	3.41016	6.35059
		25.58	1.37109	1.45605	1.67871	2.54297	3.43652	3.92383			25.58	0.508789	0.926758	1.49512	2.17676	3.41016	6.34473
		25.68	1.36914	1.46582	1.68848	2.56055	3.43457	3.94141			25.68	0.512695	0.924805	1.50488	2.17676	3.41211	6.34082
		25.78	1.37695	1.47363	1.7002	2.56836	3.45605	3.96094			25.78	0.518555	0.936523	1.52441	2.1748	3.41797	6.3584
		25.88	1.40039	1.48535	1.7002	2.57227	3.45605	3.96289			25.88	0.520508	0.94043	1.5166	2.18652	3.41797	6.36816
		25.98	1.4082	1.48926	1.69824	2.58203	3.47363	3.97656			25.98	0.530273	0.938477	1.51465	2.18652	3.42188	6.37207
		26.08	1.41211	1.48926	1.7041	2.58203	3.47949	3.98828			26.08	0.522461	0.938477	1.51855	2.18652	3.42969	6.37207
		26.18	1.41406	1.48535	1.70605	2.58008	3.48535	4.00195			26.18	0.516602	0.946289	1.50488	2.18652	3.41797	6.37207
		26.28	1.41992	1.50488	1.71191	2.58203	3.49707	4.00391			26.28	0.52832	0.938477	1.5127	2.19434	3.42188	6.37207
		26.38	1.43359	1.50488	1.70605	2.58398	3.49316	4.00977			26.38	0.52832	0.936523	1.52051	2.19238	3.41602	6.37793
		26.48	1.43555	1.52051	1.72559	2.60547	3.52051	4.01953			26.48	0.536133	0.944336	1.52051	2.19238	3.42578	6.3877
		26.58	1.44727	1.52637	1.72754	2.60938	3.53223	4.03906			26.58	0.538086	0.946289	1.52051	2.2002	3.4375	6.39941
		26.68	1.45898	1.52637	1.73926	2.62109	3.53613	4.05273			26.68	0.541992	0.946289	1.52441	2.21387	3.43945	6.40137
		26.78	1.45508	1.53223	1.7373	2.62695	3.5498	4.05859			26.78	0.536133	0.952148	1.52246	2.20215	3.42578	6.38965
		26.88	1.47656	1.5459	1.75488	2.64063	3.56543	4.08984			26.88	0.545898	0.967773	1.54004	2.22363	3.44727	6.40137
		26.98	1.47266	1.5459	1.75293	2.64063	3.55762	4.10547			26.98	0.543945	0.959962	1.52637	2.20996	3.45313	6.39355
		27.08	1.47852	1.55762	1.7666	2.65234	3.58301	4.11328			27.08	0.557617	0.977539	1.53613	2.21582	3.45898	6.40137
		27.18	1.49609	1.55371	1.76855	2.66016	3.58496	4.12109			27.18	0.55957	0.967773	1.54004	2.21582	3.4668	6.40918
		27.28	1.50195	1.5498	1.76074	2.6582	3.59668	4.14063			27.28	0.557617	0.967773	1.5459	2.22363	3.46094	6.40137
		27.38	1.48828	1.54395	1.76855	2.65039	3.59668	4.14648			27.38	0.545898	0.959961	1.52637	2.20605	3.44922	6.39355
		27.48	1.49805	1.55566	1.76855	2.66797	3.60645	4.15234			27.48	0.56543	0.958008	1.55176	2.21582	3.4668	6.40723
		27.58	1.50195	1.55566	1.77637	2.66797	3.61426	4.16797			27.58	0.567383	0.961914	1.54004	2.20215	3.45703	6.40918
		27.68	1.50781	1.55566	1.78809	2.67578	3.63379	4.18164			27.68	0.567383	0.967773	1.55176	2.20215	3.45703	6.41699
		27.78	1.51953	1.56543	1.79004	2.68164	3.63379	4.20117			27.78	0.571289	0.975586	1.55176	2.21387	3.45703	6.41113
		27.88	1.50586	1.55957	1.7959	2.67578	3.64355	4.21094			27.88	0.573242	0.973633	1.54004	2.20215	3.45703	6.40918
		27.98	1.5332	1.57324	1.81543	2.69531	3.65137	4.23828			27.98	0.575195	0.973632	1.55176	2.22168	3.46484	6.4248
		28.08	1.51953	1.57715	1.80957	2.70117	3.65527	4.24023			28.08	0.579102	0.969727	1.55176	2.21582	3.46289	6.42285
		28.18	1.53906	1.57715	1.81934	2.7207	3.66504	4.25391			28.18	0.581055	0.985352	1.56543	2.22754	3.4707	6.43066
		28.28	1.54688	1.57324	1.82715	2.72852	3.68457	4.26172			28.28	0.577148	0.987305	1.56152	2.22363	3.4668	6.43262
		28.38	1.54883	1.58887	1.83105	2.73047	3.69238	4.28125			28.38	0.581055	0.979492	1.56348	2.22559	3.4707	6.44043
		28.48	1.55078	1.59473	1.83691	2.73047	3.70801	4.29297			28.48	0.579102	0.985352	1.56543	2.22754	3.47656	6.43262
		28.58	1.56641	1.59668	1.85059	2.75781	3.73535	4.3125			28.58	0.59082	0.987305	1.56543	2.23535	3.49023	6.44238
		28.68	1.56641	1.60449	1.84668	2.75977	3.73535	4.32227			28.68	0.594727	0.987305	1.55957	2.2334	3.48633	6.44629
		28.78	1.56641	1.61621	1.8584	2.77148	3.74512	4.32227			28.78	0.600586	0.987305	1.57129	2.2334	3.48047	6.45215
		28.88	1.56836	1.60645	1.85059	2.76172	3.74316	4.33594			28.88	0.59082	0.991211	1.56348	2.22559	3.4707	6.46191
		28.98	1.57617	1.60449	1.85645	2.75977	3.77051	4.33984			28.98	0.577148	0.975587	1.56348	2.22363	3.47656	6.4502
		29.08	1.58594	1.62012	1.87402	2.7793	3.79199	4.36133			29.08	0.588867	0.995117	1.57129	2.23145	3.47852	6.45801
		29.18	1.56641	1.61426	1.87988	2.76758	3.78418	4.35352			29.18	0.569336	0.985352	1.56348	2.22559	3.47461	6.4502
		29.28	1.58398	1.62402	1.88574	2.78516	3.80957	4.37891			29.28	0.594727	0.983398	1.56934	2.23145	3.47852	6.46777
		29.38	1.57813	1.61621	1.87793	2.7832	3.81543	4.38477			29.38	0.581055	0.979492	1.56348	2.21582	3.46875	6.46191
		29.48	1.56836	1.61426	1.87793	2.76758	3.81348	4.38281			29.48	0.567383	0.96582	1.54199	2.21387	3.46094	6.45215
		29.58	1.57617	1.61621	1.88184	2.7793	3.82715	4.39453			29.58	0.571289	0.958008	1.55371	2.21582	3.46875	6.45215
		29.68	1.58203	1.62012	1.88965	2.79297	3.84668	4.41406			29.68	0.583008	0.961914	1.54785	2.22754	3.46289	6.46387
		29.78	1.58398	1.61035	1.8916	2.79883	3.84668	4.41406			29.78	0.581055	0.959961	1.5459	2.21973	3.46289	6.46191
		29.88	1.58594	1.6123	1.89355	2.79883	3.84473	4.41211			29.88	0.586914	0.954102	1.54395	2.21387	3.46484	6.46777
		29.98	1.59766	1.62598	1.90723	2.80664	3.85645	4.43945			29.98	0.59668	0.96582	1.55176	2.22168	3.47852	6.47754
		30.08	1.59766	1.62793	1.91895	2.82227	3.87598	4.45313			30.08	0.588867	0.973633	1.55176	2.22559	3.4707	6.48145
		30.18	1.60938	1.63574	1.9209	2.82227	3.8877	4.47266			30.18	0.592773	0.975586	1.55566	2.22559	3.47852	6.48535
		30.28	1.61328	1.63574	1.91895	2.82813	3.88965	4.47266			30.28	0.598633	0.975586	1.5498	2.22168	3.47852	6.47949
		30.38	1.61914	1.63574	1.92676	2.83984	3.89551	4.49219			30.38	0.59082	0.967773	1.55566	2.2334	3.47852	6.48926
		30.48	1.60938	1.63574	1.93066	2.83984	3.91309	4.50391			30.48	0.59668	0.977539	1.55371	2.2373	3.48047	6.49316
		30.58	1.62891	1.63965	1.93848	2.85156	3.92676	4.50781			30.58	0.602539	0.979492	1.57324	2.24512	3.48047	6.49316
		30.68	1.61719	1.6416	1.94629	2.85742	3.94043	4.50977			30.68	0.600586	0.96582	1.56152	2.2334	3.48047	6.49902
		30.78	1.625	1.64355	1.95605	2.85742	3.9502	4.51172			30.78	0.604492	0.973633	1.5498	2.2334	3.48438	6.49707
		30.88	1.62109	1.63574	1.95215	2.85742	3.94629	4.52344			30.88	0.588867	0.96582	1.5459	2.22559	3.48242	6.49316
		30.98	1.62891	1.65527	1.96777	2.87109	3.97363	4.54297			30.98	0.600586	0.967774	1.55371	2.2334	3.48047	6.50488
		31.08	1.63672	1.67676	1.98145	2.87891	3.99512	4.5625			31.08	0.608398	0.987305	1.55176	2.24707	3.49609	6.52051
		31.18	1.62891	1.65723	1.97949	2.88672	4.00293	4.56445			31.18	0.600586	0.969727	1.55176	2.24316	3.47852	6.50098
		31.28	1.62695	1.65723	1.98535	2.89063	4.00684	4.57422			31.28	0.606445	0.975586	1.56348	2.23535	3.48047	6.51074
		31.38	1.64648	1.67285	1.99902	2.91016	4.02637	4.60156			31.38	0.620117	0.989258	1.57324	2.24512	3.48047	6.51074
		31.48	1.63672	1.6748	2.00684	2.91016	4.03418	4.59961			31.48	0.616211	0.985351	1.56152	2.25293	3.48437	6.51855
		31.58	1.64063	1.66699	2.00098	2.91406	4.02832	4.61523			31.58	0.606445	0.977539	1.55762	2.23926	3.48242	6.50488
		31.68	1.63867	1.68457	2.01074	2.91992	4.05371	4.62305			31.68	0.618164	0.995117	1.56348	2.25293	3.48047	6.51074
		31.78	1.63867	1.6748	2.00684	2.92188	4.05566	4.63086			31.78	0.612305	0.977539	1.56152	2.24707	3.48047	6.50293
		31.88	1.64648	1.69238	2.01855	2.94727	4.07324	4.65039			31.88	0.616211	0.995117	1.56152	2.24512	3.48828	6.50879
		31.98	1.64648	1.69434	2.02637	2.95703	4.08887	4.66992			31.98	0.612305	0.993165	1.56152	2.24902	3.47656	6.5166
		32.08	1.66211	1.70996	2.04199	2.97656	4.10254	4.67969			32.08	0.633789	1.00488	1.57715	2.25098	3.49609	6.51855
		32.18	1.66016	1.70801	2.04004	2.96875	4.10645	4.69141			32.18	0.620117	0.99707	1.5752	2.25488	3.48828	6.52246
		32.28	1.66797	1.72363	2.05957	2.98828	4.12207	4.70508			32.28	0.62793	1.00684	1.5752	2.27637	3.48828	6.53027
		32.38	1.6582	1.71777	2.0498	2.99023	4.12402	4.70313			32.38	0.620117	0.987305	1.57129	2.25684	3.48828	6.52246
		32.48	1.66797	1.73535	2.05176	3	4.12598	4.71289			32.48	0.618164	0.997071	1.57324	2.25488	3.48047	6.52051
		32.58	1.67773	1.74512	2.05762	3.02148	4.14551	4.74023			32.58	0.629883	1.00684	1.57324	2.27246	3.49609	6.54004
		32.68	1.67773	1.74707	2.05762	3.01758	4.14551	4.74219			32.68	0.618164	0.99707	1.57324	2.2666	3.49023	6.52246
		32.78	1.68555	1.75488	2.07715	3.0293	4.15332	4.75977			32.78	0.629883	1.00684	1.58105	2.2627	3.48828	6.54004
		32.88	1.68555	1.7627	2.08105	3.04102	4.17285	4.77344			32.88	0.629883	1.00684	1.57324	2.27441	3.49609	6.53223
		32.98	1.69922	1.77637	2.09668	3.04883	4.18652	4.79297			32.98	0.637695	1.01855	1.59277	2.28418	3.50977	6.55957
		33.08	1.70703	1.76465	2.09863	3.04883	4.19238	4.80078			33.08	0.639648	1.02246	1.59863	2.29199	3.50586	6.5498
		33.18	1.70703	1.78418	2.09863	3.05859	4.21191	4.80273			33.18	0.647461	1.0166	1.59277	2.29395	3.51172	6.55371
		33.28	1.71875	1.77832	2.10254	3.07031	4.21777	4.81445			33.28	0.639648	1.02832	1.59668	2.29395	3.51953	6.55176
		33.38	1.71094	1.77637	2.09668	3.05859	4.21191	4.82031			33.38	0.629883	1.01465	1.5752	2.28613	3.51172	6.54199
		33.48	1.71875	1.80371	2.11035	3.07813	4.24121	4.83398			33.48	0.645508	1.02832	1.59082	2.28613	3.51953	6.55762
		33.58	1.72656	1.80566	2.10645	3.08789	4.24316	4.8418			33.58	0.647461	1.0166	1.59277	2.29004	3.51758	6.55957
		33.68	1.72656	1.80566	2.1084	3.10742	4.25488	4.86133			33.68	0.639648	1.0166	1.59277	2.2959	3.51758	6.55957
		33.78	1.72852	1.80371	2.12598	3.11914	4.27246	4.86328			33.78	0.645508	1.02637	1.59277	2.28613	3.51953	6.55957
		33.88	1.73633	1.81738	2.13965	3.13086	4.30176	4.88281			33.88	0.65918	1.03613	1.6123	2.29395	3.52734	6.57129
		33.98	1.73633	1.82129	2.13574	3.12695	4.30371	4.89844			33.98	0.647461	1.03613	1.60059	2.29199	3.53516	6.55957
		34.08	1.74805	1.82715	2.13965	3.13086	4.31543	4.91211			34.08	0.651367	1.03613	1.6123	2.2959	3.5293	6.57129
		34.18	1.74805	1.8252	2.12793	3.13867	4.31543	4.91211			34.18	0.647461	1.02832	1.60254	2.28418	3.52539	6.55957
		34.28	1.75586	1.83496	2.14746	3.1582	4.33496	4.92969			34.28	0.647461	1.04199	1.62012	2.30371	3.53711	6.57129
		34.38	1.75977	1.83496	2.14746	3.16992	4.35449	4.95117			34.38	0.65918	1.04395	1.62207	2.30371	3.5293	6.57129
		34.48	1.75977	1.84668	2.15918	3.16992	4.36816	4.96484			34.48	0.65918	1.0498	1.61426	2.2959	3.54102	6.56152
		34.58	1.75781	1.84473	2.16113	3.16992	4.3623	4.97266			34.58	0.647461	1.05371	1.62207	2.30371	3.53906	6.56934
		34.68	1.77344	1.86426	2.16895	3.19727	4.39355	4.98438			34.68	0.65918	1.06738	1.62402	2.31348	3.55078	6.5791
		34.78	1.7793	1.86621	2.17871	3.19922	4.40723	5.00391			34.78	0.666992	1.05957	1.62402	2.31738	3.55078	6.58301
		34.88	1.79102	1.87793	2.19043	3.21094	4.41504	5.02539			34.88	0.672852	1.0752	1.64355	2.31738	3.56055	6.59082
		34.98	1.78711	1.87793	2.18652	3.20313	4.42285	5.02344			34.98	0.651367	1.06934	1.62598	2.31348	3.56055	6.58105
		35.08	1.79883	1.87793	2.19043	3.2207	4.43457	5.04102			35.08	0.661133	1.05957	1.63574	2.31738	3.55078	6.57129
		35.18	1.79688	1.90332	2.2002	3.22852	4.44434	5.05273			35.18	0.668945	1.07715	1.64355	2.31543	3.55664	6.58887
		35.28	1.79688	1.90527	2.19629	3.22852	4.45215	5.06055			35.28	0.657227	1.07324	1.6416	2.32324	3.56445	6.5791
		35.38	1.80078	1.89551	2.2002	3.2207	4.45605	5.05273			35.38	0.661133	1.07129	1.6416	2.31738	3.5625	6.58301
		35.48	1.80664	1.91309	2.21973	3.23828	4.47559	5.08203			35.48	0.666992	1.07715	1.6416	2.31348	3.56836	6.58301
		35.58	1.81445	1.91113	2.20801	3.24805	4.4834	5.08008			35.58	0.655273	1.08496	1.64941	2.32129	3.56445	6.5791
		35.68	1.82031	1.91504	2.21973	3.26758	4.4873	5.0918			35.68	0.666992	1.08496	1.64355	2.32324	3.57031	6.5791
		35.78	1.81641	1.91699	2.21777	3.26953	4.49316	5.10156			35.78	0.65918	1.08301	1.64941	2.3252	3.57617	6.58105
		35.88	1.82031	1.9248	2.22949	3.27734	4.50488	5.12109			35.88	0.666992	1.07715	1.66309	2.3252	3.57031	6.58887
		35.98	1.82617	1.94434	2.23926	3.29688	4.51465	5.14453			35.98	0.686523	1.09473	1.66309	2.3252	3.58789	6.58887
		36.08	1.83008	1.93652	2.24707	3.30078	4.52637	5.1543			36.08	0.680664	1.09668	1.6709	2.33301	3.58203	6.60059
		36.18	1.82617	1.93652	2.24121	3.30859	4.53418	5.16211			36.18	0.668945	1.09668	1.66113	2.32715	3.58203	6.59082
		36.28	1.83789	1.94434	2.24707	3.32031	4.5459	5.16992			36.28	0.686523	1.1084	1.67285	2.33301	3.58789	6.6084
		36.38	1.8418	1.94434	2.25488	3.31641	4.55371	5.18945			36.38	0.688477	1.10449	1.66895	2.32129	3.58398	6.60645
		36.48	1.83984	1.94434	2.24902	3.32031	4.5459	5.20117			36.48	0.680664	1.09668	1.66699	2.31738	3.58789	6.60254
		36.58	1.83789	1.94238	2.24707	3.32813	4.54395	5.20117			36.58	0.666992	1.08496	1.66895	2.31152	3.5957	6.59668
		36.68	1.85352	1.9541	2.25488	3.33594	4.56348	5.2207			36.68	0.686523	1.09668	1.6709	2.32324	3.59766	6.61816
		36.78	1.85156	1.94629	2.25879	3.33984	4.56543	5.23242			36.78	0.672852	1.08887	1.66699	2.32324	3.58984	6.61035
		36.88	1.85547	1.94434	2.25879	3.35938	4.58301	5.26367			36.88	0.686523	1.09668	1.68066	2.33496	3.60742	6.62207
		36.98	1.85742	1.9541	2.26855	3.35938	4.59473	5.26172			36.98	0.688477	1.09473	1.68262	2.33301	3.60742	6.62793
		37.08	1.86914	1.94824	2.26074	3.36133	4.58691	5.25781			37.08	0.672852	1.08887	1.66699	2.31738	3.59961	6.61426
		37.18	1.86914	1.94238	2.2666	3.36719	4.59277	5.27148			37.18	0.666992	1.09473	1.66113	2.31543	3.59961	6.61035
		37.28	1.86133	1.94824	2.2666	3.36914	4.6084	5.28516			37.28	0.678711	1.08887	1.66504	2.31543	3.59961	6.61816
		37.38	1.86133	1.94043	2.27246	3.37305	4.62012	5.29492			37.38	0.672852	1.08887	1.66504	2.32715	3.60156	6.62402
		37.48	1.86719	1.93457	2.2666	3.37891	4.61426	5.30859			37.48	0.674805	1.09473	1.66113	2.31543	3.60742	6.62988
		37.58	1.875	1.94238	2.27832	3.39063	4.6416	5.32227			37.58	0.688477	1.1084	1.67285	2.32324	3.61719	6.63965
		37.68	1.85352	1.92871	2.27051	3.37891	4.63574	5.32617			37.68	0.661133	1.08887	1.66504	2.31543	3.60156	6.62012
		37.78	1.86523	1.94629	2.27832	3.39844	4.65527	5.33984			37.78	0.678711	1.09863	1.66504	2.32715	3.60742	6.63965
		37.88	1.85742	1.92676	2.27051	3.39063	4.65137	5.3418			37.88	0.668945	1.08691	1.66113	2.31543	3.60156	6.62793
		37.98	1.86328	1.94043	2.28418	3.4082	4.67871	5.36719			37.98	0.678711	1.09473	1.66113	2.32129	3.61523	6.63965
		38.08	1.84766	1.92676	2.28223	3.40234	4.67676	5.37305			38.08	0.678711	1.08887	1.65723	2.31738	3.59961	6.63184
		38.18	1.86523	1.93652	2.28809	3.41602	4.70215	5.39453			38.18	0.688477	1.10254	1.6709	2.32324	3.61719	6.64941
		38.28	1.85938	1.93262	2.28809	3.41016	4.69238	5.39063			38.28	0.68457	1.09668	1.66309	2.31348	3.60742	6.63965
		38.38	1.86719	1.93848	2.2998	3.42969	4.70801	5.4043			38.38	0.69043	1.08887	1.66309	2.3252	3.61914	6.65137
		38.48	1.86914	1.94238	2.28809	3.42773	4.71191	5.41211			38.48	0.698242	1.09277	1.66113	2.31543	3.60156	6.65332
		38.58	1.87695	1.94824	2.2998	3.43945	4.71777	5.42578			38.58	0.692383	1.09863	1.65332	2.31543	3.60742	6.65332
		38.68	1.86133	1.94238	2.28809	3.43945	4.7041	5.42188			38.68	0.678711	1.08496	1.65137	2.31348	3.59961	6.6416
		38.78	1.86719	1.95605	2.2998	3.43945	4.71582	5.44141			38.78	0.69043	1.09863	1.66504	2.31543	3.60742	6.66113
		38.88	1.85742	1.94434	2.28809	3.43945	4.72363	5.44336			38.88	0.678711	1.0791	1.65332	2.31543	3.60938	6.64941
		38.98	1.86719	1.94824	2.29785	3.4375	4.72754	5.46094			38.98	0.678711	1.08496	1.65137	2.30566	3.60742	6.65137
		39.08	1.86523	1.95215	2.2959	3.44727	4.74316	5.4707			39.08	0.678711	1.08691	1.65332	2.30371	3.60938	6.65527
		39.18	1.86914	1.93848	2.29199	3.45117	4.74707	5.47461			39.18	0.670898	1.0791	1.65332	2.30371	3.60156	6.65332
		39.28	1.87891	1.94629	2.30566	3.4707	4.76465	5.5			39.28	0.678711	1.08691	1.65332	2.32324	3.60742	6.65918
		39.38	1.875	1.94238	2.2998	3.45898	4.76074	5.50195			39.38	0.668945	1.0791	1.64551	2.30566	3.59961	6.65918
		39.48	1.875	1.9541	2.31738	3.47656	4.78418	5.51953			39.48	0.674805	1.08496	1.65918	2.31152	3.60547	6.6709
		39.58	1.90234	1.9541	2.32715	3.48828	4.79199	5.54297			39.58	0.68457	1.10254	1.6709	2.32324	3.61523	6.68652
		39.68	1.87695	1.94238	2.30762	3.48047	4.78418	5.52344			39.68	0.676758	1.08691	1.65137	2.30371	3.60742	6.68066
		39.78	1.88867	1.95605	2.32715	3.48828	4.81152	5.54102			39.78	0.678711	1.08691	1.66113	2.31348	3.60938	6.7002
		39.88	1.89648	1.95605	2.32715	3.50781	4.8252	5.56836			39.88	0.698242	1.09863	1.67285	2.32129	3.625	6.70215
		39.98	1.88672	1.94434	2.32715	3.50977	4.8252	5.5625			39.98	0.688477	1.09473	1.67285	2.31543	3.61914	6.70996
		40.08	1.88867	1.94434	2.31934	3.51953	4.83496	5.58008			40.08	0.686523	1.08691	1.67285	2.31738	3.60938	6.72168
		40.18	1.89648	1.94043	2.33496	3.51758	4.83301	5.58984			40.18	0.688477	1.08691	1.66113	2.32129	3.61719	6.71973
		40.28	1.89844	1.94629	2.3291	3.5293	4.85254	5.60156			40.28	0.696289	1.09473	1.67285	2.31543	3.62695	6.73145
		40.38	1.91016	1.96582	2.34082	3.53906	4.86621	5.62109			40.38	0.709961	1.09668	1.68262	2.3252	3.64063	6.73926
		40.48	1.90625	1.95605	2.34082	3.53125	4.87402	5.62305			40.48	0.69043	1.09668	1.66309	2.32129	3.62891	6.73926
		40.58	1.89648	1.94434	2.34668	3.54883	4.88379	5.625			40.58	0.696289	1.08887	1.66504	2.3252	3.62695	6.73145
		40.68	1.9043	1.95215	2.35645	3.54688	4.88379	5.64063			40.68	0.698242	1.07715	1.66113	2.3291	3.62891	6.73926
		40.78	1.89844	1.94629	2.36035	3.55078	4.88379	5.64648			40.78	0.69043	1.06738	1.65332	2.31543	3.61914	6.73145
		40.88	1.90625	1.94238	2.37012	3.55859	4.89355	5.6543			40.88	0.688477	1.0752	1.65332	2.32324	3.60742	6.72949
		40.98	1.92773	1.96387	2.37988	3.57813	4.91309	5.68164			40.98	0.708008	1.07715	1.66113	2.34082	3.62695	6.74121
		41.08	1.92773	1.95801	2.3877	3.58008	4.91504	5.69531			41.08	0.711914	1.08496	1.65527	2.34668	3.62891	6.75293
		41.18	1.93555	1.95996	2.3877	3.59375	4.93262	5.71094			41.18	0.713867	1.08496	1.64941	2.34473	3.62695	6.74902
		41.28	1.9375	1.96582	2.3877	3.59961	4.93457	5.71875			41.28	0.708008	1.08887	1.65332	2.34473	3.62695	6.75293
		41.38	1.9375	1.97363	2.3877	3.5957	4.94238	5.72852			41.38	0.696289	1.07715	1.66113	2.34277	3.62891	6.74902
		41.48	1.94531	1.97559	2.40723	3.60742	4.9541	5.75195			41.48	0.708008	1.08496	1.66309	2.33496	3.63672	6.73926
		41.58	1.94922	1.98535	2.39941	3.61914	4.9541	5.75391			41.58	0.708008	1.08887	1.66504	2.34473	3.64063	6.74902
		41.68	1.95703	1.99512	2.40723	3.63867	4.97363	5.76953			41.68	0.71582	1.09668	1.67285	2.35449	3.64844	6.77051
		41.78	1.93945	1.9873	2.41113	3.64063	4.98535	5.76367			41.78	0.709961	1.08496	1.65332	2.34668	3.62891	6.75879
		41.88	1.95313	2.00098	2.4248	3.6543	5.00293	5.78125			41.88	0.708008	1.09668	1.6709	2.35254	3.63867	6.7666
		41.98	1.96094	2.0166	2.43262	3.66211	5.0127	5.80273			41.98	0.717773	1.09863	1.67285	2.35449	3.64063	6.78027
		42.08	1.9668	2.03418	2.43848	3.67383	5.04199	5.82422			42.08	0.731445	1.10645	1.69238	2.35449	3.64844	6.78223
		42.18	1.97461	2.03613	2.44629	3.67773	5.04395	5.82422			42.18	0.719727	1.11426	1.68262	2.3623	3.64844	6.78223
		42.28	1.98047	2.04004	2.44824	3.68164	5.06348	5.83398			42.28	0.731445	1.1084	1.68652	2.35645	3.66016	6.79004
		42.38	1.9707	2.03809	2.4541	3.67969	5.05957	5.84375			42.38	0.72168	1.09863	1.67676	2.35059	3.64453	6.77441
		42.48	1.9668	2.03613	2.44824	3.67969	5.07324	5.85156			42.48	0.71582	1.10449	1.68262	2.35254	3.63867	6.78027
		42.58	1.98633	2.04395	2.46777	3.6875	5.08301	5.87109			42.58	0.729492	1.10645	1.69238	2.36621	3.63867	6.7998
		42.68	1.97656	2.04395	2.44824	3.6875	5.09082	5.86328			42.68	0.725586	1.10645	1.67285	2.3623	3.63867	6.78223
		42.78	1.97852	2.04395	2.46582	3.69922	5.09473	5.88086			42.78	0.717773	1.09863	1.6748	2.36621	3.63867	6.78027
		42.88	1.98633	2.05566	2.47949	3.70703	5.12207	5.90234			42.88	0.729492	1.10645	1.6748	2.37402	3.63867	6.7998
		42.98	1.98633	2.04395	2.4873	3.70898	5.12402	5.89453			42.98	0.709961	1.09473	1.6709	2.36426	3.63867	6.78027
		43.08	1.99805	2.06152	2.50684	3.72656	5.13379	5.90039			43.08	0.71582	1.11426	1.68066	2.37402	3.63867	6.79785
		43.18	2.00586	2.06738	2.51074	3.72852	5.13379	5.92383			43.18	0.71582	1.11621	1.68848	2.37402	3.63672	6.79785
		43.28	2.01172	2.06738	2.51855	3.74023	5.15332	5.93359			43.28	0.72168	1.1084	1.69434	2.37402	3.64844	6.80371
		43.38	2.00781	2.05566	2.51855	3.75	5.16699	5.94922			43.38	0.717773	1.11621	1.69434	2.37402	3.64648	6.80762
		43.48	2.02734	2.0752	2.53418	3.75781	5.18262	5.9707			43.48	0.727539	1.11816	1.70996	2.37402	3.66602	6.80957
		43.58	2.01953	2.06738	2.53223	3.76172	5.18652	5.97461			43.58	0.709961	1.11816	1.69629	2.37793	3.66406	6.81348
		43.68	2.03711	2.08496	2.55762	3.78125	5.2041	5.99219			43.68	0.727539	1.12598	1.70605	2.38574	3.67773	6.8291
		43.78	2.03516	2.08301	2.55957	3.7793	5.21387	6.00195			43.78	0.717773	1.12598	1.70996	2.38574	3.66797	6.83105
		43.88	2.03516	2.08301	2.55566	3.78711	5.20605	6.00195			43.88	0.709961	1.12598	1.7041	2.38184	3.66016	6.81152
		43.98	2.04688	2.09473	2.5752	3.79688	5.23145	6.01953			43.98	0.723633	1.12598	1.70215	2.38184	3.67383	6.81738
		44.08	2.04688	2.10254	2.58691	3.80469	5.2334	6.03125			44.08	0.729492	1.12598	1.72168	2.39355	3.67188	6.8291
		44.18	2.05859	2.1084	2.58105	3.82227	5.24512	6.04492			44.18	0.737305	1.12598	1.71582	2.3877	3.67773	6.82324
		44.28	2.06641	2.11426	2.60645	3.83594	5.2627	6.0625			44.28	0.737305	1.1377	1.71973	2.39355	3.68945	6.84082
		44.38	2.06641	2.10645	2.60059	3.83008	5.2627	6.05469			44.38	0.737305	1.12598	1.71973	2.38379	3.66797	6.8291
		44.48	2.06836	2.11426	2.6084	3.83008	5.28418	6.07422			44.48	0.731445	1.12598	1.72559	2.38574	3.67578	6.8291
		44.58	2.06836	2.11621	2.61816	3.83008	5.29395	6.07031			44.58	0.74707	1.12793	1.72949	2.38184	3.67773	6.83105
		44.68	2.07227	2.1084	2.62207	3.83008	5.29004	6.08203			44.68	0.733398	1.1123	1.71582	2.37598	3.67383	6.83105
		44.78	2.06836	2.11621	2.62988	3.8418	5.30371	6.10547			44.78	0.74707	1.12598	1.72559	2.38574	3.6875	6.84277
		44.88	2.07617	2.12793	2.6084	3.83789	5.30566	6.09375			44.88	0.741211	1.12012	1.72168	2.38574	3.68164	6.83105
		44.98	2.06836	2.12598	2.61816	3.8418	5.31543	6.0957			44.98	0.731445	1.1084	1.71387	2.38574	3.67969	6.83105
		45.08	2.07813	2.12793	2.61816	3.85156	5.3252	6.11328			45.08	0.741211	1.11426	1.71582	2.39551	3.67773	6.84082
		45.18	2.07422	2.13184	2.61816	3.84961	5.32324	6.11133			45.18	0.729492	1.12402	1.71973	2.39355	3.67969	6.83887
		45.28	2.08789	2.1377	2.61035	3.86914	5.33496	6.13086			45.28	0.729492	1.11816	1.71387	2.39355	3.67188	6.84277
		45.38	2.08398	2.13184	2.61621	3.86719	5.34082	6.14258			45.38	0.723633	1.11621	1.71973	2.38184	3.67383	6.83691
		45.48	2.0957	2.14355	2.62598	3.88281	5.3584	6.16211			45.48	0.737305	1.13184	1.74121	2.40137	3.6875	6.85059
		45.58	2.09961	2.12793	2.62988	3.88086	5.36816	6.16602			45.58	0.729492	1.12988	1.73535	2.39551	3.67188	6.85059
		45.68	2.10742	2.14551	2.63965	3.89844	5.36621	6.17188			45.68	0.727539	1.12793	1.7334	2.39355	3.68164	6.85449
		45.78	2.11914	2.15723	2.65527	3.91797	5.38379	6.18945			45.78	0.739258	1.12598	1.74512	2.40527	3.6875	6.86816
		45.88	2.09961	2.14551	2.6416	3.91016	5.37793	6.19336			45.88	0.719727	1.11816	1.72559	2.38574	3.66797	6.85254
		45.98	2.10938	2.14551	2.65527	3.91797	5.38379	6.20117			45.98	0.727539	1.13379	1.74121	2.39746	3.67969	6.8584
		46.08	2.11719	2.14941	2.66113	3.92188	5.39551	6.21289			46.08	0.731445	1.13574	1.7334	2.39746	3.6875	6.86035
		46.18	2.11719	2.15332	2.65918	3.92578	5.41309	6.22852			46.18	0.727539	1.1377	1.74121	2.39355	3.68555	6.85645
		46.28	2.11719	2.15723	2.66699	3.94336	5.41895	6.25391			46.28	0.723633	1.12988	1.73535	2.39746	3.67969	6.8623
		46.38	2.12891	2.15723	2.67285	3.95117	5.42676	6.26563			46.38	0.72168	1.12793	1.74316	2.39746	3.69141	6.87402
		46.48	2.12891	2.14551	2.6748	3.95117	5.43262	6.27148			46.48	0.717773	1.12598	1.73145	2.3916	3.6875	6.87012
		46.58	2.12891	2.15332	2.68066	3.9707	5.44434	6.27344			46.58	0.729492	1.12988	1.74316	2.39746	3.69141	6.87012
		46.68	2.13086	2.16504	2.67871	3.9707	5.44434	6.29102			46.68	0.729492	1.13574	1.74316	2.3877	3.68945	6.87402
		46.78	2.11914	2.14746	2.67871	3.96094	5.45215	6.29688			46.78	0.717773	1.11816	1.73145	2.38379	3.67969	6.87012
		46.88	2.13672	2.15723	2.69043	3.97461	5.46387	6.32227			46.88	0.729492	1.12402	1.73145	2.39551	3.69727	6.88184
		46.98	2.13867	2.15723	2.69043	3.98828	5.47559	6.32422			46.98	0.72168	1.13769	1.74316	2.40332	3.69141	6.88184
		47.08	2.12891	2.15527	2.68848	3.98828	5.46387	6.32031			47.08	0.708008	1.11621	1.73535	2.39551	3.68945	6.87012
		47.18	2.13477	2.15527	2.69629	3.99805	5.48926	6.33789			47.18	0.725586	1.12207	1.74902	2.39355	3.69727	6.8877
		47.28	2.13867	2.15723	2.7002	3.99805	5.4873	6.35156			47.28	0.711914	1.12012	1.74316	2.39746	3.69141	6.88184
		47.38	2.14063	2.15723	2.7002	4.00195	5.49316	6.35547			47.38	0.717773	1.11816	1.74707	2.3877	3.69727	6.8916
		47.48	2.14648	2.16309	2.71777	4.01953	5.50488	6.37305			47.48	0.729492	1.12598	1.74512	2.40137	3.70508	6.91113
		47.58	2.14648	2.14355	2.70801	4.01563	5.50488	6.37305			47.58	0.729492	1.11426	1.74121	2.39551	3.69922	6.90137
		47.68	2.14648	2.14551	2.71777	4.01953	5.50684	6.39063			47.68	0.727539	1.11816	1.73145	2.40137	3.69727	6.89941
		47.78	2.1582	2.15332	2.72949	4.03906	5.51465	6.39648			47.78	0.731445	1.12988	1.73145	2.39551	3.70898	6.91309
		47.88	2.16602	2.16113	2.73926	4.05078	5.52637	6.40234			47.88	0.745117	1.13574	1.75098	2.40527	3.70898	6.91895
		47.98	2.1582	2.15527	2.73535	4.04688	5.53418	6.41016			47.98	0.727539	1.12402	1.74121	2.39355	3.70508	6.91895
		48.08	2.17773	2.16699	2.74512	4.06055	5.54199	6.43164			48.08	0.74707	1.1377	1.75098	2.40332	3.71875	6.9209
		48.18	2.17969	2.1748	2.75098	4.07227	5.55371	6.44336			48.18	0.741211	1.14551	1.76074	2.40723	3.72266	6.92871
		48.28	2.18945	2.17871	2.75684	4.07031	5.56543	6.45508			48.28	0.74707	1.1377	1.76465	2.41309	3.7207	6.9209
		48.38	2.18359	2.18652	2.7627	4.08203	5.57715	6.47852			48.38	0.75293	1.14941	1.76465	2.41895	3.72266	6.93262
		48.48	2.17773	2.16699	2.74902	4.06836	5.57324	6.48438			48.48	0.739258	1.1377	1.75293	2.39746	3.71289	6.9209
		48.58	2.17773	2.17285	2.75488	4.07617	5.58105	6.49023			48.58	0.735352	1.13574	1.73926	2.40137	3.70703	6.91895
		48.68	2.17578	2.1748	2.76074	4.08789	5.58496	6.49805			48.68	0.739258	1.13574	1.75098	2.41309	3.70703	6.93066
		48.78	2.18164	2.18457	2.77832	4.10352	5.61035	6.50977			48.78	0.745117	1.14355	1.75098	2.4209	3.7168	6.93066
		48.88	2.17969	2.18457	2.77832	4.10156	5.6084	6.52148			48.88	0.731445	1.13965	1.74316	2.4248	3.70898	6.92285
		48.98	2.18555	2.1748	2.78223	4.11133	5.61426	6.5332			48.98	0.733398	1.1377	1.75488	2.41699	3.70898	6.9248
		49.08	2.18555	2.18066	2.7666	4.11719	5.62207	6.53906			49.08	0.727539	1.14551	1.74902	2.41113	3.70703	6.92676
		49.18	2.18164	2.17871	2.77832	4.11133	5.62598	6.54492			49.18	0.729492	1.13965	1.73535	2.41504	3.69922	6.92285
		49.28	2.19531	2.19238	2.79004	4.12891	5.63379	6.5625			49.28	0.727539	1.13574	1.75293	2.42676	3.71094	6.92871
		49.38	2.19727	2.19434	2.79785	4.14063	5.64551	6.58984			49.38	0.74707	1.15527	1.75488	2.43457	3.72656	6.93848
		49.48	2.18945	2.19434	2.79785	4.14063	5.65332	6.5918			49.48	0.729492	1.13769	1.7334	2.42676	3.7207	6.93848
		49.58	2.1875	2.18652	2.79004	4.13867	5.64746	6.59375			49.58	0.719727	1.12793	1.73145	2.41699	3.71094	6.92285
		49.68	2.1875	2.19629	2.7998	4.14844	5.66113	6.61328			49.68	0.725586	1.14551	1.73926	2.4248	3.72656	6.93262
		49.78	2.19922	2.19629	2.80762	4.16016	5.6748	6.625			49.78	0.731445	1.13965	1.74512	2.42871	3.73242	6.94043
		49.88	2.2168	2.19824	2.82129	4.16992	5.68652	6.65234			49.88	0.739258	1.14746	1.74512	2.43652	3.74805	6.94238
		49.98	2.21094	2.20605	2.81738	4.16992	5.69434	6.64453			49.98	0.72168	1.1377	1.74121	2.4248	3.74219	6.9502
		50.08	2.2168	2.20605	2.8291	4.1875	5.70605	6.6582			50.08	0.727539	1.15527	1.74121	2.44238	3.74023	6.9502
		50.18	2.20898	2.20215	2.8252	4.17383	5.70605	6.66406			50.18	0.731445	1.1416	1.7373	2.43652	3.74023	6.94629
		50.28	2.20703	2.2041	2.82715	4.16797	5.70605	6.66211			50.28	0.719727	1.15527	1.73145	2.43262	3.73828	6.94043
		50.38	2.21484	2.21387	2.83887	4.1875	5.72168	6.68945			50.38	0.739258	1.15723	1.7334	2.44434	3.74609	6.9502
		50.48	2.22852	2.22754	2.85449	4.20898	5.73535	6.70313			50.48	0.749023	1.17676	1.75293	2.46387	3.75976	6.96973
		50.58	2.22461	2.22363	2.84863	4.21094	5.73145	6.71094			50.58	0.737305	1.16699	1.74121	2.44629	3.75586	6.95801
		50.68	2.22852	2.21387	2.85449	4.2168	5.74316	6.72266			50.68	0.739258	1.16504	1.74512	2.45215	3.74805	6.95996
		50.78	2.24414	2.2334	2.87598	4.23047	5.7627	6.73438			50.78	0.754883	1.16504	1.75293	2.46582	3.76758	6.97949
		50.88	2.25	2.23535	2.89746	4.23047	5.76855	6.75391			50.88	0.756836	1.17676	1.75293	2.46582	3.76953	6.98145
		50.98	2.24414	2.24121	2.89746	4.23633	5.77051	6.75			50.98	0.745117	1.17285	1.75098	2.45215	3.75586	6.9873
		51.08	2.25586	2.25293	2.91504	4.24609	5.79199	6.7793			51.08	0.766602	1.1748	1.76074	2.47363	3.77734	6.99902
		51.18	2.26758	2.25488	2.90918	4.25781	5.7959	6.79297			51.18	0.768555	1.18652	1.76465	2.47559	3.77148	7.01074
		51.28	2.25977	2.25684	2.92676	4.26953	5.81348	6.80469			51.28	0.770508	1.17871	1.7627	2.48535	3.77734	7.00293
		51.38	2.27148	2.26855	2.93262	4.27344	5.81934	6.8125			51.38	0.770508	1.18652	1.76465	2.47754	3.7832	7.01074
		51.48	2.2793	2.27637	2.94629	4.28711	5.84473	6.83984			51.48	0.799805	1.19824	1.77441	2.49121	3.78125	7.02246
		51.58	2.2793	2.26855	2.94043	4.28125	5.83496	6.83398			51.58	0.790039	1.19824	1.75488	2.48535	3.77734	7.01855
		51.68	2.28711	2.28223	2.95801	4.29883	5.85254	6.85938			51.68	0.795898	1.20605	1.77246	2.49121	3.78711	7.03027
		51.78	2.29102	2.28027	2.96191	4.29102	5.85645	6.86523			51.78	0.801758	1.19824	1.7666	2.48926	3.7793	7.03418
		51.88	2.28711	2.28223	2.95801	4.28906	5.86426	6.87109			51.88	0.797852	1.19824	1.75293	2.4834	3.7793	7.03027
		51.98	2.29492	2.2959	2.96582	4.30859	5.88379	6.89063			51.98	0.797852	1.21387	1.77246	2.49121	3.79492	7.03027
		52.08	2.31445	2.31152	2.97949	4.31836	5.90332	6.91211			52.08	0.817383	1.22754	1.77246	2.50488	3.81641	7.0498
		52.18	2.32422	2.31543	2.9873	4.33008	5.91699	6.91992			52.18	0.819336	1.23535	1.77246	2.5127	3.81836	7.0498
		52.28	2.32617	2.31543	2.98926	4.33008	5.91309	6.91406			52.28	0.807617	1.22949	1.77246	2.49512	3.81836	7.0498
		52.38	2.33398	2.33105	2.99512	4.33594	5.9248	6.93945			52.38	0.817383	1.22559	1.77246	2.50488	3.81836	7.05762
		52.48	2.32813	2.3252	2.99512	4.32813	5.9209	6.94141			52.48	0.805664	1.22168	1.76074	2.48535	3.81445	7.04785
		52.58	2.32813	2.33301	3.00098	4.34766	5.93652	6.94531			52.58	0.807617	1.22754	1.77246	2.49316	3.80859	7.05957
		52.68	2.31641	2.32324	2.98926	4.33789	5.93262	6.95313			52.68	0.799805	1.21582	1.75488	2.49512	3.80859	7.04199
		52.78	2.33594	2.33496	3.01465	4.34961	5.95215	6.97266			52.78	0.805664	1.23535	1.75293	2.49316	3.80859	7.05176
		52.88	2.33008	2.34277	3.02832	4.36133	5.95605	6.99219			52.88	0.811523	1.22754	1.76074	2.50488	3.82031	7.05957
		52.98	2.32617	2.33691	3.01855	4.35742	5.95215	7.00195			52.98	0.799805	1.22754	1.75488	2.49512	3.80273	7.04199
		53.08	2.33789	2.34277	3.03613	4.36914	5.9834	7.01172			53.08	0.805664	1.23535	1.77246	2.5127	3.81641	7.05176
		53.18	2.3457	2.34863	3.0498	4.37695	5.98535	7.02344			53.18	0.811523	1.24707	1.77441	2.50684	3.82227	7.05176
		53.28	2.3457	2.35449	3.05957	4.38086	6.00293	7.04102			53.28	0.817383	1.23926	1.7627	2.50488	3.82813	7.06152
		53.38	2.35938	2.36816	3.06934	4.39258	6.0166	7.07031			53.38	0.819336	1.24707	1.78223	2.52441	3.82813	7.07129
		53.48	2.35547	2.36426	3.06152	4.39258	6.02441	7.06445			53.48	0.811523	1.23535	1.77246	2.50684	3.82813	7.07129
		53.58	2.34766	2.35645	3.06738	4.38867	6.03613	7.08203			53.58	0.817383	1.23926	1.7627	2.50488	3.82813	7.06152
		53.68	2.3457	2.3623	3.06738	4.38281	6.04199	7.07813			53.68	0.81543	1.24121	1.76074	2.50098	3.82422	7.05566
		53.78	2.35742	2.35645	3.06738	4.38867	6.0459	7.08594			53.78	0.811523	1.2373	1.74512	2.50488	3.82813	7.05957
		53.88	2.35352	2.3623	3.06543	4.39453	6.05371	7.08008			53.88	0.797852	1.23145	1.74707	2.49316	3.81641	7.05957
		53.98	2.35742	2.3623	3.08496	4.39648	6.05176	7.09961			53.98	0.805664	1.2373	1.76074	2.49316	3.82422	7.06738
		54.08	2.36523	2.3623	3.0791	4.4082	6.06348	7.11328			54.08	0.811523	1.24512	1.75488	2.48535	3.83008	7.07324
		54.18	2.37891	2.37598	3.09863	4.42188	6.08496	7.12695			54.18	0.811523	1.23926	1.7666	2.49707	3.83008	7.08105
		54.28	2.38281	2.37598	3.09473	4.4082	6.08496	7.13281			54.28	0.797852	1.2373	1.7627	2.4834	3.83008	7.06934
		54.38	2.38867	2.38379	3.10059	4.41211	6.10449	7.14453			54.38	0.80957	1.24512	1.75488	2.49512	3.83008	7.08105
		54.48	2.38672	2.3877	3.11816	4.41797	6.11621	7.1543			54.48	0.80957	1.24902	1.74512	2.50293	3.83008	7.08105
		54.58	2.38086	2.38379	3.10059	4.41211	6.1123	7.15039			54.58	0.801758	1.2373	1.74512	2.48535	3.81836	7.08105
		54.68	2.38672	2.3877	3.11816	4.41797	6.13574	7.16211			54.68	0.799805	1.2373	1.75293	2.4873	3.82227	7.08105
		54.78	2.39258	2.3877	3.12402	4.43555	6.14746	7.18164			54.78	0.799805	1.24902	1.74512	2.49512	3.83008	7.09277
		54.88	2.40625	2.39551	3.1377	4.44922	6.16504	7.20508			54.88	0.80957	1.26074	1.7627	2.50684	3.83008	7.1123
		54.98	2.40039	2.3877	3.12012	4.44141	6.16699	7.21289			54.98	0.797852	1.24902	1.75293	2.49512	3.81836	7.10254
		55.08	2.40625	2.40137	3.1377	4.45508	6.17285	7.24023			55.08	0.80957	1.25684	1.75098	2.50293	3.83008	7.1084
		55.18	2.4082	2.40332	3.12793	4.44922	6.17285	7.24219			55.18	0.797852	1.24707	1.75098	2.49512	3.82617	7.10059
		55.28	2.40625	2.39551	3.1377	4.4668	6.19238	7.24414			55.28	0.807617	1.23535	1.75098	2.48535	3.81641	7.10645
		55.38	2.41797	2.40723	3.13184	4.46875	6.20605	7.26367			55.38	0.80957	1.24707	1.75488	2.49316	3.82813	7.1084
		55.48	2.42578	2.41113	3.12402	4.4668	6.20215	7.27148			55.48	0.807617	1.23535	1.74902	2.48145	3.82422	7.1084
		55.58	2.41992	2.40918	3.12793	4.47852	6.20215	7.27539			55.58	0.799805	1.23535	1.73535	2.47559	3.82813	7.10059
		55.68	2.43945	2.4248	3.1377	4.49219	6.23145	7.30273			55.68	0.80957	1.2373	1.75488	2.49512	3.83008	7.11035
		55.78	2.42773	2.42676	3.1377	4.48828	6.22559	7.29688			55.78	0.801758	1.22949	1.74316	2.48535	3.83789	7.11035
		55.88	2.42578	2.41895	3.1416	4.48438	6.23535	7.30469			55.88	0.790039	1.22754	1.74316	2.4834	3.83008	7.12207
		55.98	2.42969	2.4248	3.14746	4.48828	6.25293	7.32227			55.98	0.795898	1.22754	1.73535	2.4873	3.83984	7.12207
		56.08	2.42578	2.40527	3.1416	4.49023	6.23535	7.3125			56.08	0.790039	1.21582	1.73535	2.4834	3.83008	7.11035
		56.18	2.4375	2.42285	3.14746	4.50781	6.24512	7.33789			56.18	0.795898	1.22754	1.74121	2.4834	3.83984	7.12207
		56.28	2.42969	2.42871	3.15137	4.52148	6.26465	7.34375			56.28	0.797852	1.22754	1.74121	2.49512	3.84766	7.12207
		56.38	2.43555	2.42676	3.14941	4.51953	6.27637	7.36133			56.38	0.801758	1.22754	1.75293	2.4873	3.85156	7.12012
		56.48	2.4375	2.4248	3.1416	4.51953	6.26855	7.36328			56.48	0.790039	1.22754	1.74316	2.47559	3.83984	7.11426
		56.58	2.44922	2.43652	3.15918	4.53711	6.28223	7.38086			56.58	0.790039	1.22754	1.74316	2.49316	3.86719	7.12793
		56.68	2.44531	2.44043	3.14941	4.53516	6.28418	7.39063			56.68	0.786133	1.21582	1.73926	2.50293	3.85742	7.1377
		56.78	2.44922	2.42676	3.16113	4.53125	6.28809	7.38672			56.78	0.790039	1.21973	1.74316	2.49707	3.86133	7.12402
		56.88	2.45703	2.43262	3.16699	4.54883	6.30176	7.41211			56.88	0.805664	1.22754	1.75879	2.49512	3.85938	7.1377
		56.98	2.46875	2.43848	3.16699	4.5625	6.32715	7.42578			56.98	0.799805	1.22754	1.75293	2.49512	3.86719	7.13184
		57.08	2.45703	2.44043	3.16699	4.56445	6.32129	7.43164			57.08	0.797852	1.22168	1.75098	2.49316	3.86719	7.12793
		57.18	2.45703	2.42676	3.15918	4.5625	6.3252	7.43164			57.18	0.782227	1.21582	1.75488	2.49316	3.85938	7.13184
		57.28	2.46094	2.43652	3.16895	4.58008	6.33496	7.44727			57.28	0.788086	1.21973	1.75488	2.48535	3.85938	7.12402
		57.38	2.47852	2.43652	3.17676	4.5918	6.33496	7.45313			57.38	0.780273	1.22559	1.75488	2.4873	3.86914	7.12988
		57.48	2.48633	2.43066	3.17676	4.59766	6.34863	7.45898			57.48	0.786133	1.21387	1.74121	2.48145	3.85742	7.12988
		57.58	2.47852	2.43652	3.18066	4.60742	6.35449	7.4707			57.58	0.77832	1.21387	1.75293	2.4834	3.85742	7.12207
		57.68	2.47656	2.43848	3.16309	4.60352	6.36426	7.47461			57.68	0.780273	1.21777	1.75293	2.48535	3.85938	7.12012
		57.78	2.47852	2.42676	3.15918	4.59961	6.36621	7.48242			57.78	0.786133	1.20801	1.75488	2.47559	3.84961	7.12207
		57.88	2.48633	2.44238	3.17871	4.61914	6.38184	7.49414			57.88	0.788086	1.22363	1.7627	2.4834	3.86914	7.1377
		57.98	2.47852	2.43652	3.17676	4.61914	6.38379	7.50195			57.98	0.776367	1.20605	1.75098	2.47168	3.85742	7.13184
		58.08	2.47656	2.42676	3.16895	4.625	6.38574	7.51367			58.08	0.788086	1.21582	1.74902	2.47559	3.86133	7.1377
		58.18	2.47852	2.43457	3.18066	4.63086	6.39746	7.5332			58.18	0.790039	1.21777	1.75488	2.47559	3.85938	7.14355
		58.28	2.48438	2.43457	3.1748	4.64453	6.41309	7.5332			58.28	0.795898	1.21387	1.74121	2.4834	3.86523	7.12988
		58.38	2.48242	2.43457	3.17871	4.64258	6.40723	7.54492			58.38	0.790039	1.20996	1.74512	2.46973	3.85938	7.12402
		58.48	2.49609	2.44238	3.17871	4.65625	6.41504	7.56445			58.48	0.797852	1.21582	1.75293	2.4834	3.86914	7.1377
		58.58	2.49805	2.44434	3.18652	4.6582	6.41113	7.56055			58.58	0.805664	1.21777	1.75293	2.47363	3.86523	7.13965
		58.68	2.49805	2.44434	3.17871	4.66992	6.42285	7.57031			58.68	0.799805	1.20801	1.75293	2.48535	3.85938	7.14746
		58.78	2.50781	2.4541	3.18848	4.67969	6.43457	7.58008			58.78	0.805664	1.21387	1.75293	2.48535	3.84961	7.15137
		58.88	2.49609	2.45215	3.18457	4.67773	6.44238	7.58984			58.88	0.81543	1.21191	1.74902	2.48145	3.85352	7.14746
		58.98	2.51367	2.46777	3.21582	4.69922	6.4541	7.61133			58.98	0.819336	1.22754	1.77246	2.49121	3.86914	7.16699
		59.08	2.51172	2.45996	3.21387	4.70313	6.45801	7.61523			59.08	0.823242	1.21191	1.75879	2.49707	3.86133	7.16504
		59.18	2.52539	2.46777	3.21973	4.71875	6.47363	7.64258			59.18	0.831055	1.22559	1.77246	2.49707	3.87305	7.1709
		59.28	2.52734	2.46777	3.21973	4.7207	6.46777	7.65234			59.28	0.819336	1.20801	1.75488	2.49316	3.86914	7.17285
		59.38	2.53906	2.47363	3.23145	4.75	6.48535	7.66406			59.38	0.838867	1.22559	1.76465	2.49316	3.88086	7.17871
		59.48	2.52734	2.46191	3.21777	4.73828	6.48145	7.66406			59.48	0.836914	1.21582	1.76074	2.49316	3.87695	7.17285
		59.58	2.53711	2.47363	3.23535	4.75586	6.49316	7.67773			59.58	0.836914	1.22168	1.77051	2.50098	3.87695	7.18652
		59.68	2.5293	2.47363	3.22949	4.76172	6.50488	7.68359			59.68	0.84082	1.21973	1.7627	2.48535	3.88086	7.18066
		59.78	2.54688	2.48535	3.23926	4.76758	6.52441	7.70117			59.78	0.848633	1.22559	1.78223	2.50293	3.88867	7.19238
		59.88	2.53711	2.47363	3.24707	4.77734	6.53223	7.71875			59.88	0.844727	1.22754	1.78809	2.5127	3.87695	7.18848
		59.98	2.54102	2.47754	3.23145	4.76953	6.52441	7.72461			59.98	0.848633	1.22754	1.77441	2.49902	3.87695	7.18262
		60.08	2.53906	2.47754	3.24902	4.78906	6.53418	7.73438			60.08	0.848633	1.22754	1.78418	2.49707	3.88086	7.2002
		60.18	2.54883	2.4834	3.26074	4.80078	6.55371	7.75977			60.18	0.856445	1.24707	1.78418	2.49512	3.87891	7.21191
		60.28	2.54492	2.48535	3.24902	4.79688	6.56152	7.75195			60.28	0.844727	1.2373	1.77246	2.49512	3.87891	7.19238
		60.38	2.54492	2.48535	3.2666	4.79688	6.58105	7.77734			60.38	0.856445	1.2334	1.78809	2.51074	3.88672	7.19824
		60.48	2.55664	2.49316	3.26855	4.81641	6.58301	7.79102			60.48	0.856445	1.2373	1.78223	2.51465	3.88672	7.20996
		60.58	2.55859	2.49902	3.27246	4.82227	6.60254	7.79492			60.58	0.870117	1.24512	1.79395	2.52246	3.89258	7.21191
		60.68	2.5625	2.50684	3.28027	4.83008	6.61621	7.80664			60.68	0.87207	1.25098	1.78809	2.52832	3.90039	7.2041
		60.78	2.55664	2.50684	3.28027	4.82227	6.61621	7.79297			60.78	0.860352	1.22949	1.78223	2.51465	3.88086	7.19434
		60.88	2.56836	2.51465	3.28613	4.83984	6.63379	7.81055			60.88	0.866211	1.24316	1.80176	2.52637	3.89844	7.20801
		60.98	2.57617	2.51855	3.29004	4.8418	6.63574	7.83203			60.98	0.879883	1.24902	1.7959	2.51855	3.89258	7.21387
		61.08	2.58203	2.51855	3.29395	4.86133	6.64746	7.8457			61.08	0.881836	1.24902	1.80371	2.52637	3.89258	7.21387
		61.18	2.58008	2.5166	3.2959	4.86914	6.64355	7.85156			61.18	0.87793	1.24902	1.80371	2.52637	3.88867	7.20996
		61.28	2.58789	2.52441	3.30176	4.87109	6.65527	7.87305			61.28	0.870117	1.24902	1.80371	2.52637	3.90039	7.22168
		61.38	2.5957	2.53613	3.31543	4.88867	6.67285	7.88477			61.38	0.879883	1.25684	1.82324	2.53223	3.89844	7.22949
		61.48	2.60156	2.53613	3.3291	4.88867	6.67871	7.9043			61.48	0.879883	1.25684	1.8252	2.52637	3.90625	7.22949
		61.58	2.59961	2.53418	3.3291	4.89844	6.68457	7.91602			61.58	0.879883	1.26855	1.81348	2.53613	3.89844	7.24121
		61.68	2.60547	2.53418	3.33496	4.91406	6.68457	7.92969			61.68	0.885742	1.26465	1.81934	2.53223	3.9043	7.2373
		61.78	2.58984	2.53418	3.33301	4.90039	6.69629	7.93555			61.78	0.879883	1.24902	1.82129	2.52637	3.90234	7.2334
		61.88	2.60352	2.5459	3.33105	4.91797	6.70215	7.96094			61.88	0.889648	1.2666	1.82129	2.53223	3.91602	7.25098
		61.98	2.60938	2.5459	3.33887	4.91797	6.71387	7.96484			61.98	0.889648	1.26855	1.8252	2.53418	3.91016	7.24316
		62.08	2.5957	2.53418	3.33887	4.91797	6.72168	7.9707			62.08	0.875977	1.24707	1.81152	2.53223	3.9082	7.24121
		62.18	2.60547	2.53613	3.33691	4.92773	6.7334	7.9707			62.18	0.887695	1.25293	1.81152	2.52441	3.9082	7.23145
		62.28	2.61133	2.53613	3.34863	4.92969	6.74512	7.99023			62.28	0.881836	1.25879	1.82324	2.53613	3.9082	7.24316
		62.38	2.60547	2.53613	3.35449	4.94727	6.75293	8.00195			62.38	0.883789	1.25293	1.81152	2.53223	3.91602	7.2373
		62.48	2.61719	2.54395	3.35645	4.94922	6.76074	8.00977			62.48	0.889648	1.26465	1.82324	2.53223	3.91016	7.24902
		62.58	2.60938	2.54785	3.3584	4.95117	6.77637	8.00586			62.58	0.87207	1.24902	1.82324	2.52441	3.9082	7.24121
		62.68	2.61914	2.5459	3.3623	4.95117	6.77637	8.01172			62.68	0.87793	1.25879	1.81543	2.53613	3.91211	7.24121
		62.78	2.61719	2.55371	3.36621	4.95898	6.79199	8.01367			62.78	0.868164	1.25684	1.82324	2.53418	3.9082	7.24902
		62.88	2.62891	2.57129	3.36816	4.96875	6.80566	8.0332			62.88	0.887695	1.26465	1.83301	2.54395	3.91797	7.25879
		62.98	2.62891	2.57715	3.37988	4.98047	6.81348	8.05273			62.98	0.881836	1.27051	1.8252	2.54395	3.92969	7.27051
		63.08	2.63477	2.58301	3.37598	4.97852	6.81348	8.05273			63.08	0.883789	1.27246	1.81934	2.54395	3.92578	7.25879
		63.18	2.62695	2.57715	3.37988	4.97852	6.8252	8.05273			63.18	0.881836	1.25879	1.8252	2.53613	3.92188	7.25488
		63.28	2.64648	2.58301	3.3877	4.99805	6.83691	8.06445			63.28	0.879883	1.26855	1.82324	2.54395	3.92773	7.26855
		63.38	2.64648	2.58887	3.39941	5	6.85645	8.08398			63.38	0.881836	1.25879	1.82324	2.55566	3.9375	7.27051
		63.48	2.65039	2.58691	3.39941	5.00195	6.85645	8.09375			63.48	0.887695	1.26465	1.83301	2.54785	3.92969	7.27441
		63.58	2.65234	2.58105	3.40527	4.99609	6.8623	8.09961			63.58	0.875977	1.26465	1.8291	2.5498	3.93555	7.27637
		63.68	2.66602	2.59473	3.42676	5.01758	6.87012	8.11719			63.68	0.875977	1.27246	1.83887	2.57129	3.94531	7.27832
		63.78	2.66602	2.58691	3.4209	5.01758	6.87402	8.12305			63.78	0.868164	1.27051	1.83105	2.55762	3.9375	7.28223
		63.88	2.67383	2.58301	3.42676	5.01758	6.88965	8.12109			63.88	0.875977	1.26465	1.83887	2.56348	3.94531	7.27832
		63.98	2.67969	2.58691	3.43652	5.0293	6.88379	8.14063			63.98	0.87793	1.2666	1.84082	2.56543	3.95508	7.29004
		64.08	2.69336	2.60059	3.44629	5.03711	6.90918	8.16797			64.08	0.875977	1.28418	1.85254	2.57129	3.97461	7.28809
		64.18	2.69141	2.59668	3.44629	5.04102	6.91504	8.17383			64.18	0.879883	1.27832	1.85254	2.56348	3.96094	7.28027
		64.28	2.68555	2.58301	3.44629	5.0293	6.90332	8.17188			64.28	0.860352	1.26465	1.84082	2.55566	3.95899	7.27637
		64.38	2.6875	2.59277	3.45996	5.04883	6.92285	8.19336			64.38	0.860352	1.27832	1.85449	2.56348	3.97656	7.29004
		64.48	2.68359	2.59863	3.45996	5.04297	6.9248	8.19336			64.48	0.860352	1.26269	1.83887	2.55566	3.96289	7.27441
		64.58	2.67773	2.57715	3.45215	5.04102	6.91699	8.19727			64.58	0.848633	1.25684	1.83301	2.54785	3.96094	7.28027
		64.68	2.6875	2.59473	3.46582	5.04688	6.92676	8.21094			64.68	0.860352	1.26855	1.83301	2.56152	3.96875	7.28809
		64.78	2.69531	2.59668	3.45996	5.05859	6.93457	8.22461			64.78	0.860352	1.26856	1.84473	2.5752	3.96875	7.29395
		64.88	2.70703	2.60254	3.47754	5.07813	6.9541	8.24219			64.88	0.858398	1.27441	1.84473	2.5752	3.98828	7.2998
		64.98	2.69531	2.59668	3.47559	5.06836	6.9541	8.24219			64.98	0.84668	1.27441	1.83301	2.5752	3.9707	7.29004
		65.08	2.69922	2.60254	3.47949	5.08594	6.9541	8.25195			65.08	0.844727	1.2666	1.83301	2.58301	3.98828	7.29199
		65.18	2.70703	2.6084	3.47949	5.09961	6.96582	8.26367			65.18	0.850586	1.25879	1.84473	2.57715	3.98242	7.29199
		65.28	2.71875	2.61426	3.49512	5.10742	6.98535	8.29102			65.28	0.868164	1.27637	1.85059	2.58301	3.98828	7.2998
		65.38	2.71094	2.62402	3.50879	5.11914	6.99707	8.29297			65.38	0.862305	1.27832	1.8623	2.58887	3.99805	7.31152
		65.48	2.70508	2.61621	3.48926	5.11914	6.9834	8.29102			65.48	0.856445	1.26855	1.85449	2.5752	3.99805	7.2998
		65.58	2.70898	2.61426	3.49902	5.11914	7.00098	8.30273			65.58	0.848633	1.27441	1.85254	2.56738	3.99023	7.31152
		65.68	2.70703	2.61816	3.50684	5.12109	7.00488	8.30859			65.68	0.84668	1.2666	1.85059	2.56543	4	7.30957
		65.78	2.70898	2.62598	3.5127	5.12891	7.0166	8.32617			65.78	0.860352	1.25879	1.84473	2.5752	4	7.32324
		65.88	2.70703	2.61426	3.51465	5.13672	7.01074	8.33984			65.88	0.856445	1.26465	1.85059	2.56152	3.99414	7.31934
		65.98	2.71875	2.62598	3.5166	5.13867	7.02441	8.36133			65.98	0.856445	1.25879	1.85254	2.57324	4	7.33105
		66.08	2.71875	2.61621	3.52832	5.13281	7.01855	8.35352			66.08	0.84082	1.25684	1.84473	2.55762	3.99023	7.32324
		66.18	2.71875	2.61035	3.52832	5.13477	7.02051	8.35938			66.18	0.84668	1.25684	1.83105	2.55957	3.98633	7.31738
		66.28	2.7168	2.61621	3.53613	5.14063	7.03418	8.38086			66.28	0.848633	1.25684	1.84277	2.57324	3.99805	7.3291
		66.38	2.72461	2.62402	3.55762	5.16016	7.0459	8.40234			66.38	0.868164	1.27441	1.84473	2.5752	4.00781	7.33105
		66.48	2.73047	2.61816	3.55566	5.16211	7.0459	8.41406			66.48	0.852539	1.25879	1.84473	2.5752	4.00195	7.33105
		66.58	2.71875	2.61621	3.5498	5.15039	7.0498	8.40625			66.58	0.850586	1.25684	1.8252	2.56738	3.98828	7.33105
		66.68	2.73633	2.61621	3.56934	5.16211	7.06348	8.44336			66.68	0.850586	1.27637	1.84277	2.58496	4	7.33887
		66.78	2.72656	2.61621	3.56738	5.1582	7.07324	8.43359			66.78	0.84668	1.25879	1.82324	2.5752	3.99609	7.33301
		66.88	2.72852	2.61621	3.56152	5.14063	7.06934	8.44336			66.88	0.831055	1.25684	1.8252	2.55957	4	7.32324
		66.98	2.7207	2.6084	3.55957	5.15039	7.0752	8.45508			66.98	0.84082	1.24902	1.8252	2.55762	3.99219	7.32129
		67.08	2.73438	2.60645	3.56348	5.14648	7.08301	8.46875			67.08	0.829102	1.25488	1.81934	2.55176	3.99805	7.32129
		67.18	2.73633	2.61426	3.56934	5.1582	7.09473	8.48438			67.18	0.836914	1.25684	1.8252	2.55371	3.99219	7.3291
		67.28	2.7207	2.61816	3.57129	5.16992	7.09668	8.49414			67.28	0.821289	1.24707	1.81543	2.5498	3.99023	7.32129
		67.38	2.74609	2.61816	3.5791	5.18164	7.12402	8.52148			67.38	0.827148	1.25879	1.82324	2.56348	3.99023	7.34082
		67.48	2.72852	2.61426	3.5791	5.17773	7.12207	8.51172			67.48	0.821289	1.24707	1.81543	2.5459	3.99023	7.32324
		67.58	2.71094	2.61816	3.5791	5.17383	7.11816	8.52539			67.58	0.811523	1.24707	1.80566	2.54785	3.98242	7.32129
		67.68	2.72852	2.63379	3.59082	5.1875	7.13184	8.5332			67.68	0.827148	1.25879	1.80566	2.5459	3.98828	7.34082
		67.78	2.72656	2.62402	3.59473	5.18945	7.13379	8.54883			67.78	0.829102	1.25488	1.80957	2.5498	3.99609	7.33105
		67.88	2.74023	2.63574	3.60059	5.19727	7.14551	8.55469			67.88	0.829102	1.25684	1.80371	2.55566	3.99805	7.33887
		67.98	2.72656	2.63574	3.60645	5.20898	7.14551	8.55273			67.98	0.817383	1.2373	1.80176	2.54199	3.98828	7.33105
		68.08	2.72461	2.63574	3.59863	5.2168	7.14355	8.55859			68.08	0.817383	1.24707	1.79395	2.53418	3.98633	7.34082
		68.18	2.73633	2.63574	3.61035	5.22266	7.15527	8.58398			68.18	0.817383	1.25684	1.80176	2.54199	3.98047	7.34082
		68.28	2.74023	2.63379	3.61816	5.22852	7.16699	8.5957			68.28	0.821289	1.24902	1.81348	2.55371	3.99805	7.33887
		68.38	2.74219	2.63379	3.60645	5.23633	7.16895	8.59766			68.38	0.81543	1.24316	1.7998	2.55371	3.99414	7.34668
		68.48	2.74805	2.63379	3.61816	5.23828	7.1748	8.61133			68.48	0.819336	1.24707	1.81152	2.55371	4	7.34668
		68.58	2.75391	2.6416	3.61816	5.24805	7.19238	8.62109			68.58	0.825195	1.25293	1.81934	2.55371	4.00586	7.35059
		68.68	2.74805	2.64355	3.61816	5.24219	7.20605	8.64258			68.68	0.827148	1.25488	1.81348	2.5459	4	7.35059
		68.78	2.75781	2.64746	3.62988	5.24805	7.20605	8.6543			68.78	0.827148	1.25488	1.81152	2.55566	4.00195	7.35059
		68.88	2.75586	2.65137	3.62598	5.25781	7.21387	8.66211			68.88	0.836914	1.25684	1.80176	2.56152	3.99805	7.3584
		68.98	2.75977	2.65723	3.62598	5.26172	7.22559	8.67383			68.98	0.838867	1.25684	1.81348	2.56738	4	7.36426
		69.08	2.75781	2.65527	3.62988	5.26758	7.23145	8.69141			69.08	0.836914	1.26465	1.81348	2.55762	3.99805	7.37012
		69.18	2.75391	2.64746	3.62793	5.26367	7.24707	8.69531			69.18	0.84082	1.26074	1.80371	2.55566	4.00195	7.36621
		69.28	2.76758	2.66504	3.62793	5.27734	7.2666	8.7207			69.28	0.84082	1.2666	1.82324	2.56738	4	7.37207
		69.38	2.76172	2.66699	3.62793	5.27148	7.2627	8.72266			69.38	0.836914	1.25684	1.80566	2.5459	3.99609	7.3623
		69.48	2.75781	2.65918	3.63965	5.27734	7.2666	8.73047			69.48	0.829102	1.25684	1.80371	2.55566	3.99609	7.36035
		69.58	2.75586	2.67285	3.64746	5.28906	7.28418	8.74219			69.58	0.84668	1.26269	1.80176	2.55566	4.00781	7.37988
		69.68	2.75977	2.66699	3.65137	5.28906	7.2959	8.75391			69.68	0.84082	1.26855	1.79395	2.55566	3.99219	7.37402
		69.78	2.75977	2.68652	3.65918	5.29297	7.2998	8.75781			69.78	0.850586	1.26074	1.79785	2.54785	3.98242	7.38379
		69.88	2.77734	2.68652	3.6709	5.31055	7.31348	8.77148			69.88	0.850586	1.2666	1.81152	2.56543	4.00781	7.38184
		69.98	2.75977	2.68652	3.65918	5.30859	7.30762	8.77344			69.98	0.850586	1.24902	1.79395	2.55566	3.99023	7.37012
		70.08	2.76563	2.68652	3.65918	5.3125	7.30566	8.78516			70.08	0.850586	1.25879	1.80371	2.55566	4	7.37012
		70.18	2.75781	2.6748	3.65723	5.29883	7.30371	8.7793			70.18	0.829102	1.23926	1.79199	2.55371	3.98828	7.36816
		70.28	2.76758	2.68457	3.66113	5.30859	7.31543	8.7832			70.28	0.838867	1.23731	1.79395	2.5459	3.99023	7.37207
		70.38	2.77539	2.69238	3.6748	5.32422	7.33301	8.79688			70.38	0.844727	1.25293	1.80762	2.55176	4.00391	7.38574
		70.48	2.7793	2.67676	3.67285	5.32227	7.33691	8.80273			70.48	0.836914	1.23926	1.80176	2.54785	3.99023	7.37207
		70.58	2.78711	2.69434	3.67871	5.33008	7.35059	8.82227			70.58	0.856445	1.25684	1.80176	2.55371	4.00781	7.38965
		70.68	2.79688	2.7041	3.67871	5.33789	7.36426	8.83398			70.68	0.850586	1.25879	1.81348	2.55566	4.00195	7.3916
		70.78	2.78906	2.68457	3.67676	5.33789	7.34473	8.82227			70.78	0.829102	1.24512	1.79395	2.55371	3.99609	7.38965
		70.88	2.79492	2.70215	3.67676	5.34375	7.3623	8.83789			70.88	0.854492	1.25098	1.7998	2.56348	4.00586	7.39746
		70.98	2.79688	2.69629	3.67676	5.3418	7.37402	8.8418			70.98	0.84082	1.25684	1.80176	2.55566	4.00977	7.3916
		71.08	2.80859	2.70215	3.68848	5.34766	7.38574	8.86133			71.08	0.858398	1.26465	1.80176	2.56152	4.01758	7.40137
		71.18	2.80859	2.70801	3.69629	5.36719	7.39355	8.86328			71.18	0.860352	1.25879	1.81348	2.55566	4.00977	7.40137
		71.28	2.80664	2.7041	3.69824	5.37695	7.40332	8.87891			71.28	0.856445	1.2627	1.80371	2.55566	4.01758	7.40723
		71.38	2.81836	2.71387	3.69824	5.38281	7.41699	8.88477			71.38	0.862305	1.26465	1.81152	2.55566	4.01172	7.40137
		71.48	2.83008	2.70605	3.70215	5.40039	7.42285	8.90234			71.48	0.868164	1.26855	1.81543	2.56348	4.00977	7.41113
		71.58	2.83984	2.71777	3.70996	5.40234	7.43652	8.9043			71.58	0.870117	1.26855	1.81543	2.55762	4.02148	7.41699
		71.68	2.83789	2.71777	3.71777	5.41211	7.46387	8.92188			71.68	0.881836	1.27637	1.83496	2.5752	4.02148	7.43066
		71.78	2.83789	2.71387	3.71973	5.4082	7.45801	8.92383			71.78	0.870117	1.27441	1.81738	2.56543	4.01758	7.42285
		71.88	2.83789	2.72559	3.71777	5.41211	7.45605	8.93359			71.88	0.862305	1.2666	1.82324	2.56543	4.00977	7.42871
		71.98	2.83789	2.72949	3.72949	5.41797	7.47363	8.94141			71.98	0.868164	1.27637	1.82324	2.55566	4.01953	7.42871
		72.08	2.84961	2.7373	3.72363	5.42383	7.47949	8.94727			72.08	0.870117	1.27832	1.8291	2.56738	4.02539	7.43457
		72.18	2.83789	2.7334	3.72559	5.41992	7.49316	8.96094			72.18	0.868164	1.28613	1.82324	2.56348	4.02734	7.43652
		72.28	2.8457	2.73926	3.73926	5.42773	7.4873	8.97461			72.28	0.868164	1.28027	1.83301	2.5752	4.01953	7.44238
		72.38	2.83398	2.72559	3.71973	5.41992	7.49316	8.97266			72.38	0.864258	1.27442	1.82129	2.56348	4.01758	7.43262
		72.48	2.8457	2.74121	3.7334	5.43359	7.50293	8.98828			72.48	0.864258	1.27441	1.83105	2.56152	4.01758	7.44629
		72.58	2.84961	2.74707	3.73145	5.43945	7.51465	8.99414			72.58	0.868164	1.2666	1.82324	2.56543	4.01758	7.45215
		72.68	2.85742	2.74707	3.7373	5.44727	7.52246	9.01172			72.68	0.868164	1.28613	1.83887	2.58105	4.0293	7.45996
		72.78	2.86914	2.74707	3.74121	5.46094	7.52637	9.01367			72.78	0.879883	1.28027	1.84082	2.58301	4.0293	7.45996
		72.88	2.86523	2.75098	3.74316	5.44727	7.52051	9.01953			72.88	0.875977	1.28223	1.84863	2.58301	4.01758	7.45996
		72.98	2.87891	2.75684	3.75098	5.46094	7.53418	9.04297			72.98	0.87793	1.27832	1.84473	2.59277	4.02734	7.46191
		73.08	2.87305	2.75684	3.75879	5.4707	7.55566	9.04688			73.08	0.883789	1.29004	1.85254	2.58691	4.04102	7.46387
		73.18	2.88672	2.77246	3.77832	5.48242	7.55566	9.06055			73.18	0.897461	1.29004	1.86426	2.60449	4.04101	7.48145
		73.28	2.88867	2.7666	3.76074	5.47852	7.56348	9.0625			73.28	0.887695	1.27832	1.85254	2.58691	4.03711	7.47949
		73.38	2.88086	2.77637	3.75879	5.48242	7.56738	9.0625			73.38	0.879883	1.27832	1.86426	2.59277	4.04102	7.4834
		73.48	2.87695	2.7666	3.75879	5.49023	7.56348	9.0625			73.48	0.879883	1.2666	1.85449	2.58691	4.0293	7.47168
		73.58	2.88867	2.76465	3.7627	5.48242	7.56738	9.08203			73.58	0.879883	1.26855	1.85449	2.58496	4.0293	7.48145
		73.68	2.875	2.76465	3.76465	5.48438	7.57324	9.08984			73.68	0.874023	1.2627	1.84863	2.58496	4.0293	7.47559
		73.78	2.875	2.76465	3.77051	5.49023	7.58301	9.0918			73.78	0.887695	1.26855	1.85449	2.59277	4.03711	7.48145
		73.88	2.88672	2.7627	3.77637	5.5	7.58691	9.09375			73.88	0.879883	1.2666	1.85254	2.58496	4.0293	7.4873
		73.98	2.88086	2.77637	3.78223	5.5	7.60645	9.11328			73.98	0.879883	1.26855	1.85449	2.58496	4.04102	7.48926
		74.08	2.88281	2.77246	3.78418	5.50586	7.61035	9.11719			74.08	0.875977	1.2627	1.84863	2.59277	4.03516	7.49707
		74.18	2.87695	2.78418	3.79004	5.50781	7.61426	9.12305			74.18	0.887695	1.25684	1.85449	2.59473	4.03516	7.49902
		74.28	2.87891	2.76855	3.77051	5.50977	7.6123	9.13281			74.28	0.879883	1.25879	1.84473	2.58496	4.03906	7.50098
		74.38	2.89453	2.77832	3.7959	5.51758	7.62402	9.15234			74.38	0.87793	1.2666	1.85254	2.60449	4.03906	7.50879
		74.48	2.88477	2.77441	3.79395	5.51563	7.63184	9.16211			74.48	0.885742	1.2627	1.86035	2.59473	4.05469	7.5166
		74.58	2.89648	2.77441	3.7998	5.52734	7.63379	9.16992			74.58	0.895508	1.26855	1.8623	2.59473	4.04883	7.52246
		74.68	2.89648	2.78418	3.80566	5.53516	7.63184	9.18164			74.68	0.887695	1.2666	1.85254	2.60254	4.05469	7.54004
		74.78	2.88477	2.78223	3.78809	5.5293	7.62598	9.17969			74.78	0.887695	1.26465	1.84863	2.59473	4.04883	7.53027
		74.88	2.90625	2.78418	3.7998	5.53711	7.63379	9.20508			74.88	0.889648	1.27441	1.87012	2.60254	4.05664	7.54004
		74.98	2.9082	2.77637	3.81152	5.54297	7.6377	9.20508			74.98	0.881836	1.27246	1.86426	2.59668	4.0625	7.54395
		75.08	2.9082	2.78418	3.80762	5.53906	7.64551	9.20508			75.08	0.875977	1.2666	1.87207	2.59082	4.05078	7.53223
		75.18	2.9082	2.77832	3.80957	5.55078	7.65332	9.21289			75.18	0.881836	1.2666	1.86621	2.59668	4.05859	7.54004
		75.28	2.9082	2.77246	3.80762	5.54688	7.64551	9.20313			75.28	0.868164	1.26465	1.86035	2.59473	4.04688	7.52832
		75.38	2.91602	2.78027	3.80762	5.55469	7.6709	9.2168			75.38	0.875977	1.27246	1.86816	2.60254	4.05859	7.54004
		75.48	2.9082	2.77832	3.80762	5.55273	7.66504	9.22266			75.48	0.870117	1.27051	1.85449	2.59668	4.05859	7.54395
		75.58	2.92773	2.78418	3.81934	5.56641	7.67676	9.23828			75.58	0.887695	1.27637	1.87207	2.60254	4.05859	7.54199
		75.68	2.91797	2.78223	3.82715	5.56836	7.67285	9.24023			75.68	0.870117	1.27441	1.8623	2.59668	4.05859	7.53809
		75.78	2.92578	2.78613	3.82715	5.57227	7.6748	9.25195			75.78	0.868164	1.27832	1.86035	2.60254	4.05859	7.53809
		75.88	2.91992	2.79785	3.83301	5.58008	7.68262	9.26367			75.88	0.881836	1.28613	1.86621	2.59668	4.06836	7.54395
		75.98	2.9375	2.80566	3.84668	5.58789	7.70215	9.27148			75.98	0.889648	1.28613	1.87207	2.61426	4.06836	7.55762
		76.08	2.92578	2.80371	3.84668	5.60547	7.71191	9.2793			76.08	0.885742	1.28223	1.87793	2.6123	4.07617	7.55566
		76.18	2.92578	2.80762	3.83887	5.5918	7.71582	9.27344			76.18	0.891602	1.28809	1.87598	2.59863	4.0625	7.55371
		76.28	2.9375	2.7998	3.84668	5.60156	7.72363	9.29102			76.28	0.881836	1.28027	1.87402	2.60449	4.07227	7.55176
		76.38	2.9375	2.81348	3.85449	5.60742	7.73535	9.30273			76.38	0.887695	1.29394	1.87402	2.62402	4.08789	7.56738
		76.48	2.93555	2.8252	3.8584	5.61719	7.7334	9.3125			76.48	0.895508	1.29395	1.88379	2.62402	4.08789	7.5791
		76.58	2.94141	2.82715	3.85059	5.62695	7.74512	9.31445			76.58	0.889648	1.2998	1.89355	2.61816	4.0918	7.57324
		76.68	2.93945	2.81738	3.85254	5.63086	7.74902	9.31641			76.68	0.891602	1.29004	1.87793	2.61621	4.07422	7.55566
		76.78	2.94727	2.83691	3.86816	5.63086	7.75879	9.32422			76.78	0.891602	1.30566	1.89551	2.62402	4.08789	7.56934
		76.88	2.92969	2.81738	3.8584	5.63086	7.74707	9.32422			76.88	0.879883	1.28809	1.88574	2.61621	4.07031	7.57129
		76.98	2.93555	2.83105	3.8584	5.63477	7.75293	9.33984			76.98	0.883789	1.29395	1.87988	2.61035	4.07617	7.55957
		77.08	2.9375	2.83301	3.86621	5.64063	7.75488	9.3457			77.08	0.885742	1.2959	1.88184	2.62402	4.07813	7.5791
		77.18	2.93555	2.8252	3.87012	5.64648	7.76465	9.35156			77.18	0.889648	1.28809	1.88184	2.62402	4.08594	7.57129
		77.28	2.94141	2.83691	3.87012	5.66016	7.7666	9.37305			77.28	0.889648	1.28809	1.88574	2.62402	4.08008	7.57129
		77.38	2.95508	2.85254	3.87793	5.66797	7.78418	9.37109			77.38	0.897461	1.30762	1.8916	2.62402	4.09766	7.58301
		77.48	2.94531	2.83496	3.87793	5.6582	7.79395	9.37109			77.48	0.885742	1.2959	1.87402	2.62402	4.08008	7.57129
		77.58	2.95703	2.84082	3.88574	5.67578	7.80371	9.39063			77.58	0.897461	1.30176	1.87988	2.63965	4.09375	7.58691
		77.68	2.96484	2.85449	3.88574	5.68945	7.80371	9.39844			77.68	0.897461	1.2959	1.87988	2.6416	4.0957	7.58105
		77.78	2.97461	2.86426	3.89941	5.69727	7.82324	9.41211			77.78	0.899414	1.31543	1.89355	2.65527	4.10937	7.60059
		77.88	2.97656	2.85254	3.8877	5.69922	7.81348	9.41992			77.88	0.899414	1.30566	1.88184	2.63574	4.09766	7.58105
		77.98	2.96875	2.85645	3.8916	5.69922	7.82324	9.43164			77.98	0.907227	1.30371	1.87402	2.6416	4.09766	7.59863
		78.08	2.96875	2.87207	3.90723	5.71875	7.83301	9.44141			78.08	0.90918	1.31738	1.88184	2.65527	4.11133	7.60059
		78.18	2.97266	2.87012	3.90137	5.7207	7.83887	9.44531			78.18	0.901367	1.30957	1.87598	2.64746	4.10352	7.60059
		78.28	2.97266	2.86816	3.91309	5.72461	7.83691	9.44531			78.28	0.913086	1.30957	1.88574	2.65137	4.11133	7.60059
		78.38	2.97852	2.87988	3.91895	5.73047	7.84863	9.4707			78.38	0.918945	1.31738	1.89355	2.65723	4.11914	7.6123
		78.48	2.97852	2.8877	3.91895	5.73242	7.85645	9.47656			78.48	0.918945	1.3291	1.89941	2.65918	4.12109	7.6123
		78.58	2.97852	2.86816	3.91895	5.71875	7.83691	9.47461			78.58	0.907227	1.31738	1.87793	2.64551	4.11328	7.59277
		78.68	2.9707	2.87012	3.91113	5.73047	7.85449	9.48242			78.68	0.911133	1.31738	1.88379	2.65723	4.11133	7.60254
		78.78	2.98438	2.87598	3.9248	5.75	7.87402	9.50977			78.78	0.916992	1.3291	1.8916	2.66309	4.11719	7.61816
		78.88	2.98633	2.88574	3.93066	5.75	7.87598	9.51563			78.88	0.926758	1.3291	1.88379	2.66309	4.11719	7.6123
		78.98	2.98633	2.87402	3.91699	5.75	7.87402	9.50977			78.98	0.907227	1.31738	1.88184	2.64355	4.11719	7.61035
		79.08	2.98633	2.89355	3.93262	5.76563	7.89355	9.5293			79.08	0.924805	1.32324	1.88184	2.66113	4.125	7.61816
		79.18	2.99414	2.88574	3.92676	5.76953	7.90527	9.54297			79.18	0.918945	1.33691	1.88965	2.65527	4.11914	7.62793
		79.28	3.00586	2.8916	3.93652	5.76758	7.90332	9.54102			79.28	0.924805	1.3291	1.88184	2.65332	4.125	7.62012
		79.38	3	2.89746	3.93848	5.7793	7.91504	9.55469			79.38	0.930664	1.33691	1.88184	2.66504	4.11914	7.63184
		79.48	3.01367	2.90332	3.95801	5.78711	7.92285	9.57227			79.48	0.936523	1.34473	1.90137	2.66504	4.13672	7.63184
		79.58	3.01563	2.90137	3.94824	5.78711	7.91504	9.57031			79.58	0.930664	1.34668	1.88379	2.66113	4.11914	7.6123
		79.68	3.00781	2.89355	3.94629	5.78711	7.9209	9.58203			79.68	0.936523	1.34668	1.88184	2.65332	4.11719	7.61816
		79.78	3.01758	2.90332	3.9502	5.79883	7.93262	9.58008			79.78	0.936523	1.33887	1.88965	2.66309	4.11719	7.6084
		79.88	3.02734	2.90527	3.95801	5.79297	7.94629	9.5918			79.88	0.938477	1.34668	1.89551	2.65723	4.11914	7.62012
		79.98	3.01953	2.90527	3.95801	5.79883	7.94434	9.60352			79.98	0.950195	1.3584	1.89355	2.66699	4.12891	7.62012
		80.08	3.01758	2.90918	3.96973	5.80273	7.94824	9.61523			80.08	0.950195	1.34863	1.90137	2.65918	4.12891	7.6123
		80.18	3.03711	2.92285	3.96973	5.81641	7.96191	9.62891			80.18	0.956055	1.35449	1.90918	2.66504	4.14062	7.62988
		80.28	3.03125	2.91699	3.96191	5.81445	7.96777	9.62695			80.28	0.942383	1.34863	1.89551	2.65723	4.13281	7.63184
		80.38	3.02344	2.92285	3.96387	5.81445	7.97168	9.62695			80.38	0.946289	1.34277	1.89941	2.65137	4.12695	7.61816
		80.48	3.02539	2.9248	3.96973	5.82031	7.97363	9.64063			80.48	0.94043	1.33496	1.89355	2.65527	4.12891	7.61816
		80.58	3.03711	2.94238	3.97559	5.83398	7.99121	9.64844			80.58	0.946289	1.34082	1.89941	2.66113	4.13477	7.62988
		80.68	3.02734	2.93652	3.98926	5.84766	7.99707	9.66016			80.68	0.956055	1.35449	1.91309	2.66113	4.14844	7.62988
		80.78	3.02539	2.92676	3.97168	5.84375	7.99512	9.66406			80.78	0.938477	1.33887	1.89746	2.65723	4.14063	7.62012
		80.88	3.03516	2.93457	3.97559	5.83984	7.99512	9.66016			80.88	0.946289	1.33496	1.90137	2.65332	4.13672	7.62988
		80.98	3.03711	2.93652	3.97754	5.83984	8.00293	9.68164			80.98	0.948242	1.3291	1.89355	2.65527	4.12891	7.62402
		81.08	3.04883	2.9541	3.98535	5.85742	8.01074	9.69336			81.08	0.959961	1.34668	1.91113	2.66113	4.13477	7.6377
		81.18	3.04883	2.94824	3.99121	5.85156	8.00879	9.69336			81.18	0.952148	1.33301	1.90527	2.65918	4.14063	7.63574
		81.28	3.05273	2.9502	3.99121	5.84961	8.01465	9.69727			81.28	0.944336	1.33887	1.89746	2.65723	4.13281	7.62598
		81.38	3.04688	2.95215	3.99707	5.84961	8.01465	9.69531			81.38	0.946289	1.33496	1.89941	2.66113	4.12695	7.62793
		81.48	3.05664	2.9541	3.99902	5.85742	8.03027	9.71094			81.48	0.956055	1.34473	1.90918	2.66309	4.13672	7.62793
		81.58	3.05664	2.9541	4.00684	5.85938	8.04395	9.72266			81.58	0.950195	1.35059	1.90332	2.6748	4.12891	7.63965
		81.68	3.06055	2.96582	4.01855	5.86914	8.04785	9.73242			81.68	0.948242	1.34863	1.90137	2.66699	4.13867	7.65137
		81.78	3.05469	2.94629	3.99902	5.84961	8.04199	9.74023			81.78	0.94043	1.34473	1.90137	2.66504	4.11914	7.63184
		81.88	3.06641	2.95215	4.00488	5.85938	8.0459	9.74023			81.88	0.938477	1.33691	1.90137	2.65723	4.11719	7.6377
		81.98	3.06055	2.94629	4.01855	5.86133	8.05371	9.75195			81.98	0.94043	1.34863	1.89551	2.66504	4.13086	7.63184
		82.08	3.07422	2.96387	4.03027	5.85938	8.07324	9.77148			82.08	0.946289	1.34668	1.90137	2.66309	4.13086	7.64941
		82.18	3.08008	2.95801	4.03027	5.87109	8.0752	9.77344			82.18	0.952148	1.35449	1.91309	2.6748	4.13086	7.65137
		82.28	3.08594	2.95996	4.03418	5.875	8.0791	9.78711			82.28	0.946289	1.35059	1.90918	2.6709	4.12695	7.64551
		82.38	3.08789	2.96582	4.02832	5.86914	8.08496	9.80078			82.38	0.948242	1.35254	1.90332	2.67285	4.13867	7.63965
		82.48	3.07813	2.95605	4.03027	5.87109	8.09473	9.80078			82.48	0.948242	1.34863	1.89355	2.66699	4.13086	7.6416
		82.58	3.08008	2.95996	4.03027	5.87891	8.08691	9.8125			82.58	0.952148	1.34668	1.89355	2.66504	4.13086	7.6416
		82.68	3.08594	2.97363	4.03613	5.88867	8.1123	9.82813			82.68	0.958008	1.3623	1.91309	2.68066	4.13867	7.6416
		82.78	3.0957	2.97559	4.04199	5.88867	8.12598	9.83398			82.78	0.950195	1.36426	1.90723	2.6748	4.13867	7.64941
		82.88	3.10547	2.98926	4.05762	5.90625	8.14355	9.85352			82.88	0.958008	1.37793	1.92285	2.68262	4.14062	7.6709
		82.98	3.11133	2.98926	4.0498	5.91992	8.14941	9.85547			82.98	0.967773	1.37793	1.9248	2.68848	4.15234	7.66504
		83.08	3.10938	2.99707	4.05957	5.91211	8.15527	9.86523			83.08	0.97168	1.38965	1.93652	2.68652	4.15234	7.6709
		83.18	3.10547	2.99316	4.05566	5.91016	8.16309	9.86133			83.18	0.96582	1.38574	1.9248	2.69434	4.14844	7.6709
		83.28	3.11719	2.99707	4.06543	5.91797	8.17676	9.87305			83.28	0.959961	1.38574	1.9248	2.68848	4.15039	7.6709
		83.38	3.125	2.99512	4.06543	5.92188	8.17676	9.88477			83.38	0.958008	1.37793	1.93262	2.69434	4.15039	7.68262
		83.48	3.13672	2.99512	4.07715	5.93555	8.18262	9.89063			83.48	0.977539	1.39551	1.94043	2.69434	4.15625	7.68262
		83.58	3.12891	3.00293	4.08887	5.9375	8.19629	9.9043			83.58	0.97168	1.38965	1.93457	2.70605	4.16797	7.69043
		83.68	3.13086	2.99512	4.07324	5.93359	8.19629	9.91406			83.68	0.969727	1.37988	1.93652	2.69043	4.15234	7.68262
		83.78	3.13867	3.00684	4.0791	5.93945	8.20605	9.93359			83.78	0.969727	1.39551	1.94434	2.7041	4.1582	7.69238
		83.88	3.14844	3.00684	4.0791	5.94922	8.20605	9.94531			83.88	0.981445	1.38965	1.94629	2.70605	4.16016	7.68457
		83.98	3.14844	3.01074	4.0791	5.94922	8.21191	9.94727			83.98	0.977539	1.39551	1.94043	2.7041	4.16602	7.68652
		84.08	3.15625	3.0127	4.08691	5.95703	8.22168	9.96094			84.08	0.987305	1.38965	1.94043	2.7041	4.16016	7.68848
		84.18	3.15625	3.0166	4.0791	5.96875	8.22559	9.98047			84.18	0.979492	1.3877	1.94434	2.71191	4.16992	7.69238
		84.28	3.16797	3.02246	4.08496	5.96875	8.24316	9.99219			84.28	0.99707	1.39355	1.9502	2.71191	4.16992	7.69824
		84.38	3.15234	3.02832	4.0791	5.97266	8.2373	9.99219			84.38	0.983398	1.38574	1.95215	2.71582	4.16992	7.68457
		84.48	3.1582	3.03613	4.09082	5.97266	8.24316	10.0039			84.48	0.989258	1.40527	1.95215	2.71582	4.17773	7.68262
		84.58	3.16016	3.03809	4.09082	5.98047	8.24902	10.0234			84.58	0.991211	1.40723	1.96387	2.71582	4.17188	7.69043
		84.68	3.14648	3.02441	4.0791	5.98047	8.24316	10.0117			84.68	0.977539	1.39551	1.94434	2.71191	4.16992	7.69043
		84.78	3.1582	3.02441	4.08887	5.98047	8.25488	10.0215			84.78	0.989258	1.3877	1.94238	2.71582	4.16211	7.69043
		84.88	3.16602	3.04395	4.09668	5.99805	8.2627	10.0332			84.88	0.987305	1.40527	1.96191	2.72168	4.16797	7.69043
		84.98	3.13867	3.02637	4.09082	5.98828	8.24512	10.0215			84.98	0.967773	1.37988	1.93652	2.7041	4.15039	7.68262
		85.08	3.14648	3.02246	4.08105	5.98828	8.25293	10.0234			85.08	0.958008	1.37598	1.94043	2.71387	4.14648	7.68066
		85.18	3.14844	3.03613	4.08887	5.98828	8.2627	10.0313			85.18	0.96582	1.38574	1.93457	2.70801	4.15039	7.6748
		85.28	3.14844	3.02832	4.08887	6	8.2666	10.043			85.28	0.958008	1.37793	1.93262	2.70605	4.14844	7.68066
		85.38	3.15625	3.03613	4.10059	6.00977	8.27441	10.0645			85.38	0.977539	1.38574	1.9541	2.71582	4.16601	7.69043
		85.48	3.1582	3.03809	4.09277	6.00977	8.28809	10.0645			85.48	0.979492	1.3877	1.94824	2.71582	4.16797	7.68457
		85.58	3.16211	3.03613	4.09863	6.00977	8.28809	10.084			85.58	0.97168	1.3916	1.94629	2.71582	4.16016	7.69434
		85.68	3.16406	3.03613	4.10645	5.99805	8.29395	10.084			85.68	0.96582	1.38574	1.94238	2.72363	4.16602	7.68066
		85.78	3.1582	3.03613	4.1084	6.00977	8.28613	10.0918			85.78	0.959961	1.39551	1.94238	2.71777	4.16797	7.68848
		85.88	3.16406	3.05176	4.1084	6.02539	8.2998	10.1035			85.88	0.958008	1.40332	1.94043	2.73145	4.17578	7.69629
		85.98	3.16992	3.0459	4.1084	6.01172	8.30566	10.1035			85.98	0.961914	1.38965	1.93262	2.72559	4.16797	7.69043
		86.08	3.17773	3.05566	4.12012	6.01758	8.32129	10.123			86.08	0.977539	1.40723	1.94434	2.7334	4.1875	7.70215
		86.18	3.17969	3.05566	4.12012	6.03125	8.33496	10.1328			86.18	0.97168	1.40918	1.94434	2.72754	4.18164	7.70215
		86.28	3.17773	3.05566	4.11621	6.01172	8.31543	10.123			86.28	0.958008	1.39746	1.93262	2.71387	4.16797	7.68262
		86.38	3.17773	3.05566	4.13574	6.02539	8.33301	10.1406			86.38	0.96582	1.40332	1.93848	2.7334	4.17969	7.68848
		86.48	3.18555	3.06348	4.1377	6.03906	8.34277	10.1426			86.48	0.967773	1.41699	1.94434	2.72754	4.17969	7.69824
		86.58	3.18555	3.06348	4.1416	6.04688	8.34668	10.1602			86.58	0.97168	1.40918	1.94238	2.72559	4.17969	7.69824
		86.68	3.19141	3.06543	4.14941	6.04883	8.34668	10.166			86.68	0.97168	1.40918	1.94434	2.72754	4.17969	7.7041
		86.78	3.18945	3.07715	4.14941	6.05273	8.35449	10.1719			86.78	0.979492	1.41699	1.94434	2.73535	4.19141	7.70996
		86.88	3.18945	3.06543	4.14551	6.05859	8.35449	10.1797			86.88	0.975586	1.40527	1.93262	2.72168	4.17969	7.70605
		86.98	3.19727	3.06543	4.13965	6.05273	8.3623	10.1816			86.98	0.969727	1.41699	1.94043	2.72168	4.1875	7.71191
		87.08	3.19727	3.06348	4.14941	6.05859	8.36621	10.1914			87.08	0.979492	1.41699	1.95215	2.72559	4.1875	7.70996
		87.18	3.19531	3.08301	4.16504	6.07813	8.37207	10.2109			87.18	0.987305	1.42676	1.95996	2.73145	4.19531	7.71777
		87.28	3.18359	3.06543	4.15527	6.07617	8.37012	10.209			87.28	0.977539	1.41504	1.94238	2.72168	4.17773	7.70801
		87.38	3.19531	3.07129	4.14746	6.07617	8.38184	10.2129			87.38	0.977539	1.40723	1.94043	2.72168	4.1875	7.7002
		87.48	3.20313	3.0752	4.15723	6.08789	8.38574	10.2188			87.48	0.967773	1.41309	1.95215	2.72168	4.17773	7.70996
		87.58	3.21094	3.08105	4.16504	6.08789	8.39941	10.2305			87.58	0.981445	1.41309	1.95215	2.72754	4.19141	7.72559
		87.68	3.20508	3.08301	4.15918	6.0957	8.40137	10.2383			87.68	0.995117	1.41309	1.95996	2.72168	4.20508	7.71973
		87.78	3.20703	3.08691	4.15723	6.09961	8.39746	10.2344			87.78	0.987305	1.39746	1.95215	2.72363	4.19727	7.70996
		87.88	3.20703	3.0791	4.15723	6.09961	8.40332	10.2441			87.88	0.987305	1.40723	1.94434	2.72363	4.18945	7.72168
		87.98	3.20703	3.08496	4.16895	6.09766	8.40723	10.2441			87.98	0.979492	1.40723	1.9541	2.72363	4.17969	7.72168
		88.08	3.2168	3.09473	4.16895	6.10547	8.41504	10.2637			88.08	0.987305	1.40918	1.96387	2.7334	4.1875	7.72949
		88.18	3.2168	3.08887	4.16504	6.10742	8.41309	10.252			88.18	0.981445	1.40527	1.94434	2.72754	4.18164	7.73145
		88.28	3.2168	3.09473	4.16504	6.11133	8.4248	10.25			88.28	0.987305	1.39746	1.9502	2.72559	4.1875	7.72168
		88.38	3.2168	3.08496	4.16504	6.11719	8.42285	10.2617			88.38	0.979492	1.39551	1.9502	2.72559	4.17969	7.71973
		88.48	3.2168	3.08496	4.17871	6.11914	8.43457	10.2637			88.48	0.979492	1.40137	1.94434	2.71973	4.19141	7.72949
		88.58	3.2207	3.08887	4.18262	6.12305	8.42676	10.2813			88.58	0.97168	1.39941	1.94238	2.71777	4.18359	7.72168
		88.68	3.21484	3.08301	4.18457	6.125	8.44043	10.2891			88.68	0.977539	1.39551	1.94238	2.71387	4.16992	7.71582
		88.78	3.2168	3.08496	4.18652	6.12695	8.44238	10.3027			88.78	0.979492	1.39746	1.94238	2.71387	4.17773	7.72949
		88.88	3.2207	3.08496	4.18652	6.13086	8.44629	10.3027			88.88	0.97168	1.39551	1.94238	2.70605	4.17773	7.72949
		88.98	3.2207	3.09668	4.19238	6.13867	8.4541	10.3145			88.98	0.979492	1.39746	1.93652	2.71777	4.17187	7.73145
		89.08	3.22461	3.09277	4.18652	6.13477	8.44238	10.3184			89.08	0.967773	1.38379	1.93848	2.7041	4.17773	7.72754
		89.18	3.22656	3.09473	4.18848	6.14063	8.4541	10.3125			89.18	0.979492	1.38379	1.94043	2.7041	4.17188	7.72949
		89.28	3.24609	3.1123	4.19629	6.14648	8.4541	10.3301			89.28	0.979492	1.39551	1.94043	2.71191	4.17578	7.73535
		89.38	3.23242	3.10645	4.18848	6.15234	8.4541	10.3438			89.38	0.97168	1.3877	1.93262	2.70605	4.16797	7.72949
		89.48	3.23828	3.11426	4.19629	6.16016	8.47363	10.3438			89.48	0.979492	1.40332	1.95215	2.71387	4.17969	7.74121
		89.58	3.24805	3.1084	4.20996	6.17188	8.47949	10.3516			89.58	0.97168	1.40527	1.94629	2.71387	4.17969	7.74121
		89.68	3.24023	3.11816	4.20996	6.17188	8.48535	10.3633			89.68	0.969727	1.40527	1.94434	2.70605	4.17969	7.74121
		89.78	3.23438	3.11426	4.21387	6.16797	8.47363	10.3711			89.78	0.973633	1.39355	1.95215	2.7002	4.16797	7.74902
		89.88	3.24805	3.12402	4.20801	6.16797	8.48535	10.375			89.88	0.975586	1.40527	1.94629	2.69434	4.16797	7.74316
		89.98	3.23828	3.11621	4.21777	6.17188	8.49316	10.3809			89.98	0.967773	1.39746	1.95215	2.69238	4.16797	7.74902
		90.08	3.24219	3.1123	4.21582	6.16797	8.49121	10.3711			90.08	0.975586	1.39355	1.94238	2.69043	4.16406	7.73926
		90.18	3.25586	3.11816	4.21777	6.16016	8.49707	10.3828			90.18	0.977539	1.39941	1.94238	2.68457	4.1582	7.73926
		90.28	3.25586	3.12402	4.22949	6.16602	8.50293	10.3906			90.28	0.969727	1.39746	1.93457	2.68262	4.15625	7.75098
		90.38	3.26953	3.12598	4.23926	6.17969	8.5166	10.3828			90.38	0.969727	1.3916	1.93457	2.69629	4.16992	7.75293
		90.48	3.26953	3.12598	4.24707	6.1875	8.5166	10.4004			90.48	0.977539	1.40527	1.94238	2.7041	4.16992	7.76074
		90.58	3.27734	3.13379	4.24902	6.19727	8.53223	10.4219			90.58	0.979492	1.41504	1.96387	2.70605	4.17773	7.76855
		90.68	3.26758	3.12598	4.24902	6.1875	8.53418	10.4199			90.68	0.967773	1.39746	1.94238	2.69434	4.17969	7.77051
		90.78	3.27344	3.13184	4.24902	6.20508	8.54199	10.4316			90.78	0.975586	1.40332	1.95215	2.70215	4.17969	7.77051
		90.88	3.2793	3.13379	4.25684	6.19922	8.5459	10.4395			90.88	0.977539	1.39746	1.95215	2.7041	4.17188	7.77051
		90.98	3.29297	3.1416	4.26465	6.2168	8.55957	10.4512			90.98	0.983398	1.41504	1.95996	2.70996	4.17773	7.78613
		91.08	3.28711	3.14551	4.25098	6.21094	8.55762	10.4434			91.08	0.989258	1.39941	1.9541	2.7041	4.17188	7.77246
		91.18	3.29492	3.14551	4.26855	6.22852	8.57129	10.4512			91.18	0.989258	1.41309	1.96191	2.7041	4.17773	7.79004
		91.28	3.28906	3.13379	4.25879	6.22656	8.56152	10.4512			91.28	0.977539	1.40332	1.9502	2.7041	4.16602	7.77051
		91.38	3.28711	3.13379	4.25879	6.21875	8.55371	10.4434			91.38	0.981445	1.40332	1.9502	2.7041	4.1582	7.76855
		91.48	3.2793	3.14355	4.2666	6.22852	8.56348	10.4492			91.48	0.979492	1.41504	1.96191	2.69434	4.16797	7.78027
		91.58	3.29297	3.15137	4.27637	6.23633	8.57129	10.4688			91.58	0.995117	1.41504	1.96973	2.71191	4.17578	7.78809
		91.68	3.28711	3.1377	4.26855	6.23047	8.5752	10.4629			91.68	0.981445	1.41504	1.95605	2.69824	4.16797	7.77441
		91.78	3.29883	3.14746	4.26855	6.22852	8.58301	10.4746			91.78	0.979492	1.40723	1.9541	2.7041	4.16016	7.78027
		91.88	3.29883	3.13965	4.26855	6.24023	8.58691	10.4844			91.88	0.969727	1.41699	1.9541	2.69629	4.16992	7.77246
		91.98	3.30078	3.14746	4.27832	6.25	8.59473	10.4941			91.98	0.977539	1.42676	1.96387	2.7041	4.17187	7.78027
		92.08	3.28906	3.13574	4.26074	6.23828	8.58887	10.4941			92.08	0.959961	1.40918	1.9541	2.69824	4.16016	7.78223
		92.18	3.29688	3.13574	4.2666	6.24219	8.59473	10.4941			92.18	0.969727	1.40723	1.95215	2.69629	4.16016	7.78223
		92.28	3.28906	3.13965	4.2666	6.24023	8.60645	10.4941			92.28	0.969727	1.41894	1.96387	2.7041	4.16016	7.77441
		92.38	3.2793	3.12988	4.2627	6.22461	8.59082	10.4961			92.38	0.952148	1.40332	1.94824	2.68848	4.15039	7.77246
		92.48	3.29883	3.1377	4.26855	6.24219	8.60449	10.4961			92.48	0.958008	1.40918	1.9541	2.69434	4.1582	7.78027
		92.58	3.30078	3.1377	4.27051	6.24219	8.59863	10.5039			92.58	0.959961	1.41113	1.96387	2.70801	4.16406	7.78613
		92.68	3.30469	3.1377	4.27441	6.24023	8.6084	10.5059			92.68	0.963867	1.40918	1.95605	2.70801	4.16211	7.78418
		92.78	3.29883	3.14551	4.26855	6.22852	8.60449	10.5117			92.78	0.958008	1.40527	1.96191	2.69629	4.1582	7.78027
		92.88	3.30859	3.14746	4.27051	6.24023	8.60449	10.5137			92.88	0.952148	1.40723	1.95605	2.7041	4.16016	7.77441
		92.98	3.31641	3.14551	4.27637	6.24805	8.62207	10.5195			92.98	0.958008	1.41504	1.96191	2.71191	4.16602	7.78027
		93.08	3.31836	3.15332	4.27051	6.24805	8.61621	10.5332			93.08	0.967773	1.4209	1.96387	2.72559	4.16797	7.77441
		93.18	3.30859	3.13379	4.26855	6.24023	8.61426	10.5215			93.18	0.967773	1.40723	1.95605	2.70605	4.14648	7.76855
		93.28	3.30664	3.13184	4.26855	6.23828	8.62207	10.5313			93.28	0.959961	1.40723	1.9541	2.7041	4.15625	7.78027
		93.38	3.30664	3.15137	4.27637	6.25391	8.62207	10.5391			93.38	0.96582	1.41504	1.96973	2.71973	4.16406	7.78027
		93.48	3.30664	3.1377	4.26855	6.25195	8.62598	10.541			93.48	0.952148	1.40918	1.96387	2.70605	4.1582	7.77246
		93.58	3.30664	3.14355	4.27637	6.25781	8.63379	10.541			93.58	0.958008	1.41504	1.96191	2.72363	4.1582	7.78027
		93.68	3.30664	3.14551	4.28223	6.26367	8.63379	10.5527			93.68	0.959961	1.41699	1.96191	2.72559	4.16992	7.78223
		93.78	3.32617	3.15332	4.28809	6.27734	8.64551	10.5605			93.78	0.96582	1.41699	1.96973	2.74512	4.16992	7.78027
		93.88	3.32031	3.15918	4.29004	6.2793	8.64551	10.5664			93.88	0.979492	1.42871	1.97559	2.73926	4.16992	7.78027
		93.98	3.31836	3.15723	4.29004	6.27148	8.64551	10.5645			93.98	0.979492	1.42871	1.97363	2.74512	4.16992	7.78027
		94.08	3.31836	3.14941	4.28809	6.28125	8.65527	10.5723			94.08	0.969727	1.41895	1.98145	2.73535	4.17773	7.78027
		94.18	3.32422	3.15137	4.27441	6.27734	8.65137	10.5723			94.18	0.975586	1.41309	1.97754	2.72168	4.17383	7.76855
		94.28	3.32617	3.15332	4.28613	6.27734	8.65332	10.5723			94.28	0.985352	1.40723	1.97168	2.7334	4.17969	7.77637
		94.38	3.31836	3.14551	4.27832	6.27734	8.65332	10.5703			94.38	0.985352	1.40527	1.96973	2.74121	4.17773	7.77637
		94.48	3.32422	3.15527	4.28418	6.2793	8.66309	10.582			94.48	0.977539	1.41309	1.96973	2.74121	4.17773	7.76855
		94.58	3.31641	3.15527	4.28418	6.27734	8.65527	10.582			94.58	0.975586	1.40527	1.97363	2.7334	4.17773	7.7666
		94.68	3.31445	3.15527	4.2959	6.27734	8.66504	10.5801			94.68	0.979492	1.40332	1.97168	2.73145	4.17578	7.77051
		94.78	3.31445	3.14551	4.2959	6.27734	8.67285	10.582			94.78	0.977539	1.40332	1.97168	2.73145	4.17578	7.76855
		94.88	3.31836	3.14355	4.2998	6.27539	8.66309	10.5801			94.88	0.985352	1.40332	1.97949	2.74316	4.17578	7.76855
		94.98	3.32422	3.15137	4.30566	6.2832	8.68066	10.5957			94.98	0.993164	1.42285	1.97949	2.74316	4.18359	7.76855
		95.08	3.32617	3.15527	4.31543	6.28906	8.69043	10.6094			95.08	0.987305	1.4248	1.99121	2.75098	4.19727	7.78027
		95.18	3.33789	3.15332	4.30762	6.28711	8.69043	10.6133			95.18	0.985352	1.4248	1.99121	2.75098	4.18945	7.77246
		95.28	3.33594	3.15332	4.31738	6.28711	8.69434	10.6191			95.28	0.989258	1.41699	1.99121	2.75098	4.1875	7.77051
		95.38	3.33398	3.15332	4.30957	6.28516	8.69238	10.623			95.38	0.987305	1.41504	1.9834	2.75488	4.19531	7.77051
		95.48	3.33594	3.15332	4.31738	6.29883	8.70215	10.6309			95.48	0.989258	1.40918	1.97559	2.75488	4.19727	7.77246
		95.58	3.33008	3.15918	4.31152	6.30078	8.71582	10.6328			95.58	0.983398	1.40918	1.9834	2.75684	4.20313	7.77441
		95.68	3.33984	3.15723	4.30957	6.30469	8.70801	10.6445			95.68	0.989258	1.40918	1.9834	2.75684	4.20117	7.78223
		95.78	3.34766	3.16504	4.3291	6.31055	8.71387	10.6523			95.78	0.989258	1.41699	1.99121	2.76465	4.21289	7.78223
		95.88	3.33789	3.14746	4.31152	6.30859	8.71387	10.6406			95.88	0.977539	1.40527	1.97363	2.75293	4.20117	7.77051
		95.98	3.33594	3.15332	4.31738	6.3125	8.71387	10.6523			95.98	0.989258	1.41699	1.9834	2.76465	4.19336	7.77051
		96.08	3.34766	3.15332	4.30957	6.31836	8.71777	10.6445			96.08	0.981445	1.40918	1.9834	2.76465	4.19922	7.77051
		96.18	3.34766	3.15723	4.31934	6.31055	8.72363	10.6504			96.18	0.991211	1.39941	1.97363	2.75684	4.19922	7.77441
		96.28	3.34766	3.15527	4.30957	6.32031	8.72363	10.6621			96.28	0.999023	1.39746	1.97168	2.74707	4.19922	7.77246
		96.38	3.34766	3.15527	4.30762	6.32031	8.72754	10.6543			96.38	0.989258	1.39746	1.97168	2.74512	4.20117	7.77246
		96.48	3.3457	3.14746	4.30762	6.32031	8.72559	10.6523			96.48	0.987305	1.39746	1.96387	2.75684	4.19922	7.77246
		96.58	3.3457	3.16504	4.32715	6.32617	8.74121	10.6719			96.58	0.995117	1.40723	1.98145	2.75488	4.21484	7.77832
		96.68	3.34961	3.15137	4.3291	6.33203	8.74707	10.666			96.68	0.981445	1.39941	1.97559	2.75488	4.20117	7.77051
		96.78	3.34961	3.14941	4.32129	6.32227	8.74707	10.6758			96.78	0.991211	1.39941	1.97559	2.75488	4.19922	7.7627
		96.88	3.35742	3.16504	4.33887	6.33594	8.75488	10.6836			96.88	0.991211	1.40723	1.9834	2.7627	4.20703	7.76855
		96.98	3.36328	3.16699	4.33301	6.33789	8.75488	10.6836			96.98	0.999023	1.41699	1.9834	2.75684	4.20898	7.7627
		97.08	3.36914	3.1748	4.34668	6.35742	8.77441	10.6816			97.08	1.00684	1.41699	1.99512	2.7627	4.2168	7.78027
		97.18	3.37109	3.17676	4.34082	6.35156	8.76855	10.6934			97.18	1.02051	1.41699	1.99512	2.77637	4.23047	7.77441
		97.28	3.35938	3.15723	4.33887	6.33789	8.7666	10.6895			97.28	1.00879	1.39746	1.9834	2.76465	4.21094	7.76074
		97.38	3.37695	3.1748	4.34668	6.35742	8.77441	10.709			97.38	1.00879	1.40332	1.9834	2.76465	4.2168	7.77637
		97.48	3.37891	3.17676	4.34863	6.35938	8.78418	10.7031			97.48	1.00879	1.40527	1.99121	2.77246	4.21875	7.77832
		97.58	3.38672	3.19238	4.35645	6.36719	8.78418	10.7012			97.58	1.0166	1.40527	1.99121	2.78027	4.21875	7.78613
		97.68	3.375	3.18262	4.34473	6.35547	8.77246	10.7012			97.68	1.00488	1.39356	1.97949	2.77051	4.20703	7.76855
		97.78	3.37305	3.18066	4.36426	6.36719	8.79199	10.709			97.78	1.02441	1.39355	1.97949	2.77051	4.21484	7.77441
		97.88	3.38477	3.18066	4.3584	6.375	8.79395	10.7109			97.88	1.01855	1.40527	1.97949	2.78223	4.2168	7.78809
		97.98	3.37891	3.19434	4.36621	6.37695	8.80371	10.7227			97.98	1.01855	1.40723	1.99316	2.78418	4.21094	7.78223
		98.08	3.37891	3.18848	4.37207	6.38281	8.80566	10.7246			98.08	1.0127	1.40137	1.9873	2.77832	4.21094	7.78223
		98.18	3.37891	3.18652	4.37012	6.38086	8.80762	10.7227			98.18	1.01855	1.40723	1.98535	2.77637	4.21875	7.78223
		98.28	3.38477	3.19434	4.37012	6.38867	8.81348	10.7305			98.28	1.03027	1.41504	1.99316	2.78418	4.22656	7.79004
		98.38	3.38672	3.2041	4.38184	6.39844	8.82324	10.7363			98.38	1.03027	1.40918	1.99316	2.78418	4.2207	7.79199
		98.48	3.39063	3.2041	4.37207	6.39844	8.82324	10.7422			98.48	1.02051	1.40723	1.99316	2.78418	4.21875	7.78418
		98.58	3.38477	3.19238	4.37402	6.40625	8.83105	10.75			98.58	1.02637	1.40332	1.97949	2.79199	4.21484	7.77832
		98.68	3.37891	3.19238	4.36816	6.40039	8.83301	10.7441			98.68	1.02832	1.39746	1.99121	2.78613	4.20898	7.78809
		98.78	3.37695	3.2041	4.36621	6.41016	8.83105	10.75			98.78	1.02832	1.40723	1.99121	2.78418	4.21875	7.78027
		98.88	3.38477	3.2041	4.37793	6.41016	8.84277	10.7617			98.88	1.01855	1.39746	1.9834	2.77637	4.21875	7.77832
		98.98	3.37891	3.20605	4.37988	6.41992	8.84473	10.7676			98.98	1.01855	1.39746	1.9834	2.78809	4.21289	7.79199
		99.08	3.39648	3.22168	4.3877	6.41992	8.85645	10.7734			99.08	1.02637	1.40527	1.99512	2.7959	4.22656	7.79199
		99.18	3.39844	3.21582	4.37988	6.43164	8.85645	10.7832			99.18	1.03223	1.39941	1.9873	2.78809	4.22852	7.79199
		99.28	3.39844	3.22559	4.37793	6.42383	8.86426	10.7871			99.28	1.03027	1.40527	1.98535	2.79395	4.21875	7.79199
		99.38	3.40234	3.22559	4.37012	6.42969	8.86426	10.7832			99.38	1.03027	1.40527	1.98535	2.79395	4.2168	7.79199
		99.48	3.4043	3.22168	4.37598	6.42578	8.87207	10.7773			99.48	1.03418	1.39355	1.97949	2.79004	4.21289	7.77832
		99.58	3.40039	3.23535	4.37793	6.43164	8.88184	10.7832			99.58	1.02832	1.40527	1.97363	2.79199	4.22656	7.79004
		99.68	3.39844	3.23535	4.38574	6.42969	8.88184	10.7813			99.68	1.02637	1.40527	1.9834	2.78418	4.22656	7.79004
		99.78	3.39063	3.23535	4.38965	6.4375	8.89355	10.7813			99.78	1.02637	1.40527	1.97559	2.78223	4.22656	7.78223
		99.88	3.39063	3.23535	4.38965	6.42969	8.8877	10.7832			99.88	1.02051	1.40723	1.97559	2.7959	4.22852	7.78223
		99.98	3.39453	3.23145	4.38574	6.43555	8.88965	10.7891			99.98	1.01465	1.39551	1.96973	2.79199	4.2168	7.78613
		100.08	3.38867	3.2373	4.3877	6.4375	8.89551	10.7988			100.08	1.02051	1.39551	1.96191	2.79395	4.22852	7.78809
		100.18	3.4082	3.24512	4.39746	6.45508	8.90332	10.8125			100.18	1.0166	1.41309	1.96973	2.80176	4.23047	7.79004
		100.28	3.41016	3.24707	4.40918	6.46094	8.89746	10.8125			100.28	1.01855	1.40723	1.97168	2.80371	4.23047	7.79004
		100.38	3.41602	3.25293	4.40918	6.4668	8.91113	10.832			100.38	1.03027	1.41309	1.9834	2.81543	4.24609	7.80957
		100.48	3.41602	3.25488	4.40918	6.47266	8.9248	10.834			100.48	1.02246	1.41894	1.9834	2.81543	4.24023	7.80371
		100.58	3.40039	3.24707	4.39355	6.46289	8.91699	10.8242			100.58	1.02051	1.40918	1.96777	2.80762	4.23047	7.79395
		100.68	3.41797	3.25879	4.41113	6.47852	8.91699	10.8242			100.68	1.04004	1.40918	1.97363	2.81543	4.24219	7.80176
		100.78	3.40039	3.24707	4.40137	6.46094	8.91699	10.8242			100.78	1.02051	1.40918	1.96387	2.80371	4.23047	7.7998
		100.88	3.39844	3.25488	4.40723	6.47852	8.9248	10.832			100.88	1.02637	1.40918	1.96191	2.80371	4.23047	7.7998
		100.98	3.40625	3.25684	4.40723	6.47266	8.9248	10.8438			100.98	1.02832	1.41699	1.97363	2.80371	4.23047	7.7998
		101.08	3.39453	3.24512	4.3877	6.4668	8.9248	10.832			101.08	1.01465	1.39746	1.9541	2.80371	4.2168	7.78809
		101.18	3.39844	3.24316	4.38574	6.4668	8.91504	10.832			101.18	1.01855	1.39551	1.94434	2.80371	4.2168	7.78809
		101.28	3.4043	3.2627	4.40527	6.48633	8.92871	10.8496			101.28	1.02441	1.40332	1.9502	2.80371	4.22852	7.7998
		101.38	3.39844	3.25684	4.39941	6.47266	8.91504	10.8555			101.38	1.01074	1.3877	1.95215	2.80371	4.2207	7.79199
		101.48	3.4043	3.25488	4.40527	6.47852	8.93262	10.8613			101.48	1.02832	1.39355	1.95215	2.80371	4.22852	7.79199
		101.58	3.40625	3.2666	4.41895	6.48047	8.93457	10.8613			101.58	1.03027	1.40723	1.95215	2.80371	4.2207	7.7998
		101.68	3.41016	3.2666	4.41113	6.47852	8.93457	10.873			101.68	1.02051	1.39941	1.9541	2.80371	4.21875	7.79199
		101.78	3.41602	3.26465	4.41699	6.48633	8.94043	10.8809			101.78	1.02637	1.40527	1.95996	2.81543	4.23437	7.80957
		101.88	3.40625	3.25293	4.41504	6.48828	8.94238	10.8691			101.88	1.0166	1.39551	1.94238	2.80371	4.22461	7.7998
		101.98	3.39844	3.26465	4.40723	6.48047	8.93457	10.873			101.98	1.00879	1.39551	1.95215	2.79395	4.22852	7.79004
		102.08	3.4043	3.27246	4.4248	6.48633	8.95215	10.8867			102.08	1.02637	1.40332	1.95215	2.7998	4.23437	7.80762
		102.18	3.38867	3.25879	4.41113	6.47852	8.93848	10.873			102.18	1.02051	1.38965	1.95215	2.80566	4.2207	7.80176
		102.28	3.40625	3.27246	4.41699	6.48438	8.95215	10.8906			102.28	1.02051	1.39551	1.95996	2.80566	4.22656	7.80957
		102.38	3.39648	3.2627	4.41113	6.47852	8.93457	10.8809			102.38	1.0166	1.38574	1.94238	2.80176	4.20899	7.79785
		102.48	3.4043	3.2627	4.40918	6.47656	8.94434	10.8906			102.48	1.0166	1.38379	1.94434	2.80176	4.21484	7.79785
		102.58	3.40625	3.27637	4.42676	6.48633	8.9541	10.8926			102.58	1.02637	1.38574	1.95215	2.80371	4.23633	7.7998
		102.68	3.40625	3.27637	4.4209	6.49219	8.95605	10.9043			102.68	1.01855	1.38574	1.9541	2.80371	4.23047	7.7998
		102.78	3.40234	3.26855	4.41113	6.49023	8.94629	10.9043			102.78	1.00879	1.38184	1.94629	2.80762	4.21289	7.79199
		102.88	3.4043	3.27441	4.40918	6.47852	8.94629	10.9121			102.88	0.99707	1.37598	1.94043	2.7959	4.20703	7.7998
		102.98	3.39844	3.27637	4.40918	6.49023	8.94629	10.9063			102.98	1.00879	1.37793	1.93457	2.7959	4.21289	7.79395
		103.08	3.39648	3.27637	4.40723	6.49023	8.93652	10.9121			103.08	1.00879	1.37793	1.9248	2.78809	4.21094	7.79199
		103.18	3.41602	3.28418	4.40723	6.49023	8.9502	10.9238			103.18	1.0166	1.38574	1.93066	2.80176	4.21094	7.80762
		103.28	3.41016	3.28418	4.41113	6.49805	8.95215	10.9238			103.28	1.01074	1.38574	1.9248	2.80371	4.21094	7.80176
		103.38	3.41602	3.30371	4.4248	6.49805	8.96387	10.9414			103.38	1.02441	1.40527	1.94238	2.80371	4.2168	7.80762
		103.48	3.41016	3.29004	4.41113	6.50195	8.94824	10.9336			103.48	1.01855	1.39941	1.93652	2.7998	4.22266	7.79395
		103.58	3.41016	3.28809	4.4209	6.49414	8.9541	10.9414			103.58	1.01855	1.39941	1.92676	2.79785	4.22266	7.79199
		103.68	3.42773	3.30762	4.4209	6.50781	8.9541	10.9531			103.68	1.02637	1.39941	1.9248	2.80566	4.22852	7.80371
		103.78	3.42188	3.2998	4.4209	6.51367	8.96582	10.9531			103.78	1.03223	1.41113	1.9248	2.7998	4.2207	7.80371
		103.88	3.41992	3.30566	4.42871	6.51172	8.96973	10.9648			103.88	1.03027	1.41113	1.9248	2.79785	4.23047	7.80371
		103.98	3.43164	3.30566	4.42871	6.52148	8.97559	10.9727			103.98	1.03809	1.41894	1.93262	2.80566	4.23047	7.81152
		104.08	3.41992	3.29395	4.42871	6.51758	8.96582	10.9609			104.08	1.02832	1.39941	1.9209	2.7959	4.21875	7.81152
		104.18	3.42773	3.28613	4.42871	6.51758	8.96387	10.9648			104.18	1.02051	1.39746	1.9209	2.79395	4.22656	7.80176
		104.28	3.42578	3.2959	4.44043	6.5293	8.96387	10.9785			104.28	1.03809	1.41309	1.9209	2.7998	4.23437	7.80762
		104.38	3.41406	3.28418	4.43652	6.51758	8.96387	10.9609			104.38	1.02051	1.40332	1.90918	2.78223	4.22852	7.79785
		104.48	3.43359	3.2998	4.43457	6.52539	8.97168	10.9668			104.48	1.03418	1.40332	1.92871	2.78809	4.22656	7.81543
		104.58	3.42773	3.29395	4.44629	6.53711	8.98145	10.9805			104.58	1.02832	1.40332	1.92285	2.80176	4.22656	7.81738
		104.68	3.42578	3.27637	4.43848	6.5293	8.97363	10.9648			104.68	1.02246	1.3877	1.91309	2.78613	4.22266	7.80957
		104.78	3.43945	3.28418	4.44824	6.53125	8.97559	10.9805			104.78	1.03027	1.39551	1.92285	2.79395	4.23047	7.82324
		104.88	3.43945	3.28613	4.45605	6.53906	8.99512	10.9941			104.88	1.03027	1.41699	1.93262	2.80371	4.24805	7.82324
		104.98	3.44727	3.29785	4.46191	6.54102	8.99707	11.0059			104.98	1.03809	1.41113	1.93262	2.79785	4.24219	7.82324
		105.08	3.4668	3.29785	4.46777	6.55859	8.99707	11.0059			105.08	1.0459	1.41699	1.93262	2.80371	4.24805	7.83105
		105.18	3.46094	3.28809	4.46191	6.56055	9.00488	11.0137			105.18	1.04785	1.41113	1.94434	2.80566	4.25391	7.83105
		105.28	3.47461	3.30176	4.46777	6.56836	9.00293	11.0215			105.28	1.04785	1.41699	1.95215	2.80566	4.25976	7.83105
		105.38	3.45703	3.29199	4.45605	6.55859	9.00293	11.0234			105.38	1.04785	1.39941	1.94238	2.79395	4.24805	7.81934
		105.48	3.44727	3.2959	4.45996	6.55664	8.99512	11.0234			105.48	1.04004	1.40527	1.93457	2.80176	4.24609	7.82324
		105.58	3.45703	3.29395	4.45801	6.55664	8.99316	11.0215			105.58	1.03027	1.39746	1.93262	2.79395	4.23828	7.82129
		105.68	3.45117	3.28809	4.45215	6.57031	8.99512	11.0352			105.68	1.03809	1.39746	1.93457	2.79395	4.23828	7.83105
		105.78	3.46094	3.29395	4.45801	6.5625	8.99512	11.0332			105.78	1.03809	1.39746	1.9248	2.79785	4.23828	7.82324
		105.88	3.46094	3.29785	4.46191	6.56445	9.00488	11.0313			105.88	1.03809	1.38965	1.92285	2.7959	4.24219	7.82129
		105.98	3.46875	3.30371	4.46777	6.57031	9.00488	11.043			105.98	1.0498	1.40723	1.93066	2.80371	4.24805	7.84082
		106.08	3.46484	3.30176	4.47754	6.56836	9.0127	11.0469			106.08	1.0459	1.39551	1.93262	2.80566	4.23828	7.83105
		106.18	3.47852	3.2959	4.47754	6.56836	9.01465	11.0488			106.18	1.04004	1.39551	1.94043	2.80566	4.23828	7.8291
		106.28	3.48633	3.30566	4.47949	6.56836	9.02246	11.0527			106.28	1.03809	1.40332	1.93262	2.7959	4.23047	7.81934
		106.38	3.48633	3.30566	4.47754	6.58008	9.02246	11.043			106.38	1.0459	1.40332	1.93066	2.79395	4.22852	7.81738
		106.48	3.47656	3.2959	4.47559	6.57813	9.01465	11.0527			106.48	1.03809	1.39551	1.92285	2.79395	4.22852	7.82129
		106.58	3.48633	3.29395	4.47949	6.57617	9.0127	11.0605			106.58	1.03613	1.40527	1.93262	2.79395	4.2207	7.81934
		106.68	3.48047	3.2959	4.47949	6.57813	9.02637	11.0547			106.68	1.03809	1.40723	1.92676	2.79395	4.22852	7.82129
		106.78	3.49414	3.30762	4.4873	6.58594	9.02637	11.0645			106.78	1.03809	1.40723	1.94043	2.80566	4.23633	7.83887
		106.88	3.47656	3.2959	4.46777	6.58789	9.02246	11.0605			106.88	1.03809	1.40332	1.93066	2.78613	4.21875	7.82129
		106.98	3.49414	3.30371	4.48535	6.58789	9.03027	11.0723			106.98	1.0459	1.41113	1.93066	2.7998	4.22461	7.81934
		107.08	3.50391	3.31348	4.4873	6.60352	9.05176	11.0801			107.08	1.04785	1.4248	1.93848	2.80957	4.23437	7.83887
		107.18	3.49609	3.30566	4.47168	6.58984	9.03809	11.0742			107.18	1.04004	1.41699	1.93652	2.80371	4.23242	7.83301
		107.28	3.50781	3.3252	4.47754	6.60742	9.04395	11.0918			107.28	1.05957	1.42481	1.94238	2.81543	4.22656	7.84082
		107.38	3.51563	3.33496	4.49902	6.61719	9.06152	11.0996			107.38	1.06934	1.43848	1.94434	2.82324	4.24805	7.84863
		107.48	3.50977	3.3252	4.48926	6.60742	9.05566	11.0879			107.48	1.0498	1.43457	1.93262	2.80566	4.22852	7.83105
		107.58	3.51563	3.33301	4.49512	6.61328	9.06152	11.1074			107.58	1.05566	1.44238	1.93848	2.81152	4.23437	7.84863
		107.68	3.52539	3.33301	4.49902	6.62695	9.05371	11.1133			107.68	1.05566	1.43652	1.93848	2.81348	4.22852	7.84082
		107.78	3.52539	3.33887	4.50488	6.63867	9.07129	11.1191			107.78	1.06348	1.4541	1.94629	2.81934	4.23437	7.85449
		107.88	3.5293	3.3252	4.49902	6.63086	9.06543	11.1133			107.88	1.0498	1.45606	1.93262	2.81738	4.22852	7.84863
		107.98	3.53711	3.33496	4.50488	6.63867	9.07324	11.1191			107.98	1.05957	1.45605	1.9502	2.82324	4.23633	7.84863
		108.08	3.53711	3.33496	4.51855	6.63867	9.07324	11.1328			108.08	1.05957	1.45605	1.94434	2.8252	4.23633	7.86035
		108.18	3.55859	3.33691	4.52832	6.64844	9.08691	11.1426			108.18	1.06934	1.46973	1.95215	2.83887	4.25	7.8623
		108.28	3.55078	3.34863	4.52246	6.6543	9.08691	11.1543			108.28	1.06934	1.46973	1.96582	2.8291	4.25	7.85449
		108.38	3.55664	3.35645	4.53613	6.66797	9.10254	11.1543			108.38	1.08105	1.47754	1.96582	2.83496	4.25781	7.86816
		108.48	3.54688	3.33887	4.53027	6.65039	9.09277	11.1426			108.48	1.06934	1.45996	1.96191	2.83301	4.24023	7.8623
		108.58	3.55273	3.34473	4.53613	6.65625	9.10449	11.1504			108.58	1.06934	1.47363	1.96191	2.83301	4.24609	7.86816
		108.68	3.56641	3.3623	4.55371	6.66797	9.12012	11.1621			108.68	1.08496	1.47363	1.96973	2.84082	4.26758	7.88184
		108.78	3.56641	3.35645	4.55566	6.67578	9.12207	11.1621			108.78	1.0791	1.46582	1.9834	2.84668	4.26172	7.88184
		108.88	3.55078	3.34668	4.54785	6.66797	9.11816	11.166			108.88	1.05957	1.46777	1.97559	2.83691	4.25195	7.88184
		108.98	3.54492	3.34668	4.55566	6.65625	9.1123	11.1621			108.98	1.06543	1.45605	1.97168	2.83301	4.24805	7.87012
		109.08	3.55078	3.34668	4.5498	6.66797	9.11426	11.1621			109.08	1.05957	1.44824	1.97363	2.83301	4.25	7.87012
		109.18	3.55664	3.35449	4.56738	6.67578	9.12207	11.1797			109.18	1.05762	1.46191	1.97949	2.84082	4.25586	7.88184
		109.28	3.55859	3.35645	4.56934	6.67383	9.12402	11.1719			109.28	1.0498	1.44824	1.96582	2.83887	4.24219	7.87402
		109.38	3.55859	3.36426	4.57715	6.67969	9.12402	11.1914			109.38	1.0498	1.4541	1.97168	2.84473	4.24805	7.87988
		109.48	3.54688	3.34668	4.55957	6.67773	9.12402	11.1738			109.48	1.0459	1.44824	1.96191	2.83496	4.23047	7.86816
		109.58	3.55859	3.35254	4.57715	6.67773	9.13184	11.1797			109.58	1.0459	1.44629	1.97363	2.84082	4.24805	7.86816
		109.68	3.56641	3.35449	4.5791	6.67773	9.1377	11.1914			109.68	1.0498	1.45801	1.97363	2.83496	4.25	7.87988
		109.78	3.54688	3.34473	4.55957	6.66602	9.12402	11.1797			109.78	1.03613	1.43848	1.9541	2.83301	4.23828	7.86035
		109.88	3.54492	3.34277	4.56543	6.6582	9.11621	11.1895			109.88	1.03613	1.42676	1.9502	2.83301	4.22852	7.8584
		109.98	3.55859	3.34473	4.56738	6.6582	9.12402	11.1914			109.98	1.0498	1.43457	1.96191	2.82715	4.22852	7.86816
		110.08	3.55078	3.34668	4.56152	6.67188	9.12598	11.1973			110.08	1.04395	1.42871	1.95605	2.83496	4.22266	7.8623
		110.18	3.54883	3.35449	4.57129	6.66406	9.12598	11.2031			110.18	1.04199	1.43848	1.9541	2.83496	4.2207	7.86035
		110.28	3.55664	3.3623	4.5791	6.67773	9.13574	11.2031			110.28	1.04199	1.43848	1.9541	2.84473	4.22852	7.87207
		110.38	3.55664	3.36816	4.58105	6.67969	9.13574	11.2148			110.38	1.04199	1.44629	1.96191	2.83691	4.23047	7.86426
		110.48	3.55664	3.35449	4.57715	6.66016	9.12402	11.2109			110.48	1.02051	1.43457	1.94238	2.82324	4.21094	7.85059
		110.58	3.55664	3.3623	4.58691	6.67773	9.13379	11.2227			110.58	1.02637	1.44629	1.94824	2.84277	4.2168	7.86621
		110.68	3.57227	3.37988	4.59473	6.67969	9.1416	11.2305			110.68	1.03418	1.4541	1.96191	2.84473	4.22656	7.87598
		110.78	3.57031	3.36621	4.58887	6.67188	9.12793	11.2246			110.78	1.02051	1.44824	1.9541	2.84473	4.21289	7.87402
		110.88	3.57617	3.38379	4.59668	6.67969	9.1416	11.2324			110.88	1.03809	1.44824	1.96582	2.84473	4.21875	7.87988
		110.98	3.58984	3.38574	4.60645	6.67969	9.15527	11.2441			110.98	1.03223	1.45605	1.95801	2.83691	4.2207	7.88574
		111.08	3.59375	3.38184	4.60254	6.67383	9.14355	11.2402			111.08	1.03418	1.44434	1.95215	2.83105	4.2168	7.87988
		111.18	3.58789	3.3877	4.60449	6.6875	9.15137	11.2422			111.18	1.03613	1.45606	1.95215	2.83691	4.22461	7.88184
		111.28	3.60547	3.39355	4.61621	6.69531	9.15918	11.248			111.28	1.04785	1.46387	1.97168	2.85059	4.22656	7.8877
		111.38	3.59961	3.39551	4.61621	6.68945	9.16504	11.2617			111.38	1.04004	1.46582	1.97168	2.85254	4.22656	7.88965
		111.48	3.60547	3.39551	4.61621	6.70313	9.16309	11.2617			111.48	1.03809	1.46973	1.96973	2.84473	4.23828	7.8916
		111.58	3.59961	3.38965	4.61035	6.70703	9.17676	11.2656			111.58	1.03223	1.46191	1.9834	2.84473	4.23242	7.8916
		111.68	3.58594	3.3916	4.59668	6.6875	9.15723	11.2598			111.68	1.01855	1.44824	1.96387	2.8252	4.21875	7.87207
		111.78	3.59961	3.39551	4.60645	6.70703	9.17285	11.2617			111.78	1.03809	1.45606	1.97949	2.83301	4.22852	7.87988
		111.88	3.60742	3.40332	4.61621	6.70898	9.18262	11.2813			111.88	1.04785	1.46387	1.98926	2.85449	4.23047	7.88965
		111.98	3.60156	3.39746	4.61035	6.70117	9.16895	11.2832			111.98	1.03418	1.45801	1.9873	2.83887	4.22266	7.88379
		112.08	3.61914	3.40527	4.61816	6.71289	9.17871	11.291			112.08	1.04199	1.45801	1.99316	2.84473	4.22266	7.89941
		112.18	3.59961	3.3877	4.62012	6.70117	9.1748	11.2734			112.18	1.03027	1.45801	1.97559	2.83496	4.21094	7.88184
		112.28	3.61328	3.39355	4.62793	6.70117	9.18262	11.2793			112.28	1.0459	1.45801	1.98145	2.84277	4.21875	7.8877
		112.38	3.61523	3.39941	4.62988	6.70898	9.1748	11.293			112.38	1.04004	1.45801	1.99121	2.84473	4.22852	7.90137
		112.48	3.61914	3.39746	4.62988	6.70117	9.18457	11.2852			112.48	1.03809	1.45801	1.9834	2.84277	4.21875	7.90137
		112.58	3.61719	3.40527	4.63574	6.69922	9.18457	11.291			112.58	1.04199	1.46582	1.98145	2.84277	4.22852	7.89355
		112.68	3.62891	3.40527	4.6377	6.70703	9.18457	11.2988			112.68	1.04785	1.46582	2.00098	2.85449	4.23633	7.89941
		112.78	3.62891	3.40527	4.6377	6.70117	9.19238	11.3047			112.78	1.05762	1.46582	1.99512	2.85449	4.23828	7.90137
		112.88	3.625	3.41309	4.63379	6.70703	9.18848	11.2988			112.88	1.0459	1.4541	1.98926	2.85059	4.23438	7.89746
		112.98	3.62891	3.40527	4.64746	6.70117	9.19434	11.3047			112.98	1.03809	1.4541	1.99121	2.84473	4.22852	7.89941
		113.08	3.63477	3.41113	4.64746	6.70703	9.2002	11.3184			113.08	1.04395	1.46582	2.00293	2.85059	4.23437	7.90527
		113.18	3.63672	3.39746	4.63965	6.70117	9.19434	11.3125			113.18	1.0498	1.45801	1.99512	2.84473	4.22852	7.89941
		113.28	3.63672	3.41113	4.65527	6.70898	9.20605	11.3242			113.28	1.0498	1.46582	2.01074	2.86035	4.23633	7.90723
		113.38	3.63672	3.40137	4.6377	6.69727	9.20215	11.3125			113.38	1.03809	1.44824	1.99316	2.84277	4.23438	7.88965
		113.48	3.64063	3.40527	4.64746	6.70898	9.20605	11.332			113.48	1.04199	1.45801	2.00293	2.86426	4.23828	7.89941
		113.58	3.64258	3.39941	4.65527	6.70508	9.2002	11.3281			113.58	1.04395	1.44629	1.99902	2.86035	4.23242	7.89941
		113.68	3.63672	3.40527	4.64941	6.70117	9.20605	11.3262			113.68	1.03027	1.43848	1.99316	2.85449	4.22656	7.8916
		113.78	3.65039	3.41504	4.65137	6.70898	9.21582	11.334			113.78	1.03809	1.44043	2.00293	2.86426	4.23633	7.90137
		113.88	3.6582	3.4248	4.65918	6.71875	9.21777	11.3516			113.88	1.05957	1.45605	2.01465	2.87402	4.23828	7.91113
		113.98	3.66016	3.40723	4.64941	6.70898	9.21387	11.3418			113.98	1.04004	1.44629	2.00293	2.87598	4.22656	7.89355
		114.08	3.66602	3.41309	4.66504	6.7168	9.22168	11.3516			114.08	1.0459	1.45605	2.01855	2.87598	4.24609	7.89941
		114.18	3.66602	3.42285	4.66699	6.7168	9.22754	11.3516			114.18	1.05566	1.45605	2.0127	2.87598	4.24023	7.90137
		114.28	3.66602	3.42285	4.65918	6.72852	9.22559	11.3516			114.28	1.04785	1.45605	2.01074	2.87598	4.23828	7.90137
		114.38	3.67773	3.42676	4.65723	6.72852	9.21777	11.3594			114.38	1.05762	1.45605	2.01074	2.88379	4.23828	7.8916
		114.48	3.67188	3.42676	4.65918	6.72266	9.21777	11.3613			114.48	1.05957	1.45801	2.0166	2.88574	4.24023	7.8916
		114.58	3.66602	3.41504	4.65137	6.70898	9.2041	11.3418			114.58	1.04004	1.43848	2.00293	2.86621	4.22852	7.87988
		114.68	3.67383	3.42285	4.65723	6.7168	9.22168	11.3477			114.68	1.0459	1.44434	2.01074	2.87207	4.22852	7.8877
		114.78	3.67578	3.42871	4.65918	6.71094	9.22363	11.3613			114.78	1.05176	1.44629	2.00488	2.86621	4.24023	7.89746
		114.88	3.69531	3.43457	4.66699	6.7168	9.23926	11.3691			114.88	1.05762	1.46191	2.01855	2.87207	4.24805	7.88965
		114.98	3.67773	3.41699	4.65918	6.71484	9.22168	11.3516			114.98	1.05566	1.44434	2.00879	2.8623	4.23828	7.87793
		115.08	3.68359	3.42285	4.6748	6.71484	9.22754	11.3691			115.08	1.05566	1.45215	2.00879	2.87012	4.23828	7.89355
		115.18	3.67773	3.43262	4.66895	6.71484	9.2334	11.3711			115.18	1.06738	1.45215	2.00879	2.86426	4.24609	7.89551
		115.28	3.67578	3.41699	4.65918	6.71875	9.22363	11.3711			115.28	1.05957	1.45605	2.00098	2.85449	4.23828	7.8877
		115.38	3.67578	3.41504	4.65918	6.71875	9.23535	11.3711			115.38	1.05957	1.44824	2.00098	2.85449	4.23828	7.8916
		115.48	3.67578	3.42676	4.6748	6.72656	9.23535	11.3711			115.48	1.06543	1.4541	2.02051	2.8623	4.24609	7.89746
		115.58	3.67578	3.42676	4.66895	6.73242	9.23535	11.3711			115.58	1.05957	1.45605	2.00293	2.85449	4.24805	7.89941
		115.68	3.6875	3.42676	4.66699	6.73047	9.24316	11.3828			115.68	1.06934	1.45606	2.00098	2.85254	4.24024	7.89941
		115.78	3.69727	3.44434	4.67676	6.74023	9.24512	11.3926			115.78	1.07129	1.46582	2.02246	2.8623	4.24805	7.90137
		115.88	3.67969	3.43457	4.66699	6.72852	9.24512	11.3906			115.88	1.05957	1.44824	2.0127	2.85645	4.23828	7.88965
		115.98	3.67773	3.4248	4.65918	6.72852	9.24512	11.3828			115.98	1.05957	1.44629	2.0127	2.85449	4.23828	7.88965
		116.08	3.67773	3.43457	4.65723	6.7207	9.24316	11.3809			116.08	1.05762	1.4502	2.00488	2.85449	4.23828	7.88965
		116.18	3.66992	3.42676	4.65723	6.70898	9.23535	11.3809			116.18	1.05566	1.44824	2.00293	2.85449	4.24023	7.88965
		116.28	3.67773	3.42676	4.65918	6.7207	9.24707	11.3867			116.28	1.06934	1.4502	2.00488	2.84863	4.24023	7.88379
		116.38	3.67773	3.42676	4.66309	6.7207	9.24707	11.3848			116.38	1.06934	1.44238	1.99707	2.85449	4.24023	7.88184
		116.48	3.68555	3.43262	4.66895	6.72852	9.25488	11.3926			116.48	1.06934	1.44824	2.00293	2.8623	4.25586	7.88965
		116.58	3.67578	3.42285	4.65918	6.7168	9.2373	11.3828			116.58	1.05762	1.43848	1.99316	2.85254	4.24609	7.87988
		116.68	3.67578	3.42676	4.65137	6.7168	9.23535	11.3828			116.68	1.05762	1.43066	1.99316	2.84473	4.23828	7.87988
		116.78	3.66797	3.4248	4.65723	6.70898	9.23535	11.3926			116.78	1.0498	1.42481	1.99316	2.84473	4.22852	7.86816
		116.88	3.66797	3.4209	4.67285	6.72266	9.24316	11.3965			116.88	1.06348	1.43457	2.00098	2.86035	4.23633	7.88379
		116.98	3.66016	3.42285	4.66895	6.71875	9.2373	11.3926			116.98	1.06738	1.42871	2.00293	2.84863	4.23047	7.87988
		117.08	3.66992	3.43457	4.6709	6.72852	9.25488	11.4023			117.08	1.0791	1.44629	1.99512	2.85645	4.23047	7.88184
		117.18	3.66797	3.44629	4.6709	6.72852	9.25488	11.4141			117.18	1.07129	1.44043	1.99316	2.85645	4.23828	7.87988
		117.28	3.66602	3.43848	4.66895	6.7207	9.2666	11.4063			117.28	1.06934	1.43848	1.99316	2.85645	4.23047	7.87988
		117.38	3.6543	3.4248	4.65723	6.70703	9.24512	11.3926			117.38	1.05762	1.43848	1.97363	2.84473	4.22656	7.87988
		117.48	3.6543	3.4248	4.66895	6.71875	9.25098	11.3926			117.48	1.05762	1.42676	1.97363	2.83691	4.22656	7.87988
		117.58	3.66211	3.43262	4.66895	6.72656	9.25879	11.4004			117.58	1.05762	1.43457	1.97363	2.85059	4.22656	7.87988
		117.68	3.65625	3.43848	4.66113	6.7207	9.25293	11.3926			117.68	1.05762	1.42871	1.96582	2.83887	4.21875	7.87207
		117.78	3.65625	3.43848	4.66113	6.7207	9.25684	11.3926			117.78	1.05762	1.4209	1.96582	2.83691	4.21875	7.86035
		117.88	3.65625	3.43652	4.66895	6.73047	9.25488	11.4004			117.88	1.0498	1.41895	1.96582	2.83691	4.21094	7.87207
		117.98	3.65625	3.43652	4.66895	6.71875	9.24707	11.4023			117.98	1.05957	1.41894	1.96582	2.84473	4.20898	7.86426
		118.08	3.64844	3.42871	4.66113	6.72266	9.2373	11.3945			118.08	1.05176	1.41113	1.95801	2.83691	4.19336	7.85449
		118.18	3.64648	3.41895	4.65137	6.71289	9.24707	11.3926			118.18	1.0498	1.39941	1.95605	2.82715	4.20117	7.85254
		118.28	3.63086	3.42676	4.65137	6.71094	9.24707	11.3926			118.28	1.0498	1.40723	1.93457	2.82715	4.18945	7.85254
		118.38	3.62891	3.42676	4.65137	6.71094	9.25488	11.3926			118.38	1.0498	1.4209	1.9248	2.81934	4.20117	7.84473
		118.48	3.62891	3.43848	4.65137	6.69922	9.24707	11.3965			118.48	1.0498	1.4209	1.92285	2.81738	4.20117	7.84277
		118.58	3.63672	3.44629	4.63965	6.71094	9.25293	11.3906			118.58	1.05762	1.43652	1.93066	2.80566	4.20898	7.83887
		118.68	3.64063	3.4502	4.64941	6.7168	9.26465	11.4023			118.68	1.06934	1.44043	1.9502	2.82324	4.2207	7.87012
		118.78	3.63867	3.44043	4.63379	6.71094	9.25684	11.4141			118.78	1.06152	1.43262	1.93652	2.80957	4.21289	7.86426
		118.88	3.62891	3.44629	4.64746	6.70117	9.2666	11.4258			118.88	1.05957	1.43066	1.93457	2.81348	4.21094	7.8623
		118.98	3.64453	3.46191	4.6416	6.7168	9.27441	11.4336			118.98	1.05566	1.43848	1.93066	2.82324	4.20703	7.8584
		119.08	3.61133	3.44824	4.63965	6.70898	9.25488	11.4219			119.08	1.04004	1.43848	1.93457	2.82715	4.21484	7.87012
		119.18	3.61523	3.46191	4.62793	6.70898	9.26074	11.457			119.18	1.04199	1.43652	1.93262	2.83301	4.2168	7.87793
		119.28	3.62891	3.48535	4.63965	6.69336	9.28223	11.457			119.28	1.0498	1.45801	1.94434	2.8623	4.22852	7.86426
		119.38	3.65234	3.5127	4.64746	6.71484	9.30371	11.459			119.38	1.05371	1.46387	1.94043	2.85449	4.20898	7.87793
		119.48	3.66992	3.51074	4.67871	6.74609	9.30762	11.4844			119.48	1.06934	1.46191	1.98145	2.89355	4.24219	7.91895
		119.58	3.70703	3.47754	4.66309	6.74023	9.3252	11.4844			119.58	1.05371	1.47559	1.9834	2.89551	4.22656	7.91504
		119.68	3.74023	3.48535	4.62988	6.7168	9.33496	11.498			119.68	1.09473	1.5127	2.01074	2.91895	4.20703	7.9541
		119.78	3.76563	3.49316	4.29199	6.73047	9.33691	11.5117			119.78	1.08887	1.51659	2.09473	2.98047	4.24803	7.9834
		119.88	4.02344	3.24023	4.40234	6.69727	9.16406	11.3828			119.88	0.902344	1.3379	1.93359	3.15234	4.4922	7.92578
		119.98	3.76563	3.52051	4.67773	6.81152	9.37793	11.5957			119.98	1.25586	1.55468	1.7207	3.03027	4.49121	7.94922
		120.08	3.73047	3.42773	4.43359	6.60449	9.33008	11.4502			120.08	0.995117	1.4502	1.93262	2.68262	4.23438	7.58398
		120.18	3.82227	3.40234	4.49512	6.6377	9.15039	11.2119			120.18	0.989258	1.46287	1.94629	2.55762	3.73923	6.59668
		120.28	3.40625	3.22949	4.29395	6.47461	8.79492	10.4326			120.28	0.679688	1.20899	1.45605	2.27148	3.00781	5.54492
		120.38	3.57324	3.12598	4.40039	6.35938	8.58008	10.5088			120.38	0.916016	1.10937	1.62988	2.06348	2.9248	4.85254
		120.48	3.80078	3.25293	4.52637	6.3457	8.7627	10.4375			120.48	0.834961	1.05762	1.6084	2.10352	2.61621	4.75098
		120.58	3.76172	3.30762	4.56934	6.47266	8.74512	10.4512			120.58	0.936523	1.13379	1.55957	2.08984	2.62695	4.57715
		120.68	3.70703	3.36035	4.5166	6.49023	8.74707	10.4453			120.68	0.985352	1.14355	1.58594	2.0791	2.67578	4.55566
		120.78	3.72852	3.37598	4.50684	6.50391	8.7666	10.4668			120.78	0.991211	1.16504	1.60449	2.05176	2.6875	4.5791
		120.88	3.76758	3.35059	4.52051	6.51563	8.80566	10.5078			120.88	0.979492	1.17285	1.59668	2.06152	2.71875	4.5791
		120.98	3.75781	3.38574	4.51855	6.53906	8.85059	10.5703			120.98	0.969727	1.19238	1.58105	2.05566	2.73242	4.5791
		121.08	3.73828	3.40527	4.52051	6.55859	8.87207	10.6152			121.08	0.989258	1.21582	1.56543	2.06348	2.73242	4.54395
		121.18	3.76367	3.42871	4.50879	6.57031	8.89355	10.6465			121.18	0.985352	1.21973	1.58887	2.0752	2.75586	4.60645
		121.28	3.77539	3.45215	4.51074	6.59375	8.93262	10.6992			121.28	0.985352	1.22363	1.6123	2.09082	2.78711	4.65918
		121.38	3.77539	3.46387	4.50488	6.61719	8.98145	10.7383			121.38	0.967773	1.22168	1.62402	2.09473	2.79883	4.69434
		121.48	3.79297	3.48145	4.54004	6.64453	9.00293	10.793			121.48	0.973633	1.24121	1.6416	2.12207	2.80859	4.70801
		121.58	3.83594	3.52441	4.59277	6.69922	9.03418	10.8438			121.58	0.991211	1.26269	1.67676	2.16504	2.84961	4.73145
		121.68	3.83594	3.53418	4.60059	6.69336	9.03613	10.8828			121.68	0.979492	1.24512	1.65918	2.19629	2.86523	4.75098
		121.78	3.83594	3.55566	4.6084	6.70898	9.05371	10.9316			121.78	0.979492	1.25488	1.6416	2.20605	2.88867	4.77246
		121.88	3.83594	3.56543	4.63574	6.7168	9.05762	10.957			121.88	0.995117	1.25684	1.65332	2.21387	2.88086	4.78223
		121.98	3.8457	3.55566	4.6377	6.71094	9.05566	10.9648			121.98	0.983398	1.23144	1.66504	2.22168	2.89453	4.7998
		122.08	3.84766	3.5752	4.6377	6.71094	9.05762	10.959			122.08	0.987305	1.21973	1.65527	2.23535	2.89258	4.80371
		122.18	3.8457	3.57715	4.64551	6.70117	9.06543	10.9531			122.18	0.99707	1.20996	1.65527	2.2334	2.90039	4.80957
		122.28	3.85742	3.6123	4.65918	6.72656	9.10449	11			122.28	1.03613	1.22754	1.6748	2.26465	2.91211	4.83105
		122.38	3.83789	3.61621	4.65527	6.71094	9.09473	11.0039			122.38	1.01855	1.23731	1.68262	2.2627	2.92774	4.82129
		122.48	3.84766	3.6084	4.65723	6.7207	9.10645	11.0059			122.48	1.0166	1.22559	1.68262	2.26465	2.92773	4.83105
		122.58	3.84766	3.59473	4.66895	6.7207	9.11426	11.0293			122.58	1.00879	1.2334	1.6748	2.27441	2.93945	4.82324
		122.68	3.86719	3.62207	4.68457	6.73828	9.12207	11.0586			122.68	1.01465	1.25488	1.68066	2.28223	2.95703	4.8291
		122.78	3.87695	3.62598	4.68848	6.74023	9.13574	11.0723			122.78	1.02832	1.26855	1.68652	2.28809	2.9707	4.83105
		122.88	3.88086	3.61035	4.68848	6.74023	9.13574	11.0762			122.88	1.0127	1.26856	1.67676	2.27051	2.98047	4.82324
		122.98	3.87695	3.6123	4.67676	6.74023	9.14355	11.0898			122.98	1.02637	1.27637	1.68066	2.28027	2.98047	4.81934
		123.08	3.87891	3.61035	4.68848	6.74414	9.1377	11.0879			123.08	1.02051	1.27051	1.68652	2.2959	2.98438	4.81348
		123.18	3.85742	3.60645	4.67871	6.73047	9.13184	11.0801			123.18	0.999023	1.26465	1.66309	2.27441	2.95898	4.81152
		123.28	3.875	3.62402	4.67676	6.75391	9.15137	11.0996			123.28	1.0166	1.27637	1.67676	2.28418	2.97266	4.82715
		123.38	3.86914	3.61816	4.68066	6.76172	9.14551	11.1035			123.38	1.01855	1.26856	1.6748	2.27637	2.97852	4.82129
		123.48	3.86719	3.6123	4.66699	6.75	9.15332	11.0918			123.48	1.01074	1.26855	1.66113	2.27246	2.9707	4.80176
		123.58	3.85938	3.6084	4.6709	6.74219	9.14941	11.0938			123.58	1.00879	1.25879	1.66504	2.26855	2.96875	4.80371
		123.68	3.86133	3.60645	4.67285	6.75195	9.15527	11.1133			123.68	1.0127	1.27832	1.66504	2.2666	2.96094	4.81152
		123.78	3.85938	3.60449	4.65918	6.74805	9.14746	11.1211			123.78	0.999023	1.25879	1.65332	2.25684	2.95898	4.79004
		123.88	3.85156	3.6084	4.66113	6.74219	9.1377	11.1055			123.88	0.991211	1.26074	1.66309	2.25488	2.95117	4.79199
		123.98	3.86133	3.6084	4.66895	6.74023	9.14551	11.123			123.98	0.993164	1.25293	1.65723	2.25488	2.96094	4.79199
		124.08	3.84766	3.58691	4.65918	6.74023	9.14551	11.123			124.08	0.987305	1.24707	1.65137	2.25488	2.94922	4.78027
		124.18	3.83008	3.58887	4.66113	6.72266	9.13574	11.1152			124.18	0.991211	1.25098	1.64355	2.24707	2.94141	4.77246
		124.28	3.82813	3.57715	4.65723	6.7207	9.13379	11.1133			124.28	0.97168	1.2373	1.64355	2.24512	2.93945	4.77051
		124.38	3.82813	3.58691	4.64941	6.7207	9.13379	11.1133			124.38	0.981445	1.23535	1.64355	2.2373	2.94727	4.77051
		124.48	3.82617	3.5752	4.64746	6.71094	9.13379	11.1133			124.48	0.977539	1.22754	1.63379	2.23145	2.94727	4.75098
		124.58	3.83398	3.59277	4.65527	6.72461	9.1416	11.1309			124.58	0.99707	1.24121	1.63965	2.25098	2.95898	4.76465
		124.68	3.82813	3.56738	4.64746	6.69922	9.12207	11.1133			124.68	0.987305	1.22559	1.62988	2.2334	2.94727	4.74707
		124.78	3.81836	3.57324	4.64746	6.70898	9.1416	11.123			124.78	0.977539	1.23535	1.62207	2.23145	2.93945	4.75098
		124.88	3.8125	3.56738	4.64746	6.70898	9.13379	11.123			124.88	0.979492	1.22754	1.62402	2.23535	2.94141	4.74121
		124.98	3.82617	3.58496	4.65918	6.7207	9.14551	11.1328			124.98	0.995117	1.23535	1.64355	2.23535	2.95703	4.76074
		125.08	3.82031	3.5752	4.65137	6.72852	9.1416	11.1289			125.08	0.989258	1.23535	1.62598	2.23535	2.93945	4.75098
		125.18	3.81055	3.56934	4.64941	6.7207	9.14551	11.125			125.18	0.979492	1.23145	1.62402	2.22754	2.93164	4.74121
		125.28	3.82031	3.5752	4.66895	6.72461	9.14551	11.1348			125.28	0.991211	1.22949	1.62402	2.2373	2.9375	4.7334
		125.38	3.79883	3.5752	4.64941	6.70898	9.13379	11.123			125.38	0.977539	1.22559	1.61621	2.22559	2.92578	4.73145
		125.48	3.80078	3.56348	4.65527	6.71484	9.13965	11.1289			125.48	0.993164	1.2334	1.61816	2.21973	2.92578	4.72754
		125.58	3.80664	3.56738	4.64941	6.7168	9.13379	11.1309			125.58	0.979492	1.23535	1.61621	2.22559	2.92969	4.72949
		125.68	3.80664	3.5459	4.64746	6.7168	9.13379	11.1191			125.68	0.977539	1.21582	1.60254	2.20605	2.92578	4.70996
		125.78	3.80469	3.55176	4.64746	6.70898	9.13379	11.123			125.78	0.977539	1.22559	1.61035	2.21191	2.92969	4.71973
		125.88	3.81836	3.55762	4.65918	6.72852	9.14551	11.123			125.88	0.989258	1.22754	1.61426	2.21777	2.9375	4.72168
		125.98	3.80469	3.56348	4.65137	6.70898	9.13379	11.1113			125.98	0.969727	1.21582	1.6123	2.21191	2.91797	4.70215
		126.08	3.79688	3.54395	4.6377	6.69922	9.12402	11.1016			126.08	0.967773	1.20606	1.58496	2.2041	2.89649	4.68066
		126.18	3.80469	3.57129	4.65723	6.70703	9.13184	11.1094			126.18	0.967773	1.22559	1.59863	2.20215	2.9082	4.69629
		126.28	3.80859	3.55762	4.64941	6.69922	9.12402	11.1133			126.28	0.97168	1.21973	1.59668	2.20605	2.90039	4.68262
		126.38	3.79688	3.56348	4.64746	6.69922	9.12402	11.1016			126.38	0.967773	1.21777	1.59082	2.20215	2.89649	4.68066
		126.48	3.79492	3.55566	4.62793	6.68555	9.13184	11.0938			126.48	0.967773	1.20605	1.59082	2.19434	2.87695	4.66895
		126.58	3.80078	3.56738	4.63965	6.70703	9.12598	11.1016			126.58	0.969727	1.20605	1.59277	2.19434	2.88867	4.6709
		126.68	3.80859	3.55957	4.64746	6.70117	9.1377	11.1035			126.68	0.981445	1.20996	1.59473	2.19629	2.88281	4.6748
		126.78	3.79297	3.53809	4.63184	6.69141	9.11816	11.0879			126.78	0.969727	1.18848	1.58496	2.1748	2.86133	4.65332
		126.88	3.79883	3.54004	4.6416	6.68359	9.11621	11.0938			126.88	0.97168	1.19629	1.59277	2.18652	2.86133	4.66113
		126.98	3.78711	3.54199	4.6377	6.69727	9.11426	11.1016			126.98	0.96582	1.2041	1.58105	2.18262	2.85547	4.66113
		127.08	3.76953	3.53613	4.61816	6.67188	9.10254	11.084			127.08	0.959961	1.18652	1.57324	2.1748	2.8418	4.6416
		127.18	3.79492	3.54395	4.6377	6.6875	9.11426	11.0898			127.18	0.977539	1.2041	1.58496	2.18262	2.84766	4.65723
		127.28	3.78906	3.54785	4.63965	6.67969	9.09863	11.082			127.28	0.97168	1.19824	1.58496	2.18066	2.85352	4.64355
		127.38	3.79688	3.53613	4.63965	6.67969	9.10059	11.0898			127.38	0.977539	1.19824	1.58496	2.1748	2.84961	4.6377
		127.48	3.77734	3.53223	4.62012	6.66797	9.09473	11.0918			127.48	0.967773	1.19434	1.57324	2.1748	2.83789	4.63965
		127.58	3.7793	3.53613	4.61816	6.66992	9.09668	11.084			127.58	0.969727	1.17871	1.57324	2.1748	2.83984	4.62402
		127.68	3.76758	3.5166	4.61816	6.6582	9.08496	11.0703			127.68	0.950195	1.17676	1.56543	2.15527	2.82813	4.61035
		127.78	3.77148	3.53613	4.62402	6.66211	9.08496	11.084			127.78	0.958008	1.17871	1.56543	2.16699	2.83008	4.6123
		127.88	3.76563	3.52441	4.61816	6.66016	9.07715	11.0723			127.88	0.950195	1.17676	1.56348	2.16309	2.81641	4.59082
		127.98	3.76172	3.52832	4.6123	6.66016	9.0752	11.0742			127.98	0.952148	1.16113	1.55371	2.15918	2.8125	4.59277
		128.08	3.76367	3.52441	4.60645	6.64844	9.06348	11.0625			128.08	0.956055	1.16309	1.55762	2.15332	2.81445	4.58887
		128.18	3.76953	3.53613	4.61621	6.66797	9.0752	11.0625			128.18	0.958008	1.17676	1.55957	2.15332	2.80859	4.58301
		128.28	3.75586	3.53223	4.61621	6.64844	9.06348	11.0586			128.28	0.950195	1.17285	1.56348	2.15137	2.80664	4.57715
		128.38	3.76172	3.53809	4.61035	6.66016	9.06543	11.0645			128.38	0.958008	1.17871	1.57129	2.16504	2.80859	4.5791
		128.48	3.75586	3.52441	4.60449	6.65625	9.05176	11.0508			128.48	0.950195	1.17676	1.55176	2.14551	2.80469	4.57129
		128.58	3.76758	3.53223	4.61621	6.66016	9.05957	11.043			128.58	0.956055	1.17676	1.56152	2.15137	2.80859	4.56934
		128.68	3.75781	3.52441	4.60645	6.64844	9.06152	11.0391			128.68	0.958008	1.16504	1.55176	2.15332	2.79688	4.55957
		128.78	3.77734	3.54395	4.62598	6.6582	9.06348	11.0605			128.78	0.967773	1.18652	1.55957	2.1709	2.81836	4.56934
		128.88	3.76953	3.5459	4.62012	6.66211	9.06738	11.0586			128.88	0.959961	1.17871	1.55762	2.15723	2.8125	4.56543
		128.98	3.76758	3.53809	4.6084	6.65039	9.05566	11.0449			128.98	0.958008	1.16504	1.55176	2.15527	2.80078	4.55176
		129.08	3.77539	3.55176	4.63574	6.66016	9.07324	11.0605			129.08	0.977539	1.18457	1.56348	2.16309	2.81836	4.56738
		129.18	3.77734	3.53809	4.62207	6.66016	9.06738	11.0586			129.18	0.97168	1.18652	1.55957	2.15723	2.8125	4.55371
		129.28	3.78906	3.55566	4.63184	6.66016	9.06543	11.0645			129.28	0.989258	1.18652	1.57324	2.16699	2.82813	4.55957
		129.38	3.78906	3.55762	4.62793	6.66016	9.06543	11.0625			129.38	0.979492	1.18652	1.55566	2.16309	2.82227	4.54199
		129.48	3.77734	3.54395	4.62793	6.65625	9.05371	11.0527			129.48	0.96582	1.18652	1.55371	2.15137	2.80859	4.54004
		129.58	3.78711	3.56348	4.62793	6.66797	9.06348	11.0508			129.58	0.977539	1.18457	1.56152	2.15527	2.80859	4.53223
		129.68	3.79688	3.55762	4.63965	6.66211	9.06934	11.0605			129.68	0.979492	1.19824	1.56543	2.15527	2.82031	4.54004
		129.78	3.77734	3.55566	4.63574	6.65625	9.06348	11.0605			129.78	0.977539	1.18652	1.55176	2.15527	2.80859	4.52832
		129.88	3.78711	3.56348	4.63965	6.66797	9.05566	11.0527			129.88	0.977539	1.19629	1.55957	2.15527	2.79883	4.52051
		129.98	3.79688	3.55762	4.63965	6.66602	9.05566	11.0488			129.98	0.977539	1.19434	1.56152	2.14355	2.79883	4.50879
		130.08	3.79688	3.55566	4.64746	6.6582	9.05371	11.041			130.08	0.977539	1.20605	1.56152	2.15527	2.79883	4.5127
		130.18	3.78711	3.5459	4.6416	6.6582	9.05371	11.041			130.18	0.97168	1.18848	1.55176	2.15332	2.78711	4.50098
		130.28	3.80469	3.56348	4.65527	6.67773	9.06152	11.0527			130.28	0.977539	1.20215	1.56934	2.17285	2.80664	4.50879
		130.38	3.81055	3.55762	4.65137	6.67188	9.06543	11.0449			130.38	0.969727	1.2002	1.56348	2.15918	2.80859	4.50293
		130.48	3.80664	3.56348	4.64551	6.66797	9.06152	11.0488			130.48	0.96582	1.20605	1.57129	2.15137	2.79688	4.49707
		130.58	3.81836	3.57715	4.65527	6.67188	9.06348	11.043			130.58	0.979492	1.20801	1.57129	2.16309	2.80078	4.49902
		130.68	3.80859	3.58301	4.66504	6.67578	9.07129	11.0508			130.68	0.977539	1.21582	1.57324	2.16113	2.79688	4.50098
		130.78	3.80859	3.56738	4.66309	6.68164	9.06934	11.0449			130.78	0.981445	1.21777	1.57324	2.16699	2.79102	4.49316
		130.88	3.80078	3.57324	4.64941	6.66211	9.05566	11.0332			130.88	0.977539	1.20996	1.55371	2.15527	2.78906	4.48145
		130.98	3.79688	3.58496	4.65918	6.66797	9.05566	11.043			130.98	0.981445	1.20801	1.56348	2.15332	2.78906	4.47949
		131.08	3.79883	3.57715	4.65918	6.66406	9.05762	11.0352			131.08	0.983398	1.2002	1.54785	2.15723	2.78906	4.46973
		131.18	3.80664	3.59277	4.65918	6.68164	9.06543	11.043			131.18	0.991211	1.20801	1.56152	2.17285	2.80078	4.47754
		131.28	3.80859	3.58691	4.65918	6.66992	9.05371	11.043			131.28	0.979492	1.2041	1.56348	2.15527	2.78906	4.47168
		131.38	3.80078	3.57715	4.65137	6.67188	9.0498	11.0352			131.38	0.981445	1.20801	1.56738	2.15723	2.79297	4.46191
		131.48	3.79883	3.58301	4.65723	6.66797	9.05176	11.0352			131.48	0.985352	1.2041	1.56152	2.15332	2.78711	4.4502
		131.58	3.80273	3.57324	4.65527	6.66602	9.06152	11.0391			131.58	0.983398	1.21387	1.56348	2.16113	2.78906	4.44629
		131.68	3.80078	3.58496	4.64941	6.66992	9.05566	11.0254			131.68	0.989258	1.20801	1.56348	2.15527	2.78906	4.45215
		131.78	3.79883	3.58887	4.65918	6.67773	9.06543	11.0352			131.78	0.981445	1.21777	1.55566	2.16504	2.7793	4.44434
		131.88	3.80273	3.59082	4.65918	6.68555	9.06543	11.0391			131.88	0.983398	1.22168	1.56152	2.16113	2.77344	4.43848
		131.98	3.80078	3.57715	4.65918	6.67188	9.06543	11.0332			131.98	0.981445	1.21973	1.56348	2.16699	2.7793	4.44043
		132.08	3.80664	3.58691	4.6709	6.66992	9.06543	11.0352			132.08	0.979492	1.21777	1.5752	2.16504	2.78711	4.43262
		132.18	3.81445	3.59082	4.66699	6.67578	9.06348	11.0293			132.18	0.983398	1.22168	1.5791	2.16504	2.78711	4.43848
		132.28	3.80078	3.58887	4.65918	6.68164	9.06348	11.0234			132.28	0.981445	1.22754	1.5752	2.16504	2.7793	4.44043
		132.38	3.78711	3.5752	4.65137	6.66992	9.06348	11.0098			132.38	0.967773	1.20801	1.56152	2.15332	2.77539	4.4209
		132.48	3.79102	3.58691	4.65723	6.66797	9.06348	11.0215			132.48	0.979492	1.21777	1.57324	2.15723	2.78711	4.41895
		132.58	3.78906	3.5791	4.66113	6.67188	9.06543	11.0215			132.58	0.969727	1.20996	1.56543	2.14746	2.77149	4.42285
		132.68	3.77734	3.58496	4.65723	6.67578	9.06543	11.0215			132.68	0.969727	1.19629	1.55957	2.14355	2.77734	4.41113
		132.78	3.79688	3.58691	4.65723	6.66992	9.07324	11.0215			132.78	0.977539	1.20801	1.57324	2.14355	2.78711	4.41113
		132.88	3.78516	3.5752	4.65527	6.66797	9.06152	11.0215			132.88	0.977539	1.2041	1.56152	2.14355	2.7793	4.3916
		132.98	3.7793	3.57715	4.65918	6.65234	9.06543	11.0059			132.98	0.969727	1.20801	1.55176	2.14355	2.76953	4.38965
		133.08	3.80469	3.58496	4.6748	6.66602	9.08105	11.0195			133.08	0.975586	1.21582	1.57129	2.15332	2.78516	4.40137
		133.18	3.79492	3.58496	4.66895	6.66797	9.0752	11.0137			133.18	0.977539	1.2041	1.56152	2.1416	2.77539	4.38965
		133.28	3.79492	3.5752	4.66699	6.66016	9.07324	11.0117			133.28	0.977539	1.20801	1.56348	2.14551	2.7793	4.37207
		133.38	3.80273	3.57129	4.65527	6.66602	9.07129	11			133.38	0.973633	1.2041	1.56738	2.14941	2.77539	4.37793
		133.48	3.79688	3.5752	4.65918	6.65039	9.0752	10.9922			133.48	0.979492	1.20605	1.57324	2.13574	2.77734	4.36426
		133.58	3.79688	3.5752	4.65527	6.64844	9.07129	10.9844			133.58	0.97168	1.20606	1.55371	2.11426	2.76953	4.3584
		133.68	3.79688	3.5752	4.63965	6.64063	9.05566	10.9824			133.68	0.959961	1.20215	1.55566	2.11621	2.75977	4.35059
		133.78	3.79688	3.55566	4.6377	6.63672	9.05371	10.9824			133.78	0.958008	1.19629	1.55176	2.1123	2.75977	4.34277
		133.88	3.81445	3.5752	4.65918	6.65039	9.06738	11			133.88	0.975586	1.20605	1.56543	2.11426	2.76953	4.35059
		133.98	3.80469	3.57324	4.66504	6.6543	9.07129	11.0098			133.98	0.96582	1.21387	1.56934	2.12207	2.76562	4.35645
		134.08	3.80859	3.56543	4.66309	6.65234	9.06543	10.9961			134.08	0.969727	1.20606	1.5752	2.12402	2.76367	4.34277
		134.18	3.79688	3.55762	4.65723	6.63867	9.07324	10.9941			134.18	0.958008	1.20605	1.56348	2.11621	2.75781	4.3291
		134.28	3.79492	3.55371	4.64746	6.63672	9.06738	10.9844			134.28	0.959961	1.19629	1.55371	2.10449	2.74805	4.32324
		134.38	3.79883	3.55371	4.65918	6.64063	9.05762	10.9824			134.38	0.958008	1.18848	1.56348	2.11621	2.75195	4.31348
		134.48	3.77734	3.53809	4.63184	6.63086	9.04395	10.9609			134.48	0.950195	1.17481	1.54395	2.09668	2.73828	4.29199
		134.58	3.79688	3.54395	4.64551	6.63867	9.06348	10.9727			134.58	0.958008	1.19433	1.55957	2.10254	2.75	4.29785
		134.68	3.78711	3.54199	4.64746	6.62891	9.06152	10.9688			134.68	0.946289	1.18457	1.56152	2.09668	2.73828	4.29199
		134.78	3.78906	3.53809	4.63184	6.63086	9.04395	10.9531			134.78	0.938477	1.17676	1.5459	2.09473	2.72852	4.28223
		134.88	3.80469	3.55566	4.64551	6.63867	9.06152	10.9707			134.88	0.950195	1.19434	1.56348	2.09473	2.74609	4.28809
		134.98	3.7793	3.53027	4.63184	6.61914	9.05566	10.9453			134.98	0.938477	1.18848	1.55371	2.08691	2.7207	4.26855
		135.08	3.78516	3.53223	4.62598	6.62695	9.04395	10.9473			135.08	0.93457	1.18457	1.5498	2.08105	2.72656	4.27637
		135.18	3.77148	3.5166	4.62012	6.61328	9.04395	10.9414			135.18	0.94043	1.17676	1.55371	2.08496	2.7207	4.2627
		135.28	3.77344	3.52246	4.62793	6.61914	9.04004	10.9492			135.28	0.928711	1.17676	1.54785	2.08887	2.70703	4.25684
		135.38	3.7793	3.5166	4.62988	6.61133	9.03809	10.9473			135.38	0.94043	1.17676	1.55371	2.09473	2.71094	4.2627
		135.48	3.76758	3.51465	4.62012	6.59961	9.03223	10.9336			135.48	0.920898	1.16504	1.54199	2.0752	2.70703	4.24316
		135.58	3.77539	3.51074	4.62207	6.60547	9.02832	10.9277			135.58	0.922852	1.17285	1.53613	2.08105	2.70703	4.2373
		135.68	3.76758	3.5127	4.6084	6.61133	9.02246	10.9336			135.68	0.928711	1.16699	1.53418	2.0752	2.69922	4.22949
		135.78	3.77734	3.51465	4.61621	6.60742	9.0127	10.9395			135.78	0.926758	1.15527	1.54199	2.08301	2.70508	4.23145
		135.88	3.77148	3.51855	4.61035	6.59961	9.0166	10.9258			135.88	0.924805	1.15918	1.53613	2.06934	2.70313	4.22363
		135.98	3.76563	3.51465	4.61621	6.60742	9.00488	10.9316			135.98	0.926758	1.16699	1.53027	2.07129	2.69726	4.21973
		136.08	3.76367	3.5166	4.61035	6.60156	9.00488	10.9258			136.08	0.920898	1.16113	1.53613	2.05762	2.69922	4.21191
		136.18	3.75781	3.50488	4.59863	6.59961	8.99707	10.9336			136.18	0.911133	1.15723	1.52441	2.05566	2.6875	4.2041
		136.28	3.75781	3.50879	4.6084	6.5918	8.99512	10.9258			136.28	0.916992	1.16113	1.52246	2.05566	2.69141	4.20215
		136.38	3.75977	3.50488	4.59082	6.58789	8.98535	10.9219			136.38	0.907227	1.14941	1.52441	2.05566	2.69141	4.19238
		136.48	3.76758	3.49707	4.60059	6.5918	9.00488	10.9219			136.48	0.911133	1.15722	1.52441	2.04785	2.6914	4.19043
		136.58	3.75781	3.49512	4.59668	6.58594	8.98535	10.9219			136.58	0.905273	1.14746	1.50488	2.04199	2.6875	4.19043
		136.68	3.75586	3.50293	4.6084	6.58594	8.9834	10.9121			136.68	0.916992	1.14551	1.51074	2.05371	2.67969	4.18066
		136.78	3.75391	3.49707	4.59863	6.57617	8.97754	10.9121			136.78	0.899414	1.14355	1.50098	2.03613	2.67969	4.16113
		136.88	3.76563	3.49512	4.59668	6.58008	8.9834	10.9199			136.88	0.905273	1.14355	1.5127	2.03418	2.6875	4.16699
		136.98	3.74805	3.48535	4.59082	6.56836	8.97363	10.9102			136.98	0.899414	1.1377	1.51074	2.03418	2.66797	4.15723
		137.08	3.75781	3.4834	4.59668	6.58008	8.97363	10.9141			137.08	0.90918	1.14355	1.51465	2.03223	2.67773	4.16113
		137.18	3.76563	3.49512	4.6084	6.58789	8.98535	10.9199			137.18	0.90918	1.13574	1.5127	2.03613	2.68555	4.1709
		137.28	3.76563	3.49512	4.6084	6.58008	8.97559	10.9316			137.28	0.918945	1.14551	1.52441	2.04199	2.68555	4.16309
		137.38	3.76758	3.49707	4.60254	6.58008	8.97168	10.9219			137.38	0.90918	1.14746	1.52246	2.04395	2.67969	4.15918
		137.48	3.75391	3.4834	4.59668	6.56836	8.95996	10.9102			137.48	0.897461	1.12793	1.51074	2.02441	2.67773	4.13965
		137.58	3.75781	3.49512	4.58691	6.57813	8.97168	10.9082			137.58	0.895508	1.13379	1.52246	2.03027	2.67773	4.14941
		137.68	3.75391	3.49316	4.58691	6.56836	8.9541	10.9023			137.68	0.889648	1.13574	1.5127	2.03223	2.66602	4.13184
		137.78	3.75781	3.48535	4.58691	6.56836	8.95215	10.8926			137.78	0.879883	1.12793	1.50293	2.02832	2.66992	4.12988
		137.88	3.76953	3.49512	4.60645	6.58008	8.95215	10.9082			137.88	0.887695	1.13379	1.5127	2.04199	2.67773	4.1416
		137.98	3.76563	3.49121	4.58887	6.56836	8.94434	10.9023			137.98	0.885742	1.12793	1.50098	2.02441	2.66602	4.12988
		138.08	3.75977	3.50488	4.59668	6.58203	8.95605	10.9023			138.08	0.891602	1.12793	1.50293	2.03613	2.67187	4.13184
		138.18	3.77148	3.49902	4.61035	6.58203	8.9502	10.9082			138.18	0.90332	1.1377	1.51465	2.0459	2.67188	4.1416
		138.28	3.76758	3.50098	4.60645	6.57617	8.95215	10.9023			138.28	0.907227	1.12598	1.51074	2.03418	2.66797	4.1416
		138.38	3.76953	3.50293	4.61816	6.58203	8.96582	10.9023			138.38	0.90918	1.1377	1.52246	2.0459	2.67969	4.1416
		138.48	3.77148	3.49902	4.60254	6.58008	8.95801	10.8984			138.48	0.893555	1.13769	1.52637	2.03809	2.67187	4.12598
		138.58	3.75977	3.50488	4.6084	6.57617	8.95215	10.9004			138.58	0.899414	1.12598	1.51465	2.04395	2.66602	4.13184
		138.68	3.75781	3.51465	4.61035	6.58984	8.96582	10.8945			138.68	0.899414	1.1377	1.52246	2.0459	2.67188	4.13379
		138.78	3.76367	3.50293	4.61621	6.59766	8.96191	10.9004			138.78	0.893555	1.12598	1.51855	2.04199	2.67773	4.12793
		138.88	3.75781	3.50684	4.61035	6.58203	8.9541	10.8945			138.88	0.899414	1.12988	1.5127	2.0459	2.66211	4.12012
		138.98	3.74609	3.50293	4.59863	6.57617	8.9541	10.8906			138.98	0.879883	1.11621	1.50488	2.03418	2.65625	4.12012
		139.08	3.75586	3.51465	4.6084	6.58008	8.94629	10.8906			139.08	0.885742	1.11426	1.51074	2.03809	2.64844	4.1123
		139.18	3.76172	3.50879	4.60254	6.5918	8.9541	10.9043			139.18	0.891602	1.12012	1.50488	2.0459	2.66797	4.12012
		139.28	3.75586	3.51074	4.59668	6.5957	8.94238	10.8906			139.28	0.885742	1.12207	1.51074	2.05371	2.65625	4.1084
		139.38	3.74805	3.50879	4.59863	6.58203	8.94629	10.8945			139.38	0.879883	1.1084	1.50488	2.0459	2.66016	4.1123
		139.48	3.75977	3.51465	4.61035	6.59961	8.94434	10.9102			139.48	0.897461	1.12598	1.5127	2.06348	2.66797	4.12012
		139.58	3.75586	3.50879	4.60645	6.58984	8.93262	10.9043			139.58	0.887695	1.1084	1.49316	2.05371	2.66602	4.11035
		139.68	3.75977	3.51465	4.59863	6.59961	8.94434	10.9023			139.68	0.891602	1.11426	1.50293	2.06348	2.66992	4.1084
		139.78	3.75	3.50684	4.60059	6.58398	8.94434	10.9023			139.78	0.889648	1.11816	1.49902	2.05566	2.66016	4.10449
[truncated: 2,808 more rows]
