# Supplementary material for: 2′-O-Methyl-guanosine RNA fragments antagonize TLR7 and TLR8 to limit autoimmunity
Source: Nat Immunol. 2026 Feb 10;27(4):762–75. doi: 10.1038/s41590-026-02429-2 (PMC13043311; doi:10.1038/s41590-026-02429-2)
Supplement: Supplementary file 16 — Statistical source data. [file 41590_2026_2429_MOESM16_ESM.xlsx]

## Sheet: Ext Dat Fig 4a
			sugar	base	phosphate
		G1	-54.2326	-52.9156	0
		U2	-95.7433	-70.2432	-77.4733
		C3	-82.6385	-56.3839	-129.736
		C4	-70.6791	1.3252	-85.9948
		C5	-39.3363	-7.2145	-67.4353

## Sheet: Ext Dat Fig 4b
		GUC	mGmUmC
		-284.736	-179.452
		-347.026	-272.666
		-256.749	-123.125
		-322.469	-166.923
		-344.997	-262.455
		-264.133	-116.932
		-280.438	-102.174
		-255.6	-130.903
		-219.899	-270.987
		-270.311	-280.612

## Sheet: Ext Dat Fig 4c
			cut-off	GUC	mGmUmC
		ILE48-CB-GUA-C5	6	19.3962	48.1731
		SER81-CB-GUA-C4	5	24.342	48.5431
		VAL75-CB-GUA-C1prime	5	11.5055	29.8738
		GUA-O5prime-GUA-N3	3.5	36.8625	85.5196
		CYS449-N-URA-P	4.5	78.8388	55.8848
		ARG447-O-URA-O2prime	3.5	86.6825	14.4984
		ASPT109-CB-URA-C4	4.5	88.2125	51.6439
		GLUT130-CD-URA-N3	4	32.4747	21.6831
		GLN155-NE2-URA-O2prime	3.5	72.1151	38.5275
		ALA131-CB-URA-C1prime	5	80.8628	53.3529
		ARG447-C-URA-C2prime	5	93.6473	58.1717
		GLN155-NE2-URA-O3prime	3.5	70.5242	40.0584
		CYS449-CA-URA-C6	5	72.5731	50.69
		TYR148-OH-CYT-P	4	88.3255	53.1319
		ARG441-CZ-CYT-O2prime	5	17.2563	7.29271
		ASPT443-O-CYT-O3prime	3.5	24.232	0.464981
		ALA446-CB-CYT-C4prime	5	84.4966	24.505

## Sheet: Ext Dat Fig 4h
		Replicate 1	Replicate 2	Replicate 3	Averaged
	10-15ns	13.77	17.96	17.7	16.48
	10-20ns	13.72	16.66	16.89	15.76
	10-30ns	13.98	16.12	17.54	15.88
	10-40ns	13.99	16.11	17.47	15.86
	10-50ns	14.22	16.87	17.1	16.06
