# Supplementary material for: 2′-O-Methyl-guanosine RNA fragments antagonize TLR7 and TLR8 to limit autoimmunity
Source: Nat Immunol. 2026 Feb 10;27(4):762–75. doi: 10.1038/s41590-026-02429-2 (PMC13043311; doi:10.1038/s41590-026-02429-2)
Supplement: Supplementary file 17 — Statistical source data. [file 41590_2026_2429_MOESM17_ESM.xlsx]

## Sheet: Ext Dat Fig 5a
		Back Redness
		Day	Vaseline							Aldara + vehicle							Aldara + GGC-v1 60 ug							Aldara + GGC-v1 10 ug
		0	0	0	0					0	0	0	0	0	0	0	0	0	0	0	0	0	0	0	0	0	0	0	0	0
		1	0	0	0					0	0	0	0	0	0.5	0.5	0	0	0	0	0	0	0	0	0.5	0.5	0	0	0	0
		2	0	0	0					0	0.5	0	1	1	1	1.5	0	0	0.25	0	0	0	0	0.25	0.75	0.75	0	0	0.5	0.5
		3	0	0	0					1.5	1.5	0	2	2.5	2	2	0	0	1	0.5	0.5	0.5	0.5	0.5	1.5	2	0.5	0.5	1	1
		4	0	0	0					3	2	0	3	3	3	3	0	0	1	1	0.5	1	0.5	0.5	1.5	2	0.5	1	2	2

## Sheet: Ext Dat Fig 5b
		Back Scaliness
		Day	Vaseline							Aldara + vehicle							Aldara + GGC-v1 60 ug							Aldara + GGC-v1 10 ug
		0	0	0	0					0	0	0	0	0	0	0	0	0	0	0	0	0	0	0	0	0	0	0	0	0
		1	0	0	0					0	0	0	0	0.5	0	0	0	0	0	0	0	0	0	0	0	0	0	0	0	0
		2	0	0	0					0	0	0	1	1	1	1	0	0	0	0	0	0	0	0.25	0.5	0.5	0.25	0	0.5	0.25
		3	0	0	0					2	1	0	2	2.5	3	2.5	0.25	0.5	0.5	1	0	1	1	0.5	1	2	0.5	0.5	2	2
		4	0	0	0					3.5	3	0.25	3	3.5	4	3.5	0.5	0.5	0.5	2	0	1.5	1	0.5	1.5	2	0.5	0.5	2.5	2.5

## Sheet: Ext Dat Fig 5c
		Vaseline	Aldara	GGC-v1 10ug	GGC-v1 60ug
		102	211.8	204.7	193.1
		101.8	210.3	211.6	180
		96.5	222.5	217.9	169.4
			238.4	218.1	176
			175.4	185.5	266
			228	148.5	202.9
			174.8	210.3	209.7
		Table Analyzed	Spleen Weight
		Data sets analyzed	A-D
		ANOVA summary
		F	13.4
		P value	<0.0001
		P value summary	****
		Significant diff. among means (P < 0.05)?	Yes
		R squared	0.6677
		Brown-Forsythe test
		F (DFn, DFd)	0.7611 (3, 20)
		P value	0.5291
		P value summary	ns
		Are SDs significantly different (P < 0.05)?	No
		Bartlett's test
		Bartlett's statistic (corrected)
		P value
		P value summary
		Are SDs significantly different (P < 0.05)?
		ANOVA table	SS	DF	MS	F (DFn, DFd)	P value
		Treatment (between columns)	27981	3	9327	F (3, 20) = 13.40	P<0.0001
		Residual (within columns)	13924	20	696.2
		Total	41905	23
		Data summary
		Number of treatments (columns)	4
		Number of values (total)	24
		Number of families	1
		Number of comparisons per family	3
		Alpha	0.05
		Uncorrected Fisher's LSD	Mean Diff.	95.00% CI of diff.	Below threshold?	Summary	Individual P Value	B-?
		Aldara vs. Vaseline	108.6	70.66 to 146.6	Yes	****	<0.0001	A	Vaseline
		Aldara vs. GGC-v1 10ug	9.229	-20.19 to 38.65	No	ns	0.5203	C	GGC-v1 10ug
		Aldara vs. GGC-v1 60ug	9.157	-20.26 to 38.58	No	ns	0.5235	D	GGC-v1 60ug
		Test details	Mean 1	Mean 2	Mean Diff.	SE of diff.	n1	n2	t	DF
		Aldara vs. Vaseline	208.7	100.1	108.6	18.21	7	3	5.967	20
		Aldara vs. GGC-v1 10ug	208.7	199.5	9.229	14.1	7	7	0.6543	20
		Aldara vs. GGC-v1 60ug	208.7	199.6	9.157	14.1	7	7	0.6493	20

## Sheet: Ext Dat Fig 5e
			LNP-1			LNP-2
		FLuc mRNA	0.136	0.136	0.137	0.122	0.113	0.115
		GGCv1	0.01648	0.01648	0.01652	0	0	0

## Sheet: Ext Dat Fig 5f
		NT	FLuc	FLuc + GGC-v1
		65500	6621250	8199250
		50500	9871000	4661750
		22250	5290000	10171000
			11973750	5038000
			7815500	10808500
		Table Analyzed	Luciferase homogenates
		Data sets analyzed	A-C
		ANOVA summary
		F	12.29
		P value	0.002
		P value summary	**
		Significant diff. among means (P < 0.05)?	Yes
		R squared	0.7108
		Brown-Forsythe test
		F (DFn, DFd)	3.006 (2, 10)
		P value	0.095
		P value summary	ns
		Are SDs significantly different (P < 0.05)?	No
		Bartlett's test
		Bartlett's statistic (corrected)
		P value
		P value summary
		Are SDs significantly different (P < 0.05)?
		ANOVA table	SS	DF	MS	F (DFn, DFd)	P value
		Treatment (between columns)	148400000000000	2	74188767650321	F (2, 10) = 12.29	P=0.0020
		Residual (within columns)	60383882391667	10	6038388239167
		Total	208800000000000	12
		Data summary
		Number of treatments (columns)	3
		Number of values (total)	13
		Number of families	1
		Number of comparisons per family	2
		Alpha	0.05
		Uncorrected Fisher's LSD	Mean Diff.	95.00% CI of diff.	Below threshold?	Summary	Individual P Value	B-?
		FLuc vs. NT	8268217	4269670 to 12266763	Yes	***	0.001	A	NT
		FLuc vs. FLuc + GGC-v1	538600	-2924243 to 4001443	No	ns	0.7361	C	FLuc + GGC-v1
		Test details	Mean 1	Mean 2	Mean Diff.	SE of diff.	n1	n2	t	DF
		FLuc vs. NT	8314300	46083	8268217	1794568	5	3	4.607	10
		FLuc vs. FLuc + GGC-v1	8314300	7775700	538600	1554141	5	5	0.3466	10
