# Supplementary material for: 2′-O-Methyl-guanosine RNA fragments antagonize TLR7 and TLR8 to limit autoimmunity
Source: Nat Immunol. 2026 Feb 10;27(4):762–75. doi: 10.1038/s41590-026-02429-2 (PMC13043311; doi:10.1038/s41590-026-02429-2)
Supplement: Supplementary file 18 — Statistical source data. [file 41590_2026_2429_MOESM18_ESM.xlsx]

## Sheet: Ext Dat Fig 6a
	Time	mG/G			mC/G			mU/G
	0	1	1	1	1	1	1	1	1	1
	1	1.63691	1.9646	1.23347	0.648624	0.703031	0.652676	1.02603	0.841385	0.683029
	2	1.46338	3.86563	1.44289	0.698357	0.780221	0.729016	1.22837	1.09846	0.631219
	4	1.16189	3.11926	1.90843	0.593806	0.81062	0.759435	0.772628	1.49803	0.748653
	LOWESS curve fit
	X	mG/G	mC/G	mU/G
	0	1	1	1
	0.266667	1.15292	0.884863	0.940223
	0.533333	1.31051	0.78196	0.889548
	0.8	1.47748	0.703523	0.857078
	1.06667	1.65842	0.661712	0.851857
	1.33333	1.85034	0.659889	0.875964
	1.6	2.03538	0.684321	0.917951
	1.86667	2.194	0.719313	0.964817
	2.13333	2.30722	0.749534	1.00387
	2.4	2.36898	0.768001	1.02959
	2.66667	2.38614	0.776082	1.0436
	2.93333	2.36614	0.775509	1.04787
	3.2	2.31642	0.768011	1.04434
	3.46667	2.24439	0.755321	1.03495
	3.73333	2.15751	0.73917	1.02167
	4	2.06319	0.721287	1.00644
	Table Analyzed	Data 1
	Two-way ANOVA	Ordinary
	Alpha	0.05
	Source of Variation	% of total variation	P value	P value summary	Significant?
	Interaction	14.79	0.2564	ns	No
	Row Factor	4.382	0.4914	ns	No
	Column Factor	38.5	0.0004	***	Yes
	ANOVA table	SS	DF	MS	F (DFn, DFd)	P value
	Interaction	2.357	6	0.3929	F (6, 24) = 1.397	P=0.2564
	Row Factor	0.6987	3	0.2329	F (3, 24) = 0.8281	P=0.4914
	Column Factor	6.138	2	3.069	F (2, 24) = 10.91	P=0.0004
	Residual	6.75	24	0.2813
	Data summary
	Number of columns (Column Factor)	3
	Number of rows (Row Factor)	4
	Number of values	36
	Within each row, compare columns (simple effects within rows)
	Number of families	4
	Number of comparisons per family	2
	Alpha	0.05
	Uncorrected Fisher's LSD	Mean Diff.	95.00% CI of diff.	Below threshold?	Summary	Individual P Value
	Row 1
	mC/G vs. mG/G	0	-0.8937 to 0.8937	No	ns	>0.9999
	mC/G vs. mU/G	0	-0.8937 to 0.8937	No	ns	>0.9999
	Row 2
	mC/G vs. mG/G	-0.9436	-1.837 to -0.04986	Yes	*	0.0394
	mC/G vs. mU/G	-0.182	-1.076 to 0.7117	No	ns	0.6779
	Row 3
	mC/G vs. mG/G	-1.521	-2.415 to -0.6277	Yes	**	0.0018
	mC/G vs. mU/G	-0.2502	-1.144 to 0.6435	No	ns	0.5688
	Row 4
	mC/G vs. mG/G	-1.342	-2.236 to -0.4482	Yes	**	0.0049
	mC/G vs. mU/G	-0.2851	-1.179 to 0.6085	No	ns	0.5165
	Test details	Mean 1	Mean 2	Mean Diff.	SE of diff.	N1	N2	t	DF
	Row 1
	mC/G vs. mG/G	1	1	0	0.433	3	3	0	24
	mC/G vs. mU/G	1	1	0	0.433	3	3	0	24
	Row 2
	mC/G vs. mG/G	0.6681	1.612	-0.9436	0.433	3	3	2.179	24
	mC/G vs. mU/G	0.6681	0.8501	-0.182	0.433	3	3	0.4204	24
	Row 3
	mC/G vs. mG/G	0.7359	2.257	-1.521	0.433	3	3	3.514	24
	mC/G vs. mU/G	0.7359	0.986	-0.2502	0.433	3	3	0.5777	24
	Row 4
	mC/G vs. mG/G	0.7213	2.063	-1.342	0.433	3	3	3.099	24
	mC/G vs. mU/G	0.7213	1.006	-0.2851	0.433	3	3	0.6585	24

## Sheet: Ext Dat Fig 6f
TLR7 F507S				TLR7 WT
RMSD	Probability_density			RMSD Probability_density
0	0.00761383			0	0.014779
0.000802348	0.00752545			0.000802348	0.0141466
0.0016047	0.00726749			0.0016047	0.0123989
0.00240705	0.00685668			0.00240705	0.00994407
0.00320939	0.00631885			0.00320939	0.00729095
0.00401174	0.0056865			0.00401174	0.00488138
0.00481409	0.00499554			0.00481409	0.00298046
0.00561644	0.00428528			0.00561644	0.00165743
0.00641879	0.00359315			0.00641879	0.00083838
0.00722114	0.00294462			0.00722114	0.000385285
0.00802348	0.00235824			0.00802348	0.00016196
0.00882583	0.00184554			0.00882583	6.44236283398789e-05
0.00962818	0.00141163			0.00962818	2.37089898750779e-05
0.0104305	0.00105622			0.0104305	8.46363351865007e-06
0.0112329	0.000775024			0.0112329	4.19288406809492e-06
0.0120352	0.000561133			0.0120352	5.7573901794077e-06
0.0128376	0.00040649			0.0128376	1.34496457488904e-05
0.0136399	0.00030433			0.0136399	3.15890504932824e-05
0.0144423	0.000249625			0.0144423	6.82059870222716e-05
0.0152446	0.000234059			0.0152446	0.000134287
0.016047	0.000256233			0.016047	0.000241218
0.0168493	0.000317514			0.0168493	0.000395869
0.0176517	0.000422161			0.0176517	0.000594428
0.018454	0.000577401			0.018454	0.000818012
0.0192564	0.000793492			0.0192564	0.00103404
0.0200587	0.00108379			0.0200587	0.0012059
0.0208611	0.00146481			0.0208611	0.00130978
0.0216634	0.00195637			0.0216634	0.00135296
0.0224658	0.00258903			0.0224658	0.00138599
0.0232681	0.00339901			0.0232681	0.00150263
0.0240705	0.00440889			0.0240705	0.00182687
0.0248728	0.00565411			0.0248728	0.00250931
0.0256751	0.00717363			0.0256751	0.00366446
0.0264775	0.00900991			0.0264775	0.00536581
0.0272798	0.0112088			0.0272798	0.00765597
0.0280822	0.0138194			0.0280822	0.0105536
0.0288845	0.0168941			0.0288845	0.0140764
0.0296869	0.0204888			0.0296869	0.0182659
0.0304892	0.024663			0.0304892	0.0232041
0.0312916	0.0295246			0.0312916	0.0290149
0.0320939	0.0351499			0.0320939	0.0358548
0.0328963	0.0415815			0.0328963	0.0439046
0.0336986	0.0489025			0.0336986	0.0533732
0.034501	0.0572034			0.034501	0.0645162
0.0353033	0.0665827			0.0353033	0.077657
0.0361057	0.0771479			0.0361057	0.093194
0.036908	0.0890161			0.036908	0.111579
0.0377104	0.102314			0.0377104	0.133269
0.0385127	0.117177			0.0385127	0.158649
0.0393151	0.133751			0.0393151	0.187943
0.0401174	0.152351			0.0401174	0.221132
0.0409198	0.17308			0.0409198	0.257941
0.0417221	0.196031			0.0417221	0.297841
0.0425245	0.221355			0.0425245	0.34007
0.0433268	0.249186			0.0433268	0.384292
0.0441292	0.279636			0.0441292	0.430696
0.0449315	0.312781			0.0449315	0.480058
0.0457339	0.348663			0.0457339	0.533549
0.0465362	0.387277			0.0465362	0.592425
0.0473386	0.428571			0.0473386	0.657756
0.0481409	0.472447			0.0481409	0.73036
0.0489432	0.51898			0.0489432	0.810868
0.0497456	0.567785			0.0497456	0.899781
0.0505479	0.618627			0.0505479	0.997371
0.0513503	0.671319			0.0513503	1.10342
0.0521526	0.725685			0.0521526	1.21706
0.052955	0.781574			0.052955	1.33681
0.0537573	0.838864			0.0537573	1.46116
0.0545597	0.897462			0.0545597	1.58918
0.055362	0.9573			0.055362	1.7211
0.0561644	1.01833			0.0561644	1.8583
0.0569667	1.08053			0.0569667	2.00272
0.0577691	1.14397			0.0577691	2.15637
0.0585714	1.20848			0.0585714	2.31939
0.0593738	1.27399			0.0593738	2.49081
0.0601761	1.3404			0.0601761	2.66919
0.0609785	1.40761			0.0609785	2.85337
0.0617808	1.47547			0.0617808	3.04305
0.0625832	1.54385			0.0625832	3.23892
0.0633855	1.6126			0.0633855	3.44227
0.0641879	1.68156			0.0641879	3.65441
0.0649902	1.75059			0.0649902	3.87618
0.0657926	1.81953			0.0657926	4.1077
0.0665949	1.88822			0.0665949	4.34843
0.0673973	1.95653			0.0673973	4.59736
0.0681996	2.02436			0.0681996	4.85319
0.069002	2.09158			0.069002	5.11453
0.0698043	2.15811			0.0698043	5.37999
0.0706067	2.22388			0.0706067	5.64822
0.071409	2.28884			0.071409	5.9179
0.0722114	2.353			0.0722114	6.18759
0.0730137	2.41641			0.0730137	6.45546
0.073816	2.47918			0.073816	6.71913
0.0746184	2.54149			0.0746184	6.97564
0.0754207	2.6036			0.0754207	7.22297
0.0762231	2.66587			0.0762231	7.46024
0.0770254	2.72861			0.0770254	7.68868
0.0778278	2.79214			0.0778278	7.91183
0.0786301	2.85672			0.0786301	8.13503
0.0794325	2.92257			0.0794325	8.36431
0.0802348	2.98981			0.0802348	8.60487
0.0810372	3.05846			0.0810372	8.85986
0.0818395	3.12844			0.0818395	9.12967
0.0826419	3.19954			0.0826419	9.41176
0.0834442	3.27152			0.0834442	9.70117
0.0842466	3.34394			0.0842466	9.99125
0.0850489	3.41635			0.0850489	10.2748
0.0858513	3.48833			0.0858513	10.5448
0.0866536	3.5595			0.0866536	10.796
0.087456	3.6295			0.087456	11.025
0.0882583	3.69806			0.0882583	11.2309
0.0890607	3.76495			0.0890607	11.415
0.089863	3.83006			0.089863	11.5797
0.0906654	3.8933			0.0906654	11.7273
0.0914677	3.95472			0.0914677	11.8606
0.0922701	4.01428			0.0922701	11.9817
0.0930724	4.0722			0.0930724	12.0928
0.0938748	4.12873			0.0938748	12.1963
0.0946771	4.18405			0.0946771	12.2951
0.0954795	4.23828			0.0954795	12.391
0.0962818	4.29152			0.0962818	12.4848
0.0970841	4.34376			0.0970841	12.5757
0.0978865	4.39492			0.0978865	12.6625
0.0986888	4.44483			0.0986888	12.7441
0.0994912	4.49323			0.0994912	12.8202
0.100294	4.53983			0.100294	12.8911
0.101096	4.58408			0.101096	12.9566
0.101898	4.62578			0.101898	13.0155
0.102701	4.6648			0.102701	13.0647
0.103503	4.70111			0.103503	13.1
0.104305	4.73481			0.104305	13.1183
0.105108	4.76614			0.105108	13.1185
0.10591	4.7955			0.10591	13.103
0.106712	4.82339			0.106712	13.0772
0.107515	4.85039			0.107515	13.0488
0.108317	4.8771			0.108317	13.0245
0.109119	4.90406			0.109119	13.0084
0.109922	4.93186			0.109922	13.0016
0.110724	4.96078			0.110724	13.0016
0.111526	4.99092			0.111526	13.0028
0.112329	5.02224			0.112329	12.9971
0.113131	5.05451			0.113131	12.9751
0.113933	5.08743			0.113933	12.9285
0.114736	5.12058			0.114736	12.8516
0.115538	5.15354			0.115538	12.7438
0.116341	5.1859			0.116341	12.6096
0.117143	5.21729			0.117143	12.4581
0.117945	5.24747			0.117945	12.2999
0.118748	5.27617			0.118748	12.1449
0.11955	5.30361			0.11955	11.9989
0.120352	5.32994			0.120352	11.8627
0.121155	5.35543			0.121155	11.733
0.121957	5.38036			0.121957	11.6044
0.122759	5.40501			0.122759	11.472
0.123562	5.42965			0.123562	11.3332
0.124364	5.45445			0.124364	11.1887
0.125166	5.47954			0.125166	11.0399
0.125969	5.50493			0.125969	10.8875
0.126771	5.5306			0.126771	10.7306
0.127573	5.55643			0.127573	10.5674
0.128376	5.58226			0.128376	10.3959
0.129178	5.60795			0.129178	10.2148
0.12998	5.63337			0.12998	10.0245
0.130783	5.65841			0.130783	9.827
0.131585	5.68302			0.131585	9.62546
0.132387	5.70714			0.132387	9.42326
0.13319	5.73075			0.13319	9.22322
0.133992	5.75384			0.133992	9.02727
0.134795	5.7764			0.134795	8.83646
0.135597	5.79839			0.135597	8.65112
0.136399	5.81976			0.136399	8.47104
0.137202	5.84051			0.137202	8.29555
0.138004	5.86059			0.138004	8.12371
0.138806	5.87993			0.138806	7.95481
0.139609	5.89849			0.139609	7.78884
0.140411	5.91621			0.140411	7.62652
0.141213	5.93305			0.141213	7.4684
0.142016	5.94895			0.142016	7.3142
0.142818	5.96389			0.142818	7.16232
0.14362	5.97783			0.14362	7.01027
0.144423	5.99067			0.144423	6.85552
0.145225	6.00236			0.145225	6.69643
0.146027	6.01297			0.146027	6.5327
0.14683	6.02251			0.14683	6.36522
0.147632	6.03104			0.147632	6.19555
0.148434	6.03869			0.148434	6.02537
0.149237	6.04563			0.149237	5.85599
0.150039	6.05211			0.150039	5.68819
0.150841	6.0584			0.150841	5.5223
0.151644	6.06481			0.151644	5.35833
0.152446	6.07163			0.152446	5.19616
0.153249	6.07917			0.153249	5.03547
0.154051	6.08757			0.154051	4.87583
0.154853	6.09685			0.154853	4.71677
0.155656	6.10694			0.155656	4.55812
0.156458	6.11768			0.156458	4.40044
0.15726	6.12885			0.15726	4.24491
0.158063	6.14019			0.158063	4.0929
0.158865	6.15143			0.158865	3.94549
0.159667	6.1623			0.159667	3.80303
0.16047	6.17255			0.16047	3.66519
0.161272	6.18198			0.161272	3.53134
0.162074	6.19028			0.162074	3.40092
0.162877	6.1973			0.162877	3.27377
0.163679	6.20287			0.163679	3.15032
0.164481	6.20678			0.164481	3.03143
0.165284	6.20882			0.165284	2.91824
0.166086	6.20878			0.166086	2.81189
0.166888	6.20648			0.166888	2.71325
0.167691	6.20183			0.167691	2.62253
0.168493	6.19479			0.168493	2.53912
0.169295	6.18548			0.169295	2.46147
0.170098	6.17411			0.170098	2.38732
0.1709	6.16092			0.1709	2.31424
0.171703	6.1466			0.171703	2.24022
0.172505	6.13167			0.172505	2.1641
0.173307	6.11664			0.173307	2.08576
0.17411	6.10193			0.17411	2.00589
0.174912	6.08788			0.174912	1.9252
0.175714	6.07466			0.175714	1.84415
0.176517	6.06231			0.176517	1.76279
0.177319	6.05071			0.177319	1.68096
0.178121	6.03962			0.178121	1.59866
0.178924	6.02869			0.178924	1.51638
0.179726	6.01747			0.179726	1.43534
0.180528	6.00557			0.180528	1.35739
0.181331	5.99268			0.181331	1.28462
0.182133	5.97859			0.182133	1.21878
0.182935	5.96318			0.182935	1.16075
0.183738	5.94644			0.183738	1.11017
0.18454	5.92845			0.18454	1.06552
0.185342	5.90933			0.185342	1.02463
0.186145	5.88927			0.186145	0.985348
0.186947	5.86845			0.186947	0.94617
0.18775	5.84704			0.18775	0.906521
0.188552	5.82514			0.188552	0.866679
0.189354	5.80287			0.189354	0.827595
0.190157	5.78023			0.190157	0.790391
0.190959	5.7572			0.190959	0.75606
0.191761	5.7337			0.191761	0.725182
0.192564	5.70965			0.192564	0.697668
0.193366	5.68498			0.193366	0.672669
0.194168	5.65962			0.194168	0.648765
0.194971	5.63349			0.194971	0.624396
0.195773	5.60656			0.195773	0.598371
0.196575	5.57873			0.196575	0.570242
0.197378	5.54994			0.197378	0.540389
0.19818	5.52017			0.19818	0.509812
0.198982	5.48937			0.198982	0.479753
0.199785	5.45746			0.199785	0.451316
0.200587	5.42435			0.200587	0.425223
0.201389	5.38997			0.201389	0.40176
0.202192	5.35428			0.202192	0.380857
0.202994	5.31728			0.202994	0.362199
0.203796	5.27903			0.203796	0.345287
0.204599	5.23963			0.204599	0.329476
0.205401	5.19922			0.205401	0.314035
0.206204	5.15811			0.206204	0.298258
0.207006	5.11663			0.207006	0.281735
0.207808	5.07507			0.207808	0.264362
0.208611	5.03372			0.208611	0.246284
0.209413	4.99282			0.209413	0.227819
0.210215	4.95253			0.210215	0.209411
0.211018	4.91295			0.211018	0.191639
0.21182	4.87412			0.21182	0.175202
0.212622	4.83596			0.212622	0.160832
0.213425	4.79833			0.213425	0.149117
0.214227	4.76103			0.214227	0.140314
0.215029	4.72373			0.215029	0.134234
0.215832	4.68614			0.215832	0.13027
0.216634	4.64799			0.216634	0.127559
0.217436	4.60904			0.217436	0.125202
0.218239	4.56911			0.218239	0.122469
0.219041	4.52807			0.219041	0.118927
0.219843	4.48591			0.219843	0.114452
0.220646	4.44267			0.220646	0.109166
0.221448	4.3985			0.221448	0.103325
0.22225	4.3536			0.22225	0.0972242
0.223053	4.30824			0.223053	0.091146
0.223855	4.26274			0.223855	0.0853046
0.224658	4.21736			0.224658	0.0798893
0.22546	4.17228			0.22546	0.075074
0.226262	4.1276			0.226262	0.0710079
0.227065	4.08333			0.227065	0.067793
0.227867	4.03936			0.227867	0.0654606
0.228669	3.99555			0.228669	0.0639578
0.229472	3.95166			0.229472	0.0631425
0.230274	3.90747			0.230274	0.0627854
0.231076	3.86276			0.231076	0.0625795
0.231879	3.8173			0.231879	0.0621692
0.232681	3.77112			0.232681	0.0612099
0.233483	3.72432			0.233483	0.0594546
0.234286	3.67708			0.234286	0.0568348
0.235088	3.62969			0.235088	0.0534899
0.23589	3.58249			0.23589	0.0497116
0.236693	3.5358			0.236693	0.0458192
0.237495	3.48995			0.237495	0.0420286
0.238297	3.44517			0.238297	0.0383896
0.2391	3.40162			0.2391	0.0348055
0.239902	3.35931			0.239902	0.0311667
0.240705	3.31821			0.240705	0.0274552
0.241507	3.27791			0.241507	0.0237773
0.242309	3.23802			0.242309	0.0203409
0.243112	3.19812			0.243112	0.0173915
0.243914	3.15776			0.243914	0.0151365
0.244716	3.11651			0.244716	0.0136781
0.245519	3.074			0.245519	0.012972
0.246321	3.02995			0.246321	0.0128232
0.247123	2.98416			0.247123	0.0129273
0.247926	2.93659			0.247926	0.0129515
0.248728	2.88726			0.248728	0.0126327
0.24953	2.8363			0.24953	0.0118563
0.250333	2.78415			0.250333	0.0106801
0.251135	2.73117			0.251135	0.00929177
0.251937	2.6777			0.251937	0.0079204
0.25274	2.62412			0.25274	0.00674646
0.253542	2.57075			0.253542	0.00585154
0.254344	2.51787			0.254344	0.00522266
0.255147	2.46572			0.255147	0.00479478
0.255949	2.41448			0.255949	0.00447668
0.256751	2.36426			0.256751	0.00420781
0.257554	2.3152			0.257554	0.00394593
0.258356	2.26736			0.258356	0.0036614
0.259159	2.22064			0.259159	0.00333379
0.259961	2.175			0.259961	0.00295353
0.260763	2.13036			0.260763	0.00252576
0.261566	2.08663			0.261566	0.00207256
0.262368	2.0437			0.262368	0.00163054
0.26317	2.00142			0.26317	0.00124362
0.263973	1.95967			0.263973	0.00095274
0.264775	1.91833			0.264775	0.000785554
0.265577	1.87729			0.265577	0.000748412
0.26638	1.83649			0.26638	0.000822638
0.267182	1.79589			0.267182	0.000966253
0.267984	1.7555			0.267984	0.00112203
0.268787	1.71539			0.268787	0.00123138
0.269589	1.67564			0.269589	0.00125093
0.270391	1.63635			0.270391	0.0011655
0.271194	1.59765			0.271194	0.000989995
0.271996	1.55963			0.271996	0.000768133
0.272798	1.52239			0.272798	0.000545699
0.273601	1.48601			0.273601	0.000355175
0.274403	1.45054			0.274403	0.000211831
0.275205	1.41608			0.275205	0.000115736
0.276008	1.38259			0.276008	5.78813460864048e-05
0.27681	1.35001			0.27681	2.64652875321749e-05
0.277613	1.31828			0.277613	1.10468290385999e-05
0.278415	1.28736			0.278415	4.20252335962923e-06
0.279217	1.25716			0.279217	1.45469627075026e-06
0.28002	1.22758			0.28002	4.57441384369933e-07
0.280822	1.19852			0.280822	1.30488645295046e-07
0.281624	1.16988			0.281624	3.37236615762347e-08
0.282427	1.14153			0.282427	7.88776853254348e-09
0.283229	1.11337			0.283229	1.66818116990559e-09
0.284031	1.08532			0.284031	3.18776771242025e-10
0.284834	1.05729			0.284834	5.50084096801621e-11
0.285636	1.02925			0.285636	8.56745903629465e-12
0.286438	1.00118			0.286438	1.20298164647908e-12
0.287241	0.973129			0.287241	1.57068148785449e-13
0.288043	0.945145			0.288043	2.3484648081398e-14
0.288845	0.917313			0.288845	2.17029930276154e-15
0.289648	0.88973			0.289648	8.47976499029697e-17
0.29045	0.862505			0.29045	0
0.291252	0.835748			0.291252	0
0.292055	0.809558			0.292055	0
0.292857	0.784102			0.292857	0
0.293659	0.759373			0.293659	0
0.294462	0.735396			0.294462	0
0.295264	0.712174			0.295264	0
0.296067	0.68969			0.296067	0
0.296869	0.667909			0.296869	0
0.297671	0.646789			0.297671	0
0.298474	0.626282			0.298474	0
0.299276	0.606341			0.299276	0
0.300078	0.586925			0.300078	0
0.300881	0.568008			0.300881	0
0.301683	0.549602			0.301683	0
0.302485	0.531644			0.302485	0
0.303288	0.514123			0.303288	0
0.30409	0.497031			0.30409	0
0.304892	0.480361			0.304892	0
0.305695	0.464103			0.305695	0
0.306497	0.448246			0.306497	0
0.307299	0.432778			0.307299	0
0.308102	0.417686			0.308102	0
0.308904	0.402959			0.308904	0
0.309706	0.388598			0.309706	0
0.310509	0.374618			0.310509	0
0.311311	0.360997			0.311311	0
0.312114	0.347747			0.312114	0
0.312916	0.334888			0.312916	0
0.313718	0.322446			0.313718	0
0.314521	0.310449			0.314521	2.21930223443535e-16
0.315323	0.298923			0.315323	6.03002022296309e-16
0.316125	0.287891			0.316125	3.91802366040337e-16
0.316928	0.277368			0.316928	1.80602709784366e-16
0.31773	0.267358			0.31773	9.17908394147732e-17
0.318532	0.257875			0.318532	7.05637810380156e-16
0.319335	0.248898			0.319335	1.10131597549169e-15
0.320137	0.240352			0.320137	8.90116319235728e-16
0.320939	0.232187			0.320939	4.69654906259416e-16
0.321742	0.224343			0.321742	1.23775644205524e-15
0.322544	0.216759			0.322544	1.51983948893242e-15
0.323346	0.209372			0.323346	1.55431223447522e-15
0.324149	0.202123			0.324149	1.72019419651932e-15
0.324951	0.194958			0.324951	8.4613475915001e-16
0.325753	0.187833			0.325753	1.16504953337996e-15
0.326556	0.180711			0.326556	1.55431223447522e-15
0.327358	0.173563			0.327358	1.30930789973953e-15
0.32816	0.166373			0.32816	2.11513799291423e-15
0.328963	0.15914			0.328963	2.30212630871274e-15
0.329765	0.151873			0.329765	2.05200620043536e-15
0.330568	0.144588			0.330568	2.95037972356728e-15
0.33137	0.137311			0.33137	2.32314813898779e-15
0.332172	0.130078			0.332172	1.78404213588899e-15
0.332975	0.12293			0.332975	2.34931560080658e-15
0.333777	0.115914			0.333777	2.03414402234061e-15
0.334579	0.10908			0.334579	2.27024130794284e-15
0.335382	0.102481			0.335382	2.636429897746e-15
0.336184	0.0961904			0.336184	2.22365378125844e-15
0.336986	0.09024			0.336986	2.43485343751441e-15
0.337789	0.0846473			0.337789	2.44249065417534e-15
0.338591	0.0794259			0.338591	2.05705567232341e-15
0.339393	0.0745757			0.339393	1.45278381755456e-15
0.340196	0.0700837			0.340196	1.50329522313802e-15
0.340998	0.0659255			0.340998	9.13581654800187e-16
0.3418	0.0620679			0.3418	6.66133814775094e-16
0.342603	0.0584724			0.342603	3.89148319613817e-16
0.343405	0.055098			0.343405	2.22044604925031e-16
0.344207	0.0519058			0.344207	2.22044604925031e-16
0.34501	0.0488728			0.34501	1.16086703351587e-16
0.345812	0.0459585			0.345812	0
0.346614	0.0431465			0.346614	0
0.347417	0.0404309			0.347417	0
0.348219	0.0378137			0.348219	0
0.349022	0.0353028			0.349022	0
0.349824	0.03291			0.349824	0
0.350626	0.0306491			0.350626	0
0.351429	0.0285339			0.351429	0
0.352231	0.0265769			0.352231	0
0.353033	0.0247882			0.353033	0
0.353836	0.0231943			0.353836	0
0.354638	0.0217792			0.354638	0
0.35544	0.020543			0.35544	0
0.356243	0.0194832			0.356243	0
0.357045	0.0185949			0.357045	0
0.357847	0.0178708			0.357847	0
0.35865	0.0173002			0.35865	0
0.359452	0.0168691			0.359452	0
0.360254	0.0165594			0.360254	0
0.361057	0.016349			0.361057	0
0.361859	0.0162124			0.361859	0
0.362661	0.0161187			0.362661	0
0.363464	0.0160298			0.363464	0
0.364266	0.0159155			0.364266	0
0.365068	0.0157488			0.365068	0
0.365871	0.0155078			0.365871	0
0.366673	0.015177			0.366673	8.79722310843227e-18
0.367476	0.0147489			0.367476	4.94251652900905e-17
0.368278	0.0142239			0.368278	0
0.36908	0.0136102			0.36908	0
0.369883	0.0129227			0.369883	0
0.370685	0.0121812			0.370685	5.07521885033544e-17
0.371487	0.0114124			0.371487	7.47019989516842e-18
0.37229	0.010645			0.37229	0
0.373092	0.00990156			0.373092	0
0.373894	0.00920081			0.373894	0
0.374697	0.0085569			0.374697	0
0.375499	0.00797875			0.375499	0
0.376301	0.00747002			0.376301	0
0.377104	0.00702967			0.377104	0
0.377906	0.00665281			0.377906	0
0.378708	0.00633184			0.378708	0
0.379511	0.00605959			0.379511	0
0.380313	0.00582563			0.380313	0
0.381115	0.00561917			0.381115	0
0.381918	0.0054337			0.381918	0
0.38272	0.00526408			0.38272	0
0.383523	0.00510624			0.383523	0
0.384325	0.00495666			0.384325	0
0.385127	0.0048119			0.385127	0
0.38593	0.00466815			0.38593	0
0.386732	0.00452108			0.386732	0
0.387534	0.00436582			0.387534	0
0.388337	0.00419613			0.388337	0
0.389139	0.00400734			0.389139	0
0.389941	0.00379757			0.389941	0
0.390744	0.0035665			0.390744	0
0.391546	0.00331627			0.391546	0
0.392348	0.00305142			0.392348	0
0.393151	0.00277853			0.393151	0
0.393953	0.0025056			0.393953	0
0.394755	0.0022412			0.394755	0
0.395558	0.00199352			0.395558	0
0.39636	0.00176951			0.39636	0
0.397162	0.00157675			0.397162	0
0.397965	0.00141566			0.397965	0
0.398767	0.00128425			0.398767	0
0.399569	0.00117916			0.399569	0
0.400372	0.00109547			0.400372	0
0.401174	0.00102735			0.401174	0
0.401977	0.000968826			0.401977	0
0.402779	0.000914376			0.402779	0
0.403581	0.000859476			0.403581	0
0.404384	0.000800943			0.404384	0
0.405186	0.000737093			0.405186	0
0.405988	0.000667305			0.405988	0
0.406791	0.000593489			0.406791	0
0.407593	0.000517816			0.407593	0
0.408395	0.000442695			0.408395	0
0.409198	0.000370498			0.409198	0
0.41	0.000303294			0.41	7.23096744245628e-18

## Sheet: Ext Dat Fig 6g
		F->L, GUCv1	Replicate 1	Replicate 2	Replicate 3	Averaged
		10-15ns	4.98	7.77	3.86	5.54
		10-20ns	5.68	6.6	4.66	5.65
		10-30ns	5.92	7.35	5.73	6.33
		10-40ns	5.29	6.45	5.51	5.75
		10-50ns	5.04	6.47	5.68	5.73
		F->S, GUCv1	Replicate 1	Replicate 2	Replicate 3	Averaged
		10-15ns	14.79	14.59	13.48	14.29
		10-20ns	14.62	12.82	12.68	13.37
		10-30ns	12.46	14.08	12.23	12.92
		10-40ns	13.41	14.71	13.83	13.98
		10-50ns	13.39	13.98	13.61	13.66
		F->L, GAA	Replicate 1	Replicate 2	Replicate 3	Averaged
		10-15ns	4.94	5.91	4.26	5.04
		10-20ns	5.06	5.55	4.58	5.06
		10-30ns	6.05	4.34	5.78	5.39
		10-40ns	5.24	5.15	6.67	5.69
		10-50ns	5.41	5.19	6.47	5.69
		F->S, GAA	Replicate 1	Replicate 2	Replicate 3	Averaged
		10-15ns	15.66	14.77	12.92	14.45
		10-20ns	14.27	14.95	11.89	13.7
		10-30ns	14.26	13.85	13.59	13.9
		10-40ns	15.58	13.77	14.08	14.48
		10-50ns	14.43	13.94	13.71	14.03

## Sheet: Ext Dat Fig 6h
			GUC-v1	RNA 9.2s-DR + Guanosine	RNA 9.2s-DR only	Guanosine Only	NT
			2.56405	6.86268	#	1.70018	1
			3.33929	8.20344	#	2.15279	1
			4.25388	7.06224	1.25295	2.84046	1
			2.62949	5.13703	1.22441	1.61664	1
					#condition was not included in these experiments
			Table Analyzed	HEKTLR7 WT
			Data sets analyzed	A-E
			ANOVA summary
			F	35.87
			P value	<0.0001
			P value summary	****
			Significant diff. among means (P < 0.05)?	Yes
			R squared	0.9169
			Brown-Forsythe test
			F (DFn, DFd)	1.844 (4, 13)
			P value	0.1807
			P value summary	ns
			Are SDs significantly different (P < 0.05)?	No
			Bartlett's test
			Bartlett's statistic (corrected)
			P value
			P value summary
			Are SDs significantly different (P < 0.05)?
			ANOVA table	SS	DF	MS	F (DFn, DFd)	P value
			Treatment (between columns)	83.98	4	21	F (4, 13) = 35.87	P<0.0001
			Residual (within columns)	7.61	13	0.5854
			Total	91.59	17
			Data summary
			Number of treatments (columns)	5
			Number of values (total)	18
			Number of families	1
			Number of comparisons per family	4
			Alpha	0.05
			Uncorrected Fisher's LSD	Mean Diff.	95.00% CI of diff.	Below threshold?	Summary	Individual P Value	B-?
			RNA 9.2s-DR + Guanosine vs. GUC-v1	3.62	2.451 to 4.788	Yes	****	<0.0001	A	GUC-v1
			RNA 9.2s-DR + Guanosine vs. RNA 9.2s-DR only	5.578	4.146 to 7.009	Yes	****	<0.0001	C	RNA 9.2s-DR only
			RNA 9.2s-DR + Guanosine vs. Guanosine Only	4.739	3.570 to 5.908	Yes	****	<0.0001	D	Guanosine Only
			RNA 9.2s-DR + Guanosine vs. NT	5.816	4.648 to 6.985	Yes	****	<0.0001	E	NT
			Test details	Mean 1	Mean 2	Mean Diff.	SE of diff.	n1	n2	t	DF
			RNA 9.2s-DR + Guanosine vs. GUC-v1	6.816	3.197	3.62	0.541	4	4	6.691	13
			RNA 9.2s-DR + Guanosine vs. RNA 9.2s-DR only	6.816	1.239	5.578	0.6626	4	2	8.418	13
			RNA 9.2s-DR + Guanosine vs. Guanosine Only	6.816	2.078	4.739	0.541	4	4	8.759	13
			RNA 9.2s-DR + Guanosine vs. NT	6.816	1	5.816	0.541	4	4	10.75	13

## Sheet: Ext Dat Fig 6i
			F507S			WT
		dT20 + RNA 9.2 + G	2.28171	1.50476	1.83589	3.42551	0.943533	1.7754
		RNA 9.2 + Guanosine	2.2245	1.60365	2.28227	4.66938	4.71397	3.44236
		RNA 9.2 Only	1.22005	0.884684	1.57382	1.46529	1.24133	0.995259
		Guanosine Only	1.5737	1.73415	2.15786	2.74048	1.38477	1.3095
		NT	1	1	1	1	1	1
		Table Analyzed	dT20 WT vs 507s
		Two-way ANOVA	Ordinary
		Alpha	0.05
		Source of Variation	% of total variation	P value	P value summary	Significant?
		Interaction	18.68	0.0105	*	Yes
		Row Factor	54.39	<0.0001	****	Yes
		Column Factor	5.592	0.0331	*	Yes
		ANOVA table	SS	DF	MS	F (DFn, DFd)	P value
		Interaction	5.819	4	1.455	F (4, 20) = 4.377	P=0.0105
		Row Factor	16.95	4	4.237	F (4, 20) = 12.75	P<0.0001
		Column Factor	1.742	1	1.742	F (1, 20) = 5.242	P=0.0331
		Residual	6.648	20	0.3324
		Difference between column means
		Mean of F507S	1.592
		Mean of WT	2.074
		Difference between means	-0.482
		SE of difference	0.2105
		95% CI of difference	-0.9211 to -0.04285
		Data summary
		Number of columns (Column Factor)	2
		Number of rows (Row Factor)	5
		Number of values	30
		Within each column, compare rows (simple effects within columns)
		Number of families	2
		Number of comparisons per family	4
		Alpha	0.05
		Uncorrected Fisher's LSD	Mean Diff.	95.00% CI of diff.	Below threshold?	Summary	Individual P Value
		F507S
		RNA 9.2 + Guanosine vs. dT20 + RNA 9.2 + G	0.1627	-0.8192 to 1.145	No	ns	0.7333
		RNA 9.2 + Guanosine vs. RNA 9.2 Only	0.8106	-0.1713 to 1.793	No	ns	0.1005
		RNA 9.2 + Guanosine vs. Guanosine Only	0.2149	-0.7670 to 1.197	No	ns	0.6529
		RNA 9.2 + Guanosine vs. NT	1.037	0.05487 to 2.019	Yes	*	0.0395
		WT
		RNA 9.2 + Guanosine vs. dT20 + RNA 9.2 + G	2.227	1.245 to 3.209	Yes	***	0.0001
		RNA 9.2 + Guanosine vs. RNA 9.2 Only	3.041	2.059 to 4.023	Yes	****	<0.0001
		RNA 9.2 + Guanosine vs. Guanosine Only	2.464	1.482 to 3.446	Yes	****	<0.0001
		RNA 9.2 + Guanosine vs. NT	3.275	2.293 to 4.257	Yes	****	<0.0001
		Test details	Mean 1	Mean 2	Mean Diff.	SE of diff.	N1	N2	t	DF
		F507S
		RNA 9.2 + Guanosine vs. dT20 + RNA 9.2 + G	2.037	1.874	0.1627	0.4707	3	3	0.3456	20
		RNA 9.2 + Guanosine vs. RNA 9.2 Only	2.037	1.226	0.8106	0.4707	3	3	1.722	20
		RNA 9.2 + Guanosine vs. Guanosine Only	2.037	1.822	0.2149	0.4707	3	3	0.4565	20
		RNA 9.2 + Guanosine vs. NT	2.037	1	1.037	0.4707	3	3	2.203	20
		WT
		RNA 9.2 + Guanosine vs. dT20 + RNA 9.2 + G	4.275	2.048	2.227	0.4707	3	3	4.731	20
		RNA 9.2 + Guanosine vs. RNA 9.2 Only	4.275	1.234	3.041	0.4707	3	3	6.461	20
		RNA 9.2 + Guanosine vs. Guanosine Only	4.275	1.812	2.464	0.4707	3	3	5.234	20
		RNA 9.2 + Guanosine vs. NT	4.275	1	3.275	0.4707	3	3	6.958	20

## Sheet: Ext Dat Fig 6m
		GAG-v1	ssRNA40 + Uridine	ssRNA40 Only	Uridine Only	NT
		12.9929	21.6955		1.6063	1
		5.38977	14.6487	1.28147	0.864658	1
		3.92726	13.8608	1.07788	1.0518	1
		Table Analyzed	HEKTLR8 WT
		Data sets analyzed	A-E
		ANOVA summary
		F	14.38
		P value	0.0006
		P value summary	***
		Significant diff. among means (P < 0.05)?	Yes
		R squared	0.8647
		Brown-Forsythe test
		F (DFn, DFd)	0.9109 (4, 9)
		P value	0.4975
		P value summary	ns
		Are SDs significantly different (P < 0.05)?	No
		Bartlett's test
		Bartlett's statistic (corrected)
		P value
		P value summary
		Are SDs significantly different (P < 0.05)?
		ANOVA table	SS	DF	MS	F (DFn, DFd)	P value
		Treatment (between columns)	542.8	4	135.7	F (4, 9) = 14.38	P=0.0006
		Residual (within columns)	84.92	9	9.435
		Total	627.7	13
		Data summary
		Number of treatments (columns)	5
		Number of values (total)	14
		Number of families	1
		Number of comparisons per family	4
		Alpha	0.05
		Uncorrected Fisher's LSD	Mean Diff.	95.00% CI of diff.	Below threshold?	Summary	Individual P Value	B-?
		ssRNA40 + Uridine vs. GAG-v1	9.298	3.625 to 14.97	Yes	**	0.0049	A	GAG-v1
		ssRNA40 + Uridine vs. ssRNA40 Only	15.56	9.212 to 21.90	Yes	***	0.0004	C	ssRNA40 Only
		ssRNA40 + Uridine vs. Uridine Only	15.56	9.887 to 21.23	Yes	***	0.0002	D	Uridine Only
		ssRNA40 + Uridine vs. NT	15.74	10.06 to 21.41	Yes	***	0.0001	E	NT
		Test details	Mean 1	Mean 2	Mean Diff.	SE of diff.	n1	n2	t	DF
		ssRNA40 + Uridine vs. GAG-v1	16.74	7.437	9.298	2.508	3	3	3.707	9
		ssRNA40 + Uridine vs. ssRNA40 Only	16.74	1.18	15.56	2.804	3	2	5.547	9
		ssRNA40 + Uridine vs. Uridine Only	16.74	1.174	15.56	2.508	3	3	6.204	9
		ssRNA40 + Uridine vs. NT	16.74	1	15.74	2.508	3	3	6.274	9
