# Supplementary material for: 2′-O-Methyl-guanosine RNA fragments antagonize TLR7 and TLR8 to limit autoimmunity
Source: Nat Immunol. 2026 Feb 10;27(4):762–75. doi: 10.1038/s41590-026-02429-2 (PMC13043311; doi:10.1038/s41590-026-02429-2)
Supplement: Supplementary file 19 — Statistical source data. [file 41590_2026_2429_MOESM19_ESM.xlsx]

## Sheet: Ext Dat Fig 7a
		rRNA	R848	NT
		0.366938	1	0.008937
		0.496318	1	0.014906
		0.588783	1	0.005013
		Table Analyzed	Data 3
		Data sets analyzed	A-C
		ANOVA summary
		F	177.5
		P value	<0.0001
		P value summary	****
		Significant diff. among means (P < 0.05)?	Yes
		R squared	0.9834
		Brown-Forsythe test
		F (DFn, DFd)	3.529 (2, 6)
		P value	0.097
		P value summary	ns
		Are SDs significantly different (P < 0.05)?	No
		Bartlett's test
		Bartlett's statistic (corrected)
		P value
		P value summary
		Are SDs significantly different (P < 0.05)?
		ANOVA table	SS	DF	MS	F (DFn, DFd)	P value
		Treatment (between columns)	1.472	2	0.7361	F (2, 6) = 177.5	P<0.0001
		Residual (within columns)	0.02488	6	0.004147
		Total	1.497	8
		Data summary
		Number of treatments (columns)	3
		Number of values (total)	9
		Number of families	1
		Number of comparisons per family	2
		Alpha	0.05
		Uncorrected Fisher's LSD	Mean Diff.	95.00% CI of diff.	Below threshold?	Summary	Individual P Value	B-?
		R848 vs. rRNA	0.516	0.3873 to 0.6447	Yes	****	<0.0001	A	rRNA
		R848 vs. NT	0.9904	0.8617 to 1.119	Yes	****	<0.0001	C	NT
		Test details	Mean 1	Mean 2	Mean Diff.	SE of diff.	n1	n2	t	DF
		R848 vs. rRNA	1	0.484	0.516	0.05258	3	3	9.813	6
		R848 vs. NT	1	0.009619	0.9904	0.05258	3	3	18.83	6

## Sheet: Ext Dat Fig 7b
		Experiment	siNEG	siFBL
		Exp1	1	0.273851
		Exp2	1	0.366518
		Exp3	1	0.381448
		Table Analyzed	Densitometry
		Column B	siFBL
		vs.	vs.
		Column A	siNEG
		Unpaired t test
		P value	<0.0001
		P value summary	****
		Significantly different (P < 0.05)?	Yes
		One- or two-tailed P value?	Two-tailed
		t, df	t=19.59, df=4
		How big is the difference?
		Mean of column A	1
		Mean of column B	0.3406
		Difference between means (B - A) ± SEM	-0.6594 ± 0.03365
		95% confidence interval	-0.7528 to -0.5660
		R squared (eta squared)	0.9897
		F test to compare variances
		F, DFn, Dfd	Infinity, 2, 2
		P value	<0.0001
		P value summary	****
		Significantly different (P < 0.05)?	Yes
		Data analyzed
		Sample size, column A	3
		Sample size, column B	3

## Sheet: Ext Dat Fig 7c
		72h													120h
			10mM			4uM										10mM			4uM
		siFBL	1.22253	1.17933	1.04526	4.47951	1.46089	1.92029							siFBL	0.937426	0.909632	0.940609	25.958	1.3359	8.1472
		siNEG	1	1	1	1	1	1							siNEG	1	1	1	1	1	1
		Table Analyzed	72h												Table Analyzed	120h
		Two-way ANOVA	Ordinary												Two-way ANOVA	Ordinary
		Alpha	0.05												Alpha	0.05
		Source of Variation	% of total variation	P value	P value summary	Significant?									Source of Variation	% of total variation	P value	P value summary	Significant?
		Interaction	14.89	0.1564	ns	No									Interaction	15.12	0.1764	ns	No
		Row Factor	21.53	0.0967	ns	No									Row Factor	14.73	0.1815	ns	No
		Column Factor	14.89	0.1564	ns	No									Column Factor	15.12	0.1764	ns	No
		ANOVA table	SS	DF	MS	F (DFn, DFd)	P value								ANOVA table	SS	DF	MS	F (DFn, DFd)	P value
		Interaction	1.623	1	1.623	F (1, 8) = 2.447	P=0.1564								Interaction	88.85	1	88.85	F (1, 8) = 2.199	P=0.1764
		Row Factor	2.348	1	2.348	F (1, 8) = 3.538	P=0.0967								Row Factor	86.56	1	86.56	F (1, 8) = 2.142	P=0.1815
		Column Factor	1.623	1	1.623	F (1, 8) = 2.447	P=0.1564								Column Factor	88.85	1	88.85	F (1, 8) = 2.199	P=0.1764
		Residual	5.308	8	0.6635										Residual	323.3	8	40.41
		Difference between column means													Difference between column means
		Mean of 10mM	1.075												Mean of 10mM	0.9646
		Mean of 4uM	1.81												Mean of 4uM	6.407
		Difference between means	-0.7356												Difference between means	-5.442
		SE of difference	0.4703												SE of difference	3.67
		95% CI of difference	-1.820 to 0.3489												95% CI of difference	-13.91 to 3.021
		Difference between row means													Difference between row means
		Mean of siFBL	1.885												Mean of siFBL	6.371
		Mean of siNEG	1												Mean of siNEG	1
		Difference between means	0.8846												Difference between means	5.371
		SE of difference	0.4703												SE of difference	3.67
		95% CI of difference	-0.1998 to 1.969												95% CI of difference	-3.092 to 13.83
		Interaction CI													Interaction CI
		Mean diff, A1 - B1	-1.471												Mean diff, A1 - B1	-10.88
		Mean diff, A2 - B2	-4.441e-16												Mean diff, A2 - B2	0
		(A1 -B1) - (A2 - B2)	-1.471												(A1 -B1) - (A2 - B2)	-10.88
		95% CI of difference	-3.640 to 0.6978												95% CI of difference	-27.81 to 6.043
		(B1 - A1) - (B2 - A2)	1.471												(B1 - A1) - (B2 - A2)	10.88
		95% CI of difference	-0.6978 to 3.640												95% CI of difference	-6.043 to 27.81
		Data summary													Data summary
		Number of columns (Column Factor)	2												Number of columns (Column Factor)	2
		Number of rows (Row Factor)	2												Number of rows (Row Factor)	2
		Number of values	12												Number of values	12
		Compare each cell mean with the other cell mean in that column
															Compare each cell mean with the other cell mean in that column
		Number of families	1
		Number of comparisons per family	2												Number of families	1
		Alpha	0.05												Number of comparisons per family	2
															Alpha	0.05
		Uncorrected Fisher's LSD	Mean Diff.	95.00% CI of diff.	Below threshold?	Summary	Individual P Value
															Uncorrected Fisher's LSD	Mean Diff.	95.00% CI of diff.	Below threshold?	Summary	Individual P Value
		siFBL - siNEG
		10mM	0.149	-1.385 to 1.683	No	ns	0.8283								siFBL - siNEG
		4uM	1.62	0.08655 to 3.154	Yes	*	0.0408								10mM	-0.07078	-12.04 to 11.90	No	ns	0.9895
															4uM	10.81	-1.156 to 22.78	No	ns	0.0707
		Test details	Mean 1	Mean 2	Mean Diff.	SE of diff.	N1	N2	t	DF
															Test details	Mean 1	Mean 2	Mean Diff.	SE of diff.	N1	N2	t	DF
		siFBL - siNEG
		10mM	1.149	1	0.149	0.6651	3	3	0.2241	8					siFBL - siNEG
		4uM	2.62	1	1.62	0.6651	3	3	2.436	8					10mM	0.9292	1	-0.07078	5.19	3	3	0.01364	8
															4uM	11.81	1	10.81	5.19	3	3	2.083	8

## Sheet: Ext Dat Fig 7d
		TLR7 WT with 2OMe G
		Cycle: 16 0.2uM_X	Cycle: 16 0.2uM_Y	Cycle: 17 0.4 uM_Y	Cycle: 18 0.8uM_Y	Cycle: 20 3.125uM_Y	Cycle: 21 6.25uM_Y	Cycle: 22 12.5uM_Y	Cycle: 23 25uM_Y	Cycle: 24 50uM_Y	Cycle: 25 100uM_Y
		-60.02	0.00879	-0.14063	-0.10938	-0.2041	-0.27441	-0.23535	-0.34473	-0.35547	-0.36816
		-59.92	0.00684	-0.15039	-0.11719	-0.19043	-0.26856	-0.25488	-0.34668	-0.35742	-0.37207
		-59.82	-0.00684	-0.15234	-0.11719	-0.17871	-0.27051	-0.25098	-0.34473	-0.35352	-0.36621
		-59.72	-0.00488	-0.14063	-0.10742	-0.18262	-0.25488	-0.26074	-0.33301	-0.3418	-0.36426
		-59.62	-0.01855	-0.15234	-0.11523	-0.19434	-0.26465	-0.26465	-0.36035	-0.35352	-0.3584
		-59.52	-0.03027	-0.16211	-0.12891	-0.18652	-0.2666	-0.27637	-0.36621	-0.36328	-0.3584
		-59.42	-0.02637	-0.1543	-0.12891	-0.1709	-0.27832	-0.28027	-0.35059	-0.35156	-0.36426
		-59.32	-0.01855	-0.14453	-0.12109	-0.17676	-0.26465	-0.27246	-0.3252	-0.34375	-0.36035
		-59.22	-0.02637	-0.13867	-0.13477	-0.17676	-0.24707	-0.27246	-0.33106	-0.35156	-0.35254
		-59.12	-0.02441	-0.125	-0.11914	-0.18066	-0.22754	-0.26856	-0.3252	-0.33789	-0.36035
		-59.02	-0.03027	-0.15039	-0.12891	-0.18066	-0.24512	-0.2666	-0.33301	-0.34375	-0.36035
		-58.92	-0.03613	-0.16016	-0.11719	-0.2002	-0.24707	-0.25488	-0.34473	-0.34766	-0.36621
		-58.82	-0.02441	-0.1543	-0.13086	-0.20996	-0.25488	-0.2666	-0.34668	-0.35547	-0.37012
		-58.72	-0.0498	-0.13672	-0.14648	-0.21191	-0.25684	-0.29199	-0.34473	-0.36328	-0.36816
		-58.62	-0.04395	-0.125	-0.14063	-0.19238	-0.24121	-0.28027	-0.33691	-0.37695	-0.36426
		-58.52	-0.06152	-0.13281	-0.16406	-0.20019	-0.23145	-0.30371	-0.35254	-0.36328	-0.37793
		-58.42	-0.0791	-0.11328	-0.1582	-0.18262	-0.27637	-0.33496	-0.35449	-0.41797	-0.38965
		-58.32	-0.10449	-0.0918	-0.16992	-0.17285	-0.27832	-0.32129	-0.33887	-0.43359	-0.4209
		-58.22	-0.09082	-0.08398	-0.16992	-0.14551	-0.2627	-0.33691	-0.33496	-0.41992	-0.41895
		-58.12	-0.10059	-0.07813	-0.17383	-0.20215	-0.24902	-0.33887	-0.2959	-0.40625	-0.42285
		-58.02	-0.16309	-0.14453	-0.25195	-0.19434	-0.30566	-0.40918	-0.33887	-0.46484	-0.49121
		-57.92	-0.15137	-0.16016	-0.26953	-0.15332	-0.31152	-0.42871	-0.33691	-0.47461	-0.51074
		-57.82	-0.15723	-0.11328	-0.25195	-0.12207	-0.32324	-0.42481	-0.32324	-0.47852	-0.52637
		-57.72	-0.14941	-0.11133	-0.19727	-0.04785	-0.2168	-0.43262	-0.31543	-0.36816	-0.50684
		-57.62	-0.21582	-0.11329	-0.13672	0.525395	-0.18262	-0.47754	-0.29981	-0.3379	-0.50684
		-57.52	-0.34375	-0.16895	0.24707	-0.76951	-0.19336	-0.48242	-0.33594	-0.28125	-0.42676
		-57.42	-0.60352	-0.4287	-0.60545	-0.49026	-0.19238	-0.58203	-0.40723	-0.1992	-0.79492
		-57.32	0.558594	-0.03027	-0.55273	-0.36037	-0.37891	-0.21973	-0.31152	-0.51953	0.224609
		-57.22	0.211914	0.00195	-0.1582	-0.54493	-0.22266	-0.26367	-0.3252	-0.37109	-0.06055
		-57.12	0.146484	-0.03124	-0.33299	-0.33107	-0.2666	-0.22461	-0.30957	-0.34178	-0.05273
		-57.02	0.017578	-0.24902	-0.29102	-0.08107	-0.20996	-0.12793	-0.35449	-0.25	0.101563
		-56.92	-0.02637	-0.11523	0.011719	-0.0166	-0.10547	0.019531	-0.23438	-0.1416	-0.07227
		-56.82	-0.02832	-0.125	0.074219	0.022464	-0.14746	-0.0127	-0.26074	-0.26172	-0.22949
		-56.72	-0.04004	-0.10547	0.104492	0.02735	-0.20215	-0.02637	-0.28613	-0.3125	-0.38379
		-56.62	-0.10645	-0.06739	0.114253	0.023442	-0.17383	-0.06348	-0.30078	-0.30958	-0.40918
		-56.52	-0.04785	-0.02734	0.092773	0.077152	-0.15527	-0.08496	-0.27734	-0.29492	-0.35449
		-56.42	0.00293	-3.35e-06	0.108395	0.086921	-0.13184	-0.09668	-0.25684	-0.27149	-0.29297
		-56.32	0.000977	0.047852	0.101563	0.104495	-0.12207	-0.12402	-0.29004	-0.21289	-0.27637
		-56.22	0.045898	0.068359	0.103516	0.122073	-0.10059	-0.12598	-0.2627	-0.19336	-0.28223
		-56.12	0.078125	0.054686	0.115233	0.112306	-0.0498	-0.09766	-0.26074	-0.16406	-0.26074
		-56.02	0.147461	0.080078	0.150391	0.10254	0.014648	-0.0459	-0.24512	-0.125	-0.19727
		-55.92	0.180664	0.132811	0.156249	0.055667	0.073242	0.00488	-0.2041	-0.10742	-0.10059
		-55.82	0.196289	0.121094	0.111328	0.00879	0.03418	0.024414	-0.21191	-0.11523	-0.05371
		-55.72	0.149414	0.074219	0.041016	-0.04199	-0.03418	-0.02832	-0.22559	-0.17773	-0.10449
		-55.62	0.09668	-1.49e-06	-0.01953	-0.09277	-0.09082	-0.09668	-0.26074	-0.24219	-0.16895
		-55.52	0.041992	-0.03711	-0.06836	-0.10059	-0.14746	-0.14746	-0.28027	-0.29492	-0.21777
		-55.42	0.02832	-0.0332	-0.08203	-0.10059	-0.16699	-0.15527	-0.28613	-0.30859	-0.22949
		-55.32	0.02832	-0.02344	-0.08789	-0.13965	-0.14746	-0.14746	-0.27441	-0.29492	-0.23926
		-55.22	0.00488	-0.04102	-0.09766	-0.12402	-0.18262	-0.18262	-0.29395	-0.30664	-0.24902
		-55.12	0.024414	-0.03516	-0.08984	-0.14551	-0.17871	-0.16699	-0.27637	-0.28711	-0.22168
		-55.02	0.022461	-0.04688	-0.10938	-0.16309	-0.18262	-0.17871	-0.28027	-0.29297	-0.24316
		-54.92	0.00879	-0.0625	-0.11914	-0.15332	-0.18848	-0.18652	-0.28613	-0.30273	-0.2666
		-54.82	0.024414	-0.0625	-0.10156	-0.16113	-0.17676	-0.17481	-0.27832	-0.28906	-0.24316
		-54.72	0.010742	-0.07031	-0.11914	-0.16309	-0.18457	-0.17481	-0.29199	-0.29492	-0.25684
		-54.62	-0.000977	-0.10156	-0.14063	-0.1709	-0.19824	-0.17676	-0.2959	-0.31055	-0.27246
		-54.52	-0.00879	-0.11328	-0.13867	-0.16895	-0.21777	-0.19434	-0.30371	-0.31445	-0.28809
		-54.42	0.00684	-0.0918	-0.13281	-0.18066	-0.21777	-0.19434	-0.29395	-0.30664	-0.27246
		-54.32	-0.000977	-0.09375	-0.12891	-0.19043	-0.22949	-0.20606	-0.29785	-0.3125	-0.27051
		-54.22	-0.000977	-0.08984	-0.12891	-0.18066	-0.23731	-0.20606	-0.29395	-0.31445	-0.27832
		-54.12	0.00879	-0.07422	-0.10938	-0.18457	-0.22559	-0.20606	-0.30176	-0.30273	-0.27637
		-54.02	0.00879	-0.07227	-0.0918	-0.2002	-0.21777	-0.20606	-0.30371	-0.30664	-0.27051
		-53.92	0.000977	-0.08203	-0.10742	-0.20215	-0.21582	-0.21387	-0.30371	-0.3125	-0.27051
		-53.82	-0.00879	-0.07422	-0.10938	-0.19629	-0.22559	-0.19824	-0.30566	-0.32617	-0.27832
		-53.72	-0.01855	-0.08008	-0.11328	-0.20215	-0.22559	-0.19238	-0.31152	-0.31641	-0.30176
		-53.62	-0.03613	-0.09766	-0.11523	-0.2041	-0.2334	-0.21191	-0.31543	-0.33008	-0.30957
		-53.52	-0.04004	-0.09375	-0.12695	-0.2002	-0.23926	-0.21582	-0.31543	-0.32617	-0.30762
		-53.42	-0.03809	-0.0918	-0.11719	-0.19434	-0.23535	-0.2041	-0.31348	-0.32227	-0.31738
		-53.32	-0.03418	-0.08594	-0.12109	-0.19238	-0.22949	-0.2002	-0.29981	-0.30859	-0.30371
		-53.22	-0.02051	-0.08398	-0.10938	-0.19043	-0.21582	-0.19434	-0.28418	-0.29883	-0.29004
		-53.12	-0.03027	-0.08203	-0.11719	-0.19824	-0.22559	-0.19434	-0.28418	-0.29492	-0.27832
		-53.02	-0.03613	-0.07813	-0.12305	-0.2041	-0.23145	-0.20215	-0.28418	-0.29102	-0.27832
		-52.92	-0.03027	-0.07227	-0.11133	-0.18848	-0.22949	-0.2041	-0.28418	-0.29688	-0.27246
		-52.82	-0.02246	-0.07227	-0.10547	-0.19434	-0.22363	-0.19629	-0.27246	-0.29102	-0.2666
		-52.72	-0.01465	-0.08203	-0.11133	-0.18262	-0.22754	-0.2041	-0.27832	-0.29883	-0.28027
		-52.62	-0.0127	-0.07031	-0.09766	-0.19043	-0.21582	-0.19434	-0.26465	-0.28516	-0.26856
		-52.52	-0.01855	-0.0625	-0.10742	-0.19434	-0.22559	-0.20606	-0.26465	-0.29297	-0.27832
		-52.42	-0.01855	-0.06055	-0.10742	-0.19043	-0.22559	-0.21387	-0.27246	-0.29297	-0.28027
		-52.32	-0.0127	-0.05469	-0.10938	-0.19824	-0.22559	-0.2041	-0.28223	-0.29492	-0.27246
		-52.22	-0.01855	-0.05273	-0.10938	-0.20996	-0.23535	-0.21387	-0.29199	-0.30078	-0.28613
		-52.12	-0.01074	-0.05469	-0.11133	-0.20606	-0.24512	-0.22559	-0.30566	-0.31445	-0.28809
		-52.02	-0.00488	-0.05273	-0.08984	-0.20215	-0.24902	-0.22559	-0.30566	-0.30664	-0.28809
		-51.92	-0.000977	-0.05078	-0.08984	-0.20996	-0.25293	-0.22754	-0.30371	-0.30469	-0.29981
		-51.82	-0.00879	-0.05273	-0.07813	-0.2041	-0.25293	-0.23145	-0.30957	-0.31445	-0.29785
		-51.72	-0.01074	-0.05469	-0.07031	-0.19434	-0.2666	-0.21777	-0.31738	-0.30469	-0.29395
		-51.62	0.000977	-0.04297	-0.05859	-0.18848	-0.24707	-0.20606	-0.30566	-0.29688	-0.28809
		-51.52	-0.0127	-0.05273	-0.06641	-0.19238	-0.25684	-0.21582	-0.32324	-0.31055	-0.29981
		-51.42	-0.01855	-0.05859	-0.07617	-0.18262	-0.24707	-0.21387	-0.32324	-0.31445	-0.30566
		-51.32	-0.01074	-0.0625	-0.06836	-0.18262	-0.24512	-0.20801	-0.32324	-0.3125	-0.30762
		-51.22	-0.02246	-0.0625	-0.07617	-0.1709	-0.24902	-0.20606	-0.31543	-0.31836	-0.31152
		-51.12	-0.01074	-0.05078	-0.07813	-0.18262	-0.22559	-0.2041	-0.29785	-0.29883	-0.29981
		-51.02	-0.01074	-0.06445	-0.07227	-0.18066	-0.23731	-0.2041	-0.29981	-0.28711	-0.30957
		-50.92	-0.0127	-0.05273	-0.06836	-0.16699	-0.22754	-0.20215	-0.28613	-0.29102	-0.31543
		-50.82	-0.00488	-0.04492	-0.06836	-0.18066	-0.22754	-0.2002	-0.28613	-0.28906	-0.30176
		-50.72	-0.00684	-0.03125	-0.07617	-0.16504	-0.21582	-0.19434	-0.28223	-0.29102	-0.30957
		-50.62	-0.00293	-0.04492	-0.09766	-0.1709	-0.22559	-0.18848	-0.28613	-0.30664	-0.30176
		-50.52	0.00684	-0.02344	-0.0918	-0.18848	-0.20606	-0.16699	-0.28613	-0.29688	-0.29199
		-50.42	-0.00684	-0.04102	-0.10547	-0.18067	-0.22559	-0.18066	-0.28613	-0.29492	-0.29785
		-50.32	0.018555	-0.02344	-0.08789	-0.20605	-0.21582	-0.17676	-0.27441	-0.27539	-0.28809
		-50.22	0.018555	-0.03125	-0.09961	-0.21191	-0.2334	-0.19238	-0.27441	-0.2832	-0.28809
		-50.12	0.020508	-0.0332	-0.07812	-0.20996	-0.22559	-0.2041	-0.26465	-0.27734	-0.28418
		-50.02	0.020508	-0.02148	-0.07813	-0.19434	-0.22363	-0.20215	-0.26074	-0.27148	-0.27441
		-49.92	0.02832	-0.02148	-0.0625	-0.18457	-0.22559	-0.18848	-0.26465	-0.27539	-0.27246
		-49.82	0.02832	-0.03516	-0.06836	-0.17285	-0.21777	-0.18652	-0.27246	-0.28711	-0.27832
		-49.72	0.036133	-0.00977	-0.0625	-0.16113	-0.19824	-0.18457	-0.26465	-0.28516	-0.27246
		-49.62	0.030273	-0.01953	-0.05469	-0.15137	-0.20606	-0.18652	-0.27246	-0.29102	-0.26856
		-49.52	0.049805	-0.00977	-0.0625	-0.14356	-0.18652	-0.16504	-0.25488	-0.28125	-0.2666
		-49.42	0.049805	0.00586	-0.06055	-0.14941	-0.17871	-0.15723	-0.24121	-0.27148	-0.25293
		-49.32	0.049805	0	-0.05664	-0.16113	-0.17481	-0.15527	-0.2334	-0.25586	-0.24707
		-49.22	0.049805	-0.00195	-0.06836	-0.15332	-0.17871	-0.15527	-0.21777	-0.25391	-0.25879
		-49.12	0.047852	-0.00391	-0.06055	-0.16895	-0.18457	-0.15527	-0.21777	-0.25781	-0.2666
		-49.02	0.040039	-0.02148	-0.07617	-0.16504	-0.18652	-0.15723	-0.2334	-0.26563	-0.28223
		-48.92	0.036133	-0.00586	-0.07227	-0.16309	-0.18457	-0.14746	-0.21777	-0.24805	-0.27246
		-48.82	0.036133	-0.00391	-0.08008	-0.15918	-0.19043	-0.14746	-0.21582	-0.23828	-0.27246
		-48.72	0.041992	-0.00195	-0.07617	-0.17676	-0.18457	-0.13379	-0.21387	-0.24023	-0.25879
		-48.62	0.02832	-0.02539	-0.0918	-0.17285	-0.19824	-0.1377	-0.22754	-0.25977	-0.27051
		-48.52	0.036133	-0.00586	-0.07227	-0.16309	-0.19043	-0.12793	-0.21582	-0.24805	-0.26856
		-48.42	0.032227	-0.00391	-0.07031	-0.17481	-0.18652	-0.12793	-0.21387	-0.24805	-0.26856
		-48.32	0.02832	-0.01367	-0.07813	-0.15332	-0.17676	-0.12793	-0.20606	-0.24805	-0.27441
		-48.22	0.020508	-0.01367	-0.08594	-0.15918	-0.16699	-0.12598	-0.21191	-0.24219	-0.26465
		-48.12	0.018555	-0.0293	-0.08984	-0.16309	-0.15723	-0.12598	-0.20606	-0.24609	-0.27051
		-48.02	0.038086	-0.02148	-0.08008	-0.1709	-0.14746	-0.10645	-0.2041	-0.22656	-0.25098
		-47.92	0.032227	-0.03125	-0.07813	-0.17871	-0.14746	-0.10645	-0.18652	-0.24609	-0.24902
		-47.82	0.018555	-0.03516	-0.08594	-0.18457	-0.14551	-0.11231	-0.19434	-0.24609	-0.26074
		-47.72	0.030273	-0.0293	-0.08594	-0.18848	-0.1416	-0.11231	-0.19238	-0.22461	-0.25684
		-47.62	0.012695	-0.05078	-0.10352	-0.2041	-0.16113	-0.12402	-0.19434	-0.24024	-0.2666
		-47.52	-0.00293	-0.0625	-0.10938	-0.18457	-0.16699	-0.14356	-0.2041	-0.25586	-0.28027
		-47.42	0.000977	-0.05469	-0.09766	-0.16699	-0.15723	-0.12598	-0.2041	-0.24414	-0.26856
		-47.32	0.016602	-0.03711	-0.0918	-0.18262	-0.13184	-0.11621	-0.19629	-0.24609	-0.25488
		-47.22	0.014648	-0.0332	-0.10156	-0.17285	-0.13574	-0.1084	-0.19629	-0.23828	-0.25098
		-47.12	0.018555	-0.03516	-0.08203	-0.18457	-0.1377	-0.1084	-0.19824	-0.23828	-0.25098
		-47.02	0.00488	-0.02734	-0.08008	-0.17871	-0.1377	-0.1084	-0.20606	-0.23828	-0.25098
		-46.92	0.00293	-0.0332	-0.07813	-0.19043	-0.14356	-0.10254	-0.20215	-0.23242	-0.24707
		-46.82	-0.01074	-0.0332	-0.08789	-0.16699	-0.14941	-0.12012	-0.21387	-0.24219	-0.26465
		-46.72	-0.01074	-0.02734	-0.08008	-0.17285	-0.14746	-0.11816	-0.19824	-0.23828	-0.2627
		-46.62	-0.02051	-0.02539	-0.08203	-0.16699	-0.15918	-0.12598	-0.2041	-0.25391	-0.26856
		-46.52	-0.02246	-0.02539	-0.08203	-0.15332	-0.14941	-0.12793	-0.20801	-0.24609	-0.26856
		-46.42	-0.01855	-0.02734	-0.07813	-0.15137	-0.13574	-0.11621	-0.2041	-0.25391	-0.27051
		-46.32	-0.03027	-0.0332	-0.07031	-0.14356	-0.13965	-0.12598	-0.2041	-0.25781	-0.27832
		-46.22	-0.02832	-0.02148	-0.07813	-0.16113	-0.11816	-0.12598	-0.2041	-0.25391	-0.27637
		-46.12	-0.03223	-0.0293	-0.07813	-0.15918	-0.12402	-0.13379	-0.21582	-0.26172	-0.28027
		-46.02	-0.02832	-0.04883	-0.08398	-0.17285	-0.13379	-0.13184	-0.21191	-0.26367	-0.28418
		-45.92	-0.04004	-0.03516	-0.08984	-0.16895	-0.13574	-0.13379	-0.21777	-0.26367	-0.29004
		-45.82	-0.02832	-0.02539	-0.08594	-0.1709	-0.13574	-0.13379	-0.21191	-0.27344	-0.27832
		-45.72	-0.04199	-0.0332	-0.0918	-0.16309	-0.1377	-0.14356	-0.2334	-0.27734	-0.28027
		-45.62	-0.02051	-0.02539	-0.08984	-0.15527	-0.13379	-0.12598	-0.22363	-0.26758	-0.26074
		-45.52	-0.00488	-0.01367	-0.07227	-0.16504	-0.12988	-0.13574	-0.21973	-0.25391	-0.25293
		-45.42	-0.0127	-0.02344	-0.07812	-0.14356	-0.12793	-0.14746	-0.22559	-0.26562	-0.25098
		-45.32	0.00684	0.00391	-0.05469	-0.14551	-0.12012	-0.12793	-0.20606	-0.24609	-0.22363
		-45.22	0.00488	-0.00391	-0.05078	-0.13184	-0.12598	-0.13379	-0.21582	-0.25586	-0.23145
		-45.12	0.014648	0.00781	-0.04102	-0.15137	-0.11035	-0.11816	-0.21191	-0.24414	-0.21973
		-45.02	0.000977	-0.01172	-0.04883	-0.13379	-0.12402	-0.12402	-0.22559	-0.25391	-0.22754
		-44.92	0.014648	-0.00391	-0.04883	-0.13184	-0.10645	-0.11621	-0.20606	-0.24024	-0.21777
		-44.82	0.016602	-0.00391	-0.04102	-0.1416	-0.11621	-0.12793	-0.21582	-0.23828	-0.22168
		-44.72	0.00879	-0.01172	-0.05664	-0.14551	-0.12402	-0.13184	-0.22168	-0.24219	-0.22949
		-44.62	0.00293	-0.00586	-0.05078	-0.13379	-0.12207	-0.12988	-0.22949	-0.24023	-0.22168
		-44.52	0.016602	-0.00195	-0.04102	-0.13379	-0.11621	-0.12598	-0.21777	-0.23438	-0.22168
		-44.42	0.020508	-0.00391	-0.03711	-0.12207	-0.11035	-0.12793	-0.21387	-0.23633	-0.21973
		-44.32	0.018555	-0.00195	-0.03906	-0.12988	-0.10645	-0.12012	-0.21582	-0.23438	-0.20215
		-44.22	0.010742	-0.00195	-0.03516	-0.12207	-0.09863	-0.11426	-0.2041	-0.24219	-0.19238
		-44.12	0.00293	-0.00977	-0.04688	-0.12402	-0.09668	-0.12598	-0.21387	-0.23438	-0.19824
		-44.02	0.00488	0.00391	-0.04883	-0.13184	-0.1084	-0.12598	-0.21582	-0.24609	-0.19238
		-43.92	-0.000977	-0.00195	-0.05078	-0.12402	-0.10449	-0.12598	-0.21582	-0.22656	-0.19043
		-43.82	-0.000977	-0.00977	-0.05078	-0.12793	-0.1084	-0.13379	-0.22754	-0.23242	-0.19043
		-43.72	-0.00293	-0.00391	-0.03906	-0.11426	-0.1084	-0.12793	-0.21973	-0.23438	-0.19043
		-43.62	0.016602	0.017578	-0.03125	-0.12012	-0.10254	-0.11426	-0.21582	-0.21484	-0.17871
		-43.52	0.018555	0.00977	-0.03711	-0.11426	-0.11621	-0.10645	-0.22363	-0.23438	-0.1709
		-43.42	0.026367	0.015625	-0.02344	-0.10254	-0.1084	-0.11426	-0.21777	-0.22656	-0.15918
		-43.32	0.026367	0.015625	-0.00977	-0.12012	-0.1084	-0.11426	-0.20606	-0.21484	-0.14746
		-43.22	0.02832	0.00781	-0.01953	-0.11231	-0.11621	-0.11816	-0.21582	-0.22266	-0.15918
		-43.12	0.02832	0.015625	0.00195	-0.1123	-0.1084	-0.11621	-0.2041	-0.21484	-0.14746
		-43.02	0.02832	0.00781	-0.02539	-0.11816	-0.1084	-0.11621	-0.21582	-0.20703	-0.16895
		-42.92	0.038086	0.019531	-0.02734	-0.12598	-0.10254	-0.11426	-0.21191	-0.20117	-0.16895
		-42.82	0.038086	0.015625	-0.0293	-0.10254	-0.1084	-0.12793	-0.21387	-0.21484	-0.16309
		-42.72	0.030273	0.019531	-0.03906	-0.10059	-0.1084	-0.12402	-0.20606	-0.20508	-0.16113
		-42.62	0.030273	0.021484	-0.02734	-0.10254	-0.10254	-0.12402	-0.19238	-0.19727	-0.14941
		-42.52	0.02832	0.013672	-0.02148	-0.09473	-0.10059	-0.12012	-0.20801	-0.19727	-0.1416
		-42.42	0.040039	0.017578	-0.01953	-0.10059	-0.09863	-0.10645	-0.19629	-0.19336	-0.13184
		-42.32	0.030273	-0.00195	-0.02734	-0.08496	-0.09668	-0.11621	-0.20606	-0.19727	-0.1377
		-42.22	0.040039	0.00781	-0.02734	-0.08691	-0.08691	-0.10449	-0.19434	-0.18359	-0.12207
		-42.12	0.032227	0.00391	-0.02344	-0.09277	-0.08301	-0.10059	-0.19043	-0.17969	-0.13574
		-42.02	0.030273	-0.00195	-0.02539	-0.09277	-0.09473	-0.09668	-0.2041	-0.18555	-0.1377
		-41.92	0.03418	-0.00391	-0.02148	-0.08887	-0.08691	-0.09473	-0.2041	-0.18555	-0.13379
		-41.82	0.040039	-0.00195	-0.01758	-0.09082	-0.08691	-0.09473	-0.21191	-0.18555	-0.13965
		-41.72	0.036133	-0.00586	-0.01953	-0.09277	-0.08691	-0.09863	-0.21582	-0.1875	-0.13184
		-41.62	0.032227	-0.00977	-0.01172	-0.09277	-0.08691	-0.09473	-0.21582	-0.17578	-0.12012
		-41.52	0.030273	-0.01172	-0.01758	-0.08105	-0.08691	-0.09863	-0.20801	-0.17578	-0.12012
		-41.42	0.02832	-0.01172	-0.01953	-0.08887	-0.08691	-0.09473	-0.21387	-0.17578	-0.12012
		-41.32	0.036133	-0.00391	-0.01953	-0.08496	-0.0791	-0.08691	-0.19629	-0.17578	-0.12012
		-41.22	0.026367	-0.00195	-0.00977	-0.08887	-0.07715	-0.08496	-0.2041	-0.17383	-0.12988
		-41.12	0.022461	-0.01172	-0.01367	-0.09668	-0.08105	-0.09277	-0.20215	-0.17188	-0.13574
		-41.02	0.016602	-0.02148	-0.0293	-0.09863	-0.09668	-0.09668	-0.20215	-0.17578	-0.1416
		-40.92	0.032227	-0.01172	-0.02734	-0.10059	-0.07715	-0.09668	-0.20606	-0.17188	-0.1377
		-40.82	0.02832	-0.02344	-0.03125	-0.09473	-0.08691	-0.08887	-0.20606	-0.16602	-0.13965
		-40.72	0.032227	-0.00391	-0.02734	-0.10059	-0.08496	-0.08301	-0.20606	-0.17383	-0.13965
		-40.62	0.018555	-0.00977	-0.02344	-0.11035	-0.08887	-0.08691	-0.21387	-0.17578	-0.13184
		-40.52	0.016602	-0.02344	-0.0293	-0.11426	-0.09668	-0.09473	-0.22363	-0.17578	-0.14746
		-40.42	0.014648	-0.02539	-0.0293	-0.10254	-0.10059	-0.09863	-0.22754	-0.17969	-0.15332
		-40.32	0.020508	-0.02344	-0.02734	-0.12207	-0.08691	-0.09277	-0.22168	-0.17188	-0.14746
		-40.22	0.012695	-0.02344	-0.03516	-0.12012	-0.09277	-0.10449	-0.2334	-0.18164	-0.15918
		-40.12	0.000977	-0.03125	-0.02734	-0.11231	-0.09668	-0.10449	-0.22559	-0.18555	-0.14551
		-40.02	0.00879	-0.0332	-0.03125	-0.11231	-0.09668	-0.09668	-0.21777	-0.18555	-0.15137
		-39.92	0.020508	-0.0293	-0.02734	-0.11231	-0.10449	-0.09277	-0.21582	-0.17383	-0.14746
		-39.82	0.014648	-0.01367	-0.01953	-0.1084	-0.09082	-0.09668	-0.20801	-0.16992	-0.14356
		-39.72	0.012695	-0.01953	-0.0332	-0.11231	-0.10254	-0.10059	-0.20996	-0.17188	-0.14551
		-39.62	0.018555	-0.02344	-0.0293	-0.10449	-0.10645	-0.10645	-0.21582	-0.16602	-0.14746
		-39.52	0.014648	-0.04297	-0.03906	-0.11035	-0.10645	-0.11426	-0.22754	-0.15039	-0.15332
		-39.42	0.020508	-0.03125	-0.02734	-0.09863	-0.10449	-0.10449	-0.21387	-0.16211	-0.14746
		-39.32	0.020508	-0.01172	-0.00781	-0.10059	-0.09668	-0.10449	-0.20215	-0.14648	-0.1377
		-39.22	0.012695	-0.01367	-0.01172	-0.10059	-0.08887	-0.09668	-0.21582	-0.14648	-0.1416
		-39.12	0.00879	-0.00195	-0.00781	-0.09277	-0.09277	-0.09277	-0.2041	-0.13477	-0.12988
		-39.02	0.00879	-0.02148	0	-0.10254	-0.0791	-0.09668	-0.2041	-0.13477	-0.12988
		-38.92	-0.00293	-0.03125	-7.45e-08	-0.10645	-0.07715	-0.10449	-0.21582	-0.14648	-0.12988
		-38.82	0.012695	-0.02539	-0.00195	-0.10254	-0.08887	-0.1084	-0.20801	-0.14648	-0.12988
		-38.72	0.010742	-0.02539	0.00977	-0.10645	-0.08691	-0.11426	-0.2041	-0.1543	-0.12988
		-38.62	0.00879	-0.02539	0.00977	-0.08887	-0.08887	-0.12793	-0.21582	-0.14844	-0.12207
		-38.52	0.010742	-0.01172	0.019531	-0.10059	-0.0791	-0.10645	-0.19434	-0.13672	-0.11035
		-38.42	0.016602	-0.01367	0.021485	-0.08301	-0.06934	-0.10449	-0.20606	-0.13672	-0.10059
		-38.32	0.020508	-0.00195	0.023438	-0.07129	-0.05762	-0.09277	-0.18652	-0.125	-0.08105
		-38.22	0.030273	-0.00195	0.025391	-0.09082	-0.05371	-0.08691	-0.20215	-0.11328	-0.06934
		-38.12	0.018555	-0.00977	0.011719	-0.10059	-0.06152	-0.10059	-0.2041	-0.125	-0.07715
		-38.02	0.022461	-0.00391	0.011719	-0.10645	-0.06934	-0.09668	-0.19629	-0.125	-0.08887
		-37.92	0.016602	-0.01562	1.49e-07	-0.09668	-0.07715	-0.1084	-0.19824	-0.12891	-0.09082
		-37.82	0.020508	-0.01172	0.013672	-0.11231	-0.06543	-0.09277	-0.19238	-0.12305	-0.08887
		-37.72	0.018555	-0.01172	0.00195	-0.10254	-0.06543	-0.10449	-0.19629	-0.125	-0.09082
		-37.62	0.022461	-0.00977	0.00391	-0.11035	-0.07129	-0.11035	-0.18457	-0.11523	-0.0791
		-37.52	0.016602	-0.00195	0.00195	-0.10449	-0.07715	-0.11621	-0.18652	-0.12695	-0.07129
		-37.42	0.02832	-0.00391	0.00977	-0.09277	-0.06738	-0.11426	-0.16699	-0.10742	-0.07129
		-37.32	0.020508	0.00391	0.00977	-0.08301	-0.06738	-0.1084	-0.16699	-0.10742	-0.06348
		-37.22	0.038086	0.00586	0.017578	-0.09863	-0.05957	-0.09863	-0.15723	-0.10547	-0.0498
		-37.12	0.020508	-7.45e-08	0.023437	-0.10449	-0.07324	-0.10449	-0.16309	-0.10156	-0.06738
		-37.02	0.018555	0.00586	0.019531	-0.1084	-0.0752	-0.09668	-0.17285	-0.10742	-0.07129
		-36.92	0.022461	-7.45e-08	0.015625	-0.11035	-0.07324	-0.10059	-0.17285	-0.10352	-0.05957
		-36.82	0.020508	-0.00195	0.00977	-0.11426	-0.0791	-0.1084	-0.17676	-0.10352	-0.0791
		-36.72	0.018555	0.00781	0.00391	-0.10254	-0.06934	-0.12598	-0.16699	-0.10742	-0.07129
		-36.62	0.02832	0.017578	0	-0.10059	-0.06543	-0.12402	-0.16309	-0.0957	-0.05957
		-36.52	0.02832	0.00977	-0.00781	-0.10449	-0.06934	-0.1084	-0.16699	-0.08594	-0.06152
		-36.42	0.038086	0.00977	3.73e-07	-0.08496	-0.06738	-0.11231	-0.16504	-0.08398	-0.05957
		-36.32	0.038086	0.015625	0.011719	-0.09863	-0.04785	-0.11621	-0.14551	-0.08594	-0.04199
		-36.22	0.030273	0	-0.00391	-0.09668	-0.04785	-0.11621	-0.15332	-0.08594	-0.05566
		-36.12	0.038086	0.013672	-0.00391	-0.08301	-0.04004	-0.11621	-0.1377	-0.07812	-0.05371
		-36.02	0.047852	0.015625	0.00977	-0.0791	-0.03809	-0.1084	-0.13574	-0.07617	-0.04004
		-35.92	0.040039	0.017578	0.00391	-0.0791	-0.02441	-0.10449	-0.12598	-0.08203	-0.03809
		-35.82	0.041992	0.029297	0.013672	-0.0752	-0.03223	-0.10059	-0.12402	-0.07227	-0.0459
		-35.72	0.057617	0.037109	0.021484	-0.08105	-0.02637	-0.09473	-0.11621	-0.06641	-0.04199
		-35.62	0.047852	0.027344	0.011719	-0.08301	-0.02832	-0.09473	-0.13184	-0.07617	-0.04004
		-35.52	0.040039	0.025391	0.00977	-0.08301	-0.03613	-0.09863	-0.12793	-0.06836	-0.05176
		-35.42	0.047852	0.029297	0.00977	-0.08106	-0.02637	-0.08691	-0.12402	-0.07227	-0.04004
		-35.32	0.057617	0.037109	0.027344	-0.0791	-0.02051	-0.08496	-0.11426	-0.06836	-0.03809
		-35.22	0.053711	0.035156	0.023438	-0.08105	-0.03027	-0.09277	-0.12207	-0.07031	-0.0459
		-35.12	0.047852	0.027343	0.02539	-0.09277	-0.02637	-0.09082	-0.12402	-0.08203	-0.04785
		-35.02	0.040039	0.019531	0.00391	-0.09277	-0.03418	-0.10645	-0.13184	-0.0957	-0.06152
		-34.92	0.047852	0.00586	0.00195	-0.09277	-0.04785	-0.11426	-0.13574	-0.08789	-0.06152
		-34.82	0.049805	0.015625	0.00977	-0.08496	-0.03809	-0.1084	-0.12402	-0.08398	-0.0498
		-34.72	0.045898	0.013672	0.00977	-0.10059	-0.04785	-0.10645	-0.12793	-0.0957	-0.0498
		-34.62	0.038086	-0.00195	-0.00195	-0.09082	-0.05762	-0.10645	-0.13574	-0.0957	-0.06934
		-34.52	0.040039	0.017578	0.00391	-0.09277	-0.04785	-0.11231	-0.12598	-0.08594	-0.05762
		-34.42	0.047852	0.019531	-7.45e-08	-0.08496	-0.05371	-0.10645	-0.11231	-0.08398	-0.06152
		-34.32	0.045898	0.00391	0	-0.07324	-0.05762	-0.10645	-0.12598	-0.09375	-0.06152
		-34.22	0.049805	0.00781	0.00391	-0.0752	-0.05762	-0.11426	-0.1084	-0.0957	-0.06934
		-34.12	0.049805	0.00391	7.45e-08	-0.08301	-0.06543	-0.1084	-0.11426	-0.0957	-0.05957
		-34.02	0.049805	0	0.00195	-0.0752	-0.06738	-0.10449	-0.10449	-0.09375	-0.05957
		-33.92	0.055664	0.013672	0.017578	-0.07129	-0.05957	-0.08887	-0.10059	-0.08984	-0.05176
		-33.82	0.05957	0.021484	0.021484	-0.07129	-0.05566	-0.09277	-0.09277	-0.08203	-0.05566
		-33.72	0.05957	0.017578	0.021484	-0.07324	-0.05566	-0.08496	-0.09277	-0.07617	-0.0498
		-33.62	0.05957	0.00781	0.00586	-0.06543	-0.05566	-0.09473	-0.11231	-0.0918	-0.06934
		-33.52	0.047852	0.015625	0.00781	-0.06348	-0.06934	-0.09863	-0.11816	-0.09766	-0.07129
		-33.42	0.051758	0.015625	0.013672	-0.05566	-0.05762	-0.10254	-0.12207	-0.08594	-0.06738
		-33.32	0.049805	0.015625	0.00977	-0.05371	-0.06152	-0.1084	-0.12793	-0.08594	-0.06934
		-33.22	0.055664	0.027344	0.019531	-0.05957	-0.05566	-0.08691	-0.12402	-0.08594	-0.06152
		-33.12	0.051758	0.019531	0.00391	-0.07129	-0.06543	-0.09473	-0.12988	-0.08203	-0.06543
		-33.02	0.047852	0.019531	0.00195	-0.06738	-0.06543	-0.09473	-0.13574	-0.08398	-0.07129
		-32.92	0.043945	0.011719	0.013672	-0.07129	-0.06543	-0.09082	-0.12402	-0.0918	-0.05957
		-32.82	0.038086	0.00781	0.013672	-0.07324	-0.06543	-0.09668	-0.11621	-0.09375	-0.05957
		-32.72	0.038086	0.013672	0.00977	-0.07324	-0.06738	-0.09668	-0.12598	-0.09766	-0.06738
		-32.62	0.041992	0.017578	0.00586	-0.05762	-0.0752	-0.09668	-0.12402	-0.08594	-0.05762
		-32.52	0.043945	0.013672	0.015625	-0.05371	-0.06934	-0.08887	-0.12012	-0.08789	-0.05371
		-32.42	0.057617	0.015625	0.021484	-0.05176	-0.05957	-0.09473	-0.11426	-0.07617	-0.04785
		-32.32	0.05957	0.017578	0.023438	-0.05176	-0.05566	-0.08496	-0.11231	-0.07617	-0.05176
		-32.22	0.05957	0.00977	0.029297	-0.06152	-0.05566	-0.07324	-0.11426	-0.07227	-0.04004
		-32.12	0.051758	0.017578	0.023438	-0.04004	-0.06348	-0.08301	-0.12207	-0.08203	-0.05762
		-32.02	0.057617	0.017578	0.041016	-0.04395	-0.05762	-0.06543	-0.11621	-0.08398	-0.0498
		-31.92	0.057617	0.025391	0.039063	-0.04395	-0.05957	-0.06738	-0.11621	-0.08594	-0.04199
		-31.82	0.061523	0.023438	0.050781	-0.04199	-0.04004	-0.05957	-0.1084	-0.07813	-0.03027
		-31.72	0.06543	0.033203	0.048828	-0.03418	-0.04199	-0.0498	-0.10645	-0.07617	-0.03223
		-31.62	0.069336	0.035156	0.052734	-0.04199	-0.02832	-0.04785	-0.11426	-0.06836	-0.02832
		-31.52	0.057617	0.027344	0.03125	-0.04199	-0.03613	-0.05566	-0.12402	-0.07422	-0.04004
		-31.42	0.061523	0.027344	0.03125	-0.03418	-0.04395	-0.05957	-0.10449	-0.07422	-0.03809
		-31.32	0.057617	0.027344	0.03125	-0.03223	-0.02832	-0.05762	-0.10449	-0.07617	-0.04199
		-31.22	0.061523	0.019531	0.035156	-0.03223	-0.02246	-0.05957	-0.10449	-0.07227	-0.03809
		-31.12	0.069336	0.019531	0.042969	-0.04395	-0.02637	-0.06543	-0.10449	-0.07617	-0.03027
		-31.02	0.069336	0.015625	0.039063	-0.04004	-0.03809	-0.06738	-0.1084	-0.07617	-0.03223
		-30.92	0.069336	0.017578	0.042968	-0.05176	-0.02637	-0.05957	-0.10449	-0.07617	-0.02051
		-30.82	0.047852	0.00586	0.021484	-0.05176	-0.03613	-0.06543	-0.11231	-0.08398	-0.02832
		-30.72	0.055664	0.00586	0.019531	-0.04199	-0.04004	-0.07715	-0.11621	-0.0957	-0.03223
		-30.62	0.061523	0.00781	0.021484	-0.05371	-0.03418	-0.05566	-0.11035	-0.08203	-0.03613
		-30.52	0.057617	0.015625	0.03125	-0.0498	-0.03809	-0.05371	-0.11621	-0.08398	-0.03027
		-30.42	0.061523	0.021484	0.035156	-0.05371	-0.03418	-0.0459	-0.11231	-0.07617	-0.03027
		-30.32	0.061523	0.017578	0.039063	-0.05371	-0.03418	-0.04395	-0.11621	-0.07422	-0.02832
		-30.22	0.057617	0.017578	0.041016	-0.05762	-0.03027	-0.04785	-0.1084	-0.06641	-0.03223
		-30.12	0.053711	0.017578	0.033203	-0.06348	-0.03223	-0.04395	-0.11426	-0.08203	-0.02832
		-30.02	0.045898	0.00586	0.03125	-0.05957	-0.03027	-0.0459	-0.11621	-0.08984	-0.03027
		-29.92	0.057617	0.00977	0.039062	-0.05176	-0.03613	-0.02637	-0.11231	-0.08398	-0.03027
		-29.82	0.055664	0.00391	0.041016	-0.05371	-0.03809	-0.02637	-0.11621	-0.07617	-0.03027
		-29.72	0.051758	0.00781	0.041016	-0.06152	-0.03027	-0.02637	-0.09668	-0.08008	-0.02832
		-29.62	0.045898	-0.00391	0.03125	-0.05371	-0.03613	-0.02637	-0.11426	-0.08594	-0.04004
		-29.52	0.040039	0.00391	0.03125	-0.06934	-0.04004	-0.02832	-0.11621	-0.08594	-0.04004
		-29.42	0.038086	-0.01758	0.011719	-0.07129	-0.05566	-0.04395	-0.12793	-0.10547	-0.05957
		-29.32	0.03418	-0.02148	0.029297	-0.07129	-0.05371	-0.0459	-0.12402	-0.10352	-0.05762
		-29.22	0.040039	-0.00195	0.03125	-0.0791	-0.0459	-0.03418	-0.11621	-0.0957	-0.03809
		-29.12	0.030273	-0.02148	0.03125	-0.08496	-0.0459	-0.04199	-0.14356	-0.10352	-0.05762
		-29.02	0.016602	-0.0332	0.019531	-0.06348	-0.05762	-0.05566	-0.15527	-0.11719	-0.05957
		-28.92	0.036133	-0.02539	0.03125	-0.05957	-0.05566	-0.0459	-0.13574	-0.10547	-0.04785
		-28.82	0.049805	-0.01367	0.042969	-0.08105	-0.0498	-0.02637	-0.12402	-0.10156	-0.02832
		-28.72	0.041992	-0.03906	0.03125	-0.08496	-0.05566	-0.04395	-0.13379	-0.10547	-0.04004
		-28.62	0.036133	-0.04688	0.039062	-0.08496	-0.0498	-0.03809	-0.13574	-0.10742	-0.04199
		-28.52	0.016602	-0.04688	0.017578	-0.0791	-0.06934	-0.0498	-0.14941	-0.11914	-0.05371
		-28.42	0.038086	-0.03125	0.039063	-0.08105	-0.04785	-0.03613	-0.13574	-0.10547	-0.04004
		-28.32	0.041992	-0.03125	0.041016	-0.08105	-0.04395	-0.04004	-0.13184	-0.09375	-0.02832
		-28.22	0.036133	-0.03125	0.041016	-0.08496	-0.04785	-0.0459	-0.13574	-0.09375	-0.02832
		-28.12	0.036133	-0.04492	0.037109	-0.08887	-0.05566	-0.03809	-0.14356	-0.10547	-0.04004
		-28.02	0.03418	-0.04883	0.035156	-0.08301	-0.06348	-0.05176	-0.14356	-0.10156	-0.04395
		-27.92	0.036133	-0.04297	0.033203	-0.08301	-0.0459	-0.0459	-0.14356	-0.10547	-0.05176
		-27.82	0.038086	-0.04297	0.029297	-0.0752	-0.0498	-0.0459	-0.13574	-0.10547	-0.04395
		-27.72	0.045898	-0.02734	0.037109	-0.07324	-0.0459	-0.03613	-0.12012	-0.09961	-0.02246
		-27.62	0.040039	-0.03125	0.041016	-0.06934	-0.0459	-0.0459	-0.12207	-0.09766	-0.03613
		-27.52	0.040039	-0.03125	0.042969	-0.07324	-0.0459	-0.04199	-0.11621	-0.09375	-0.02637
		-27.42	0.047852	-0.03125	0.042969	-0.06543	-0.04785	-0.0459	-0.12207	-0.09375	-0.02246
		-27.32	0.041992	-0.04688	0.033203	-0.08496	-0.05176	-0.0498	-0.13184	-0.10156	-0.04395
		-27.22	0.018555	-0.06445	0.019531	-0.07324	-0.05762	-0.05957	-0.14551	-0.12695	-0.05176
		-27.12	0.043945	-0.04492	0.039062	-0.08301	-0.05566	-0.0459	-0.12598	-0.10742	-0.03027
		-27.02	0.040039	-0.0625	0.025391	-0.07324	-0.05957	-0.06543	-0.14356	-0.11328	-0.03027
		-26.92	0.038086	-0.04492	0.021484	-0.08301	-0.05566	-0.05566	-0.12598	-0.11523	-0.04004
		-26.82	0.038086	-0.0625	0.029297	-0.08301	-0.04785	-0.05957	-0.12402	-0.11719	-0.03223
		-26.72	0.018555	-0.05664	0.019531	-0.0752	-0.05957	-0.06543	-0.1377	-0.12891	-0.04004
		-26.62	0.038086	-0.05469	0.03125	-0.08887	-0.03613	-0.0459	-0.12598	-0.11719	-0.03223
		-26.52	0.02832	-0.05273	0.021484	-0.06348	-0.0459	-0.05566	-0.13574	-0.11523	-0.03809
		-26.42	0.047852	-0.0332	0.048828	-0.05371	-0.02637	-0.03613	-0.11621	-0.09766	-0.02246
		-26.32	0.049805	-0.03516	0.050781	-0.06152	-0.02832	-0.03809	-0.10645	-0.08789	-0.02832
		-26.22	0.057617	-0.03125	0.050781	-0.06348	-0.02637	-0.02637	-0.10254	-0.08398	-0.02832
		-26.12	0.057617	-0.03516	0.066406	-0.05176	-0.03027	-0.0166	-0.09473	-0.08789	-0.03223
		-26.02	0.057617	-0.03516	0.064453	-0.05176	-0.02637	-0.02637	-0.09473	-0.08398	-0.02051
		-25.92	0.057617	-0.03516	0.058594	-0.04981	-0.03027	-0.01855	-0.09473	-0.08594	-0.03223
		-25.82	0.05957	-0.02148	0.064453	-0.0498	-0.0127	-0.03223	-0.08496	-0.08398	-0.01855
		-25.72	0.051758	-0.03125	0.052734	-0.04199	-0.0166	-0.04199	-0.09277	-0.0918	-0.03418
		-25.62	0.067383	-0.02344	0.060547	-0.05371	0.000977	-0.03809	-0.08887	-0.08789	-0.03223
		-25.52	0.051758	-0.0332	0.060547	-0.03418	-0.00488	-0.04395	-0.09473	-0.09375	-0.02832
		-25.42	0.061523	-0.02148	0.052734	-0.04394	0.00293	-0.03613	-0.0752	-0.09375	-0.02051
		-25.32	0.047852	-0.0332	0.050781	-0.02441	0.00293	-0.04395	-0.09082	-0.09375	-0.03613
		-25.22	0.067383	-0.02148	0.0625	-0.02051	0.00488	-0.0459	-0.08496	-0.08594	-0.02246
		-25.12	0.071289	-0.02148	0.060547	-0.02637	0.00488	-0.04395	-0.08301	-0.08594	-0.02637
		-25.02	0.061523	-0.02148	0.056641	-0.0166	-0.00293	-0.04785	-0.08105	-0.07422	-0.03613
		-24.92	0.077148	-0.01367	0.058594	-0.0127	0.010742	-0.04785	-0.0791	-0.06641	-0.03027
		-24.82	0.05957	-0.00781	0.068359	-0.00293	0.020508	-0.0459	-0.07715	-0.06836	-0.02441
		-24.72	0.075195	-0.00391	0.070313	-0.0127	0.020508	-0.04785	-0.0752	-0.05859	-0.02246
		-24.62	0.088867	-0.00391	0.070312	-0.00684	0.02832	-0.04395	-0.06348	-0.05664	-0.01855
		-24.52	0.086914	0.00391	0.0625	-0.00879	0.020508	-0.0498	-0.06738	-0.05664	-0.02246
		-24.42	0.081055	0.00586	0.060547	0.00684	0.024414	-0.0459	-0.06348	-0.05664	-0.01855
		-24.32	0.077148	0.019531	0.070313	0.00879	0.022461	-0.04395	-0.05566	-0.05469	-0.02051
		-24.22	0.083008	0.019531	0.066406	0.00879	0.026367	-0.04395	-0.05176	-0.04297	-0.00879
		-24.12	0.077148	0.019532	0.064453	0.012695	0.014648	-0.04395	-0.04785	-0.04297	-0.01074
		-24.02	0.077148	0.023438	0.066406	-0.000976	0.020508	-0.04004	-0.03809	-0.03125	-0.00293
		-23.92	0.061523	0.00781	0.052734	0.000977	0.00293	-0.05371	-0.05371	-0.05273	-0.02832
		-23.82	0.067383	-0.00195	0.044922	-0.00293	0.00293	-0.04395	-0.04395	-0.04883	-0.01855
		-23.72	0.069336	-0.00391	0.039063	-0.00879	0.010742	-0.0498	-0.04785	-0.05469	-0.02051
		-23.62	0.049805	-0.01953	0.027344	-0.00293	0.00684	-0.05371	-0.05176	-0.05273	-0.02832
		-23.52	0.057617	-0.01367	0.03125	-0.0166	0.010742	-0.03809	-0.04395	-0.04492	-0.02051
		-23.42	0.045898	-0.01953	0.023437	-0.03223	-0.01074	-0.05957	-0.06152	-0.0625	-0.02637
		-23.32	0.038086	-0.01563	0.021484	-0.02246	-0.01855	-0.0752	-0.05762	-0.05664	-0.04004
		-23.22	0.049805	-0.01172	0.033203	-0.02246	-0.00684	-0.06543	-0.05371	-0.04688	-0.02832
		-23.12	0.047852	-0.02344	0.033203	-0.02051	-0.00879	-0.07715	-0.05762	-0.05664	-0.02832
		-23.02	0.051758	-0.0293	0.029297	-0.02441	-0.0127	-0.06348	-0.06152	-0.04297	-0.03809
		-22.92	0.045898	-0.02539	0.03711	-0.01074	-0.01074	-0.06738	-0.05566	-0.04687	-0.02246
		-22.82	0.069336	-0.01172	0.044922	-0.02051	0.012695	-0.05371	-0.04395	-0.04102	-0.01855
		-22.72	0.063477	-0.02148	0.052734	-0.02246	0.00684	-0.06152	-0.05176	-0.04688	-0.01855
		-22.62	0.047852	-0.01563	0.041016	-0.02246	-0.0166	-0.05762	-0.05762	-0.05469	-0.01855
		-22.52	0.055664	-0.02148	0.041016	-0.02051	-0.0166	-0.05566	-0.06348	-0.05469	-0.01074
		-22.42	0.051758	-0.01953	0.03125	-0.02441	-0.01465	-0.05371	-0.06348	-0.05664	-0.00879
		-22.32	0.038086	-0.03125	0.033203	-0.04004	-0.01855	-0.06738	-0.07324	-0.06445	-0.0127
		-22.22	0.02832	-0.05273	0.019531	-0.02246	-0.02637	-0.0752	-0.08691	-0.06641	-0.0127
		-22.12	0.030273	-0.04102	0.033203	-0.02246	-0.02441	-0.07324	-0.06543	-0.04688	-0.00684
		-22.02	0.026367	-0.05273	0.023438	-0.0166	-0.01855	-0.06738	-0.07324	-0.05469	-0.0127
		-21.92	0.036133	-0.04687	0.029297	-0.01074	-0.0127	-0.05762	-0.07715	-0.05078	-0.01074
		-21.82	0.040039	-0.04297	0.029297	-0.0127	-0.01465	-0.05371	-0.0752	-0.0332	-0.00879
		-21.72	0.02832	-0.04297	0.021484	-0.00879	-0.00879	-0.05371	-0.0752	-0.04492	-0.00293
		-21.62	0.030273	-0.04883	0.023438	-0.02246	-0.0127	-0.05566	-0.08105	-0.04297	-0.00684
		-21.52	0.032227	-0.04883	0.023438	-0.0127	-0.02637	-0.06348	-0.07324	-0.03516	-0.01074
		-21.42	0.030273	-0.04102	0.041016	-0.01855	-0.0166	-0.05371	-0.06543	-0.03516	0.00293
		-21.32	0.030273	-0.0332	0.03125	-0.04004	-0.01465	-0.06152	-0.06543	-0.03516	0.00293
		-21.22	0.012695	-0.04883	0.013672	-0.03613	-0.02832	-0.06348	-0.08301	-0.03516	-0.0166
		-21.12	0.016602	-0.0625	0.011719	-0.03418	-0.02832	-0.06934	-0.07715	-0.02734	-0.01465
		-21.02	0.00684	-0.07227	0.00195	-0.03027	-0.01855	-0.05957	-0.0752	-0.03516	-0.02637
		-20.92	0.030273	-0.07031	0.00195	-0.04004	-0.00684	-0.05371	-0.07324	-0.01758	-0.00879
		-20.82	0.010742	-0.09961	-0.00781	-0.0498	-0.0166	-0.06348	-0.07715	-0.0332	-0.03027
		-20.72	0.016602	-0.11328	-0.01953	-0.06348	-0.0166	-0.06543	-0.09277	-0.04688	-0.04004
		-20.62	0.026367	-0.10547	-0.01172	-0.05371	-0.03613	-0.05957	-0.0791	-0.03125	-0.03223
		-20.52	0.018555	-0.10156	0.00195	-0.06348	-0.03613	-0.06348	-0.07324	-0.0332	-0.02832
		-20.42	0.03418	-0.08398	0.00977	-0.03613	-0.02832	-0.05957	-0.07324	-0.04297	-0.01855
		-20.32	0.063477	-0.06641	0.027344	-0.02441	-0.01074	-0.0459	-0.06738	-0.03711	-0.0127
		-20.22	0.077148	-0.05469	0.039063	-0.02441	-0.00684	-0.02832	-0.06543	-0.02734	0.00488
		-20.12	0.069336	-0.04492	0.03125	-0.01074	-0.00684	-0.02637	-0.07324	-0.04297	-0.00879
		-20.02	0.079102	-0.0332	0.041016	-0.00488	0.00293	-0.01465	-0.08105	-0.03711	0.00293
		-19.92	0.088867	-0.02539	0.050781	-0.01074	0.00293	-0.00684	-0.05762	-0.02734	0.00293
		-19.82	0.077148	-0.03125	0.041016	0.00488	0.00293	-0.02441	-0.07129	-0.04102	-0.00684
		-19.72	0.088867	-0.03516	0.046875	0.026367	0.010742	-0.01855	-0.06934	-0.03125	-0.0127
		-19.62	0.104492	-0.01562	0.060547	0.030273	0.020508	-0.00488	-0.04004	-0.01562	-0.000977
		-19.52	0.110352	-0.01172	0.0625	0.026367	0.016602	-0.01465	-0.04199	-0.01563	-0.000977
		-19.42	0.108398	-0.01172	0.058594	0.038085	0.022461	-0.0166	-0.02832	-0.02344	-0.000977
		-19.32	0.118164	0	0.072266	0.026368	0.032227	-0.00684	-0.02441	-0.01758	0.02832
		-19.22	0.110352	-0.01367	0.044922	0.03418	0.022461	0.000977	-0.02441	-0.02539	0.022461
		-19.12	0.124023	0.00195	0.058594	0.040039	0.030273	0.00293	-0.02637	-0.02148	0.024414
		-19.02	0.137695	0	0.070313	0.018555	0.041992	0.014648	-0.01855	-0.00781	0.045898
		-18.92	0.129883	-0.01367	0.0625	0.010742	0.014648	0.00684	-0.03223	-0.01367	0.040039
		-18.82	0.12793	-0.00391	0.072266	0.016602	0.00684	0.016602	-0.02441	-0.01563	0.049805
		-18.72	0.120117	-0.01172	0.072266	0.00879	0.00293	0.00293	-0.03613	-0.02344	0.041992
		-18.62	0.118164	-0.00391	0.068359	0.016602	0.00293	0.00293	-0.03613	-0.01563	0.030273
		-18.52	0.110352	0.00391	0.070313	0.02832	0.00488	0.00488	-0.02637	-0.01758	0.030273
		-18.42	0.118164	2.24e-07	0.074219	0.02832	0.010742	0.00293	-0.02246	-0.01367	0.038086
		-18.32	0.118164	-0.00195	0.085938	0.026367	0.020508	0.010742	-0.01855	-0.01172	0.047852
		-18.22	0.116211	0.00586	0.082031	0.020508	0.024414	0.022461	-0.0166	0.00391	0.05957
		-18.12	0.110352	0.00781	0.082032	0.018555	0.016602	0.016602	-0.01465	-0.0293	0.061523
		-18.02	0.108398	0.021484	0.078125	0.016601	0.012695	0.010742	0.000977	-0.00977	0.077148
		-17.92	0.094727	0.019531	0.085937	0.00879	0.016602	0.022461	0.00684	-0.01367	0.079102
		-17.82	0.063477	0.00977	0.0625	0.018554	0.00293	0.026367	0.00488	-0.01563	0.079102
		-17.72	0.067383	0.00977	0.0625	0.00879	0.00488	0.024414	0.012695	-0.00977	0.086914
		-17.62	0.036133	-0.01953	0.027344	-0.01074	-0.00488	0.00684	0.00488	-0.00391	0.088867
		-17.52	0.010742	-0.03906	-0.01367	-0.0127	-0.01855	0.010742	-0.00488	-0.01563	0.081055
		-17.42	0.00684	-0.04883	-0.02539	-0.03027	-0.00684	0.012695	-0.00488	-0.01563	0.079102
		-17.32	-0.0166	-0.08008	-0.03711	-0.02246	-0.00488	0.014648	-0.00488	-0.01563	0.079102
		-17.22	-0.01074	-0.0625	-0.03516	-0.02051	0.00488	0.041992	0.016602	0.00391	0.09082
		-17.12	-0.01855	-0.07227	-0.03711	-0.05176	0.00488	0.036133	0.024414	0.021484	0.108398
		-17.02	-0.04004	-0.07227	-0.03906	-0.06934	-0.0127	0.014648	0.012695	0.00781	0.106445
		-16.92	-0.05957	-0.10742	-0.05469	-0.06348	-0.04395	-0.01074	0.00879	-0.00977	0.112305
		-16.82	-0.06738	-0.11133	-0.05664	-0.06152	-0.0459	-0.00488	0.00488	-0.02539	0.120117
		-16.72	-0.0791	-0.11133	-0.04883	-0.07129	-0.04395	-0.00293	-0.000977	-0.02344	0.116211
		-16.62	-0.08301	-0.10352	-0.05664	-0.07715	-0.0459	-0.00488	0.00488	-0.02539	0.108398
		-16.52	-0.0791	-0.09961	-0.05469	-0.07715	-0.04395	0.00488	-0.00293	-0.04102	0.102539
		-16.42	-0.0791	-0.10156	-0.05664	-0.08301	-0.05176	-0.00293	-0.0127	-0.05078	0.094727
		-16.32	-0.07129	-0.09375	-0.05664	-0.08301	-0.04785	0.00488	-0.00293	-0.03906	0.092773
		-16.22	-0.0752	-0.10938	-0.06641	-0.08301	-0.05566	0.00488	-0.00293	-0.03711	0.083008
		-16.12	-0.0459	-0.11328	-0.05273	-0.08105	-0.04785	-0.00488	-0.0166	-0.0332	0.069336
		-16.02	-0.05176	-0.12891	-0.05664	-0.08106	-0.05762	-0.00488	-0.02441	-0.0332	0.051758
		-15.92	-0.03223	-0.11133	-0.03906	-0.08301	-0.04395	0.00684	-0.01465	-0.03516	0.061523
		-15.82	-0.03223	-0.11523	-0.03906	-0.0752	-0.0459	-0.00488	-0.01465	-0.04492	0.051758
		-15.72	-0.02246	-0.09766	-0.04102	-0.06348	-0.0498	-0.01465	-0.0166	-0.03516	0.047852
		-15.62	-0.00684	-0.08594	-0.0332	-0.05566	-0.04785	-0.00488	-0.0127	-0.02734	0.049805
		-15.52	-0.000977	-0.06836	-0.01953	-0.0498	-0.02637	0.00684	-0.01465	-0.02344	0.043945
		-15.42	0.014648	-0.06445	-0.01758	-0.0459	-0.02832	-0.00684	-0.02441	-0.04102	0.040039
		-15.32	0.014648	-0.03906	-0.00977	-0.03418	-0.01855	0.000977	-0.0166	-0.03711	0.032227
		-15.22	0.018555	-0.05273	-0.01758	-0.02441	-0.02441	-0.0127	-0.02246	-0.04883	0.016602
		-15.12	0.026367	-0.03711	-0.00195	-0.00488	-0.03027	-0.00684	-0.02441	-0.04492	0.00684
		-15.02	0.03418	-0.02539	0.00781	-0.00293	-0.00488	0.00879	0.000977	-0.02734	0.00879
		-14.92	0.02832	-0.03516	0.00586	-0.000977	0.00293	0.00293	-0.0166	-0.03516	0.000977
		-14.82	0.020508	-0.02344	0.011719	-0.00488	0.00293	0.00293	-0.00293	-0.02539	-0.00488
		-14.72	0.02832	-0.02344	0.00781	-0.00293	0.00293	0.00684	-0.00684	-0.0332	-0.01855
		-14.62	0.03418	-0.01562	0.017578	0.022461	0.00293	-0.00488	-0.00488	-0.02539	-0.02051
		-14.52	0.045898	-0.00586	0.021484	0.018555	0.00879	0.00293	0.010742	-0.02734	-0.0127
		-14.42	0.047852	-0.00391	0.021484	0.00879	0.00684	0.014648	0.016602	-0.01367	-0.01855
		-14.32	0.040039	-0.01172	0.00586	0.00879	0.00293	-0.00488	0.00293	-0.01563	-0.03613
		-14.22	0.036133	-0.00391	-0.00195	0.016602	0.00293	-0.00684	0.022461	-0.01563	-0.02246
		-14.12	0.032227	-0.01172	0.00195	0.020508	0.00293	-0.00684	0.016602	-0.01563	-0.0166
		-14.02	0.040039	-0.00977	0.019531	0.020508	0.00488	-0.00488	0.016602	-0.00586	-0.02051
		-13.92	0.040039	-0.0293	0.00391	0.014649	0.00684	-0.01074	-0.000977	-0.00391	-0.02637
		-13.82	0.038086	-0.02539	0	0.016602	0.000977	-0.01465	0.00293	-0.00586	-0.03027
		-13.72	0.036133	-0.03516	0.00195	0.02832	0.00293	-0.01855	-0.00488	0.00391	-0.02051
		-13.62	0.040039	-0.02344	0.00977	0.036133	0.014648	-0.01465	-0.00293	-0.00391	-0.02832
		-13.52	0.040039	-0.02344	0.011719	0.032227	0.012695	-0.00684	0.00488	0.00195	-0.01855
		-13.42	0.030273	-0.02344	0.011719	0.02832	0.012695	-0.00684	0.00488	0.013672	-0.02051
		-13.32	0.040039	-0.02148	0.00391	0.026367	0.014648	0.00684	0.00684	0.013672	-0.01855
		-13.22	0.038086	-0.01367	-0.00195	0.026367	0.022461	-0.00488	0.00684	0.013672	-0.02246
		-13.12	0.038086	-0.00195	0.00195	0.018555	0.022461	-0.00293	0.00488	0.017578	-0.01855
		-13.02	0.030273	-0.01172	-0.00586	0.018555	0.014648	-0.0166	-0.00488	0.023438	-0.01855
		-12.92	0.026367	-0.01367	-0.00977	0.018555	0.014648	-0.0166	-0.00488	0.017578	-0.01074
		-12.82	0.038086	-0.01367	-0.00586	0.026367	0.014648	-0.00488	-0.00488	0.015625	-0.0166
		-12.72	0.030273	-0.01367	0.00195	0.018555	0.012695	-0.00488	0.00293	0.015625	-0.01074
		-12.62	0.020508	-0.02539	-0.01758	0.014649	0.000977	-0.0166	-0.00488	0.00195	-0.01855
		-12.52	0.016602	-0.01563	-0.02344	0.02832	0.00879	-0.0166	-0.00879	0.00195	-0.02441
		-12.42	0.02832	-0.00977	-0.00977	0.018555	0.014648	-0.01465	-0.00293	-0.00391	-0.01855
		-12.32	0.00879	-0.0293	-0.01758	0.018555	0.00293	-0.01465	-0.00293	-0.01367	-0.03027
		-12.22	0.00879	-0.02148	-0.01758	0.020508	0.010742	-0.01465	-0.01465	-0.01367	-0.01855
		-12.12	0.020508	-0.02148	-0.01758	0.016602	0.024414	-0.0166	-0.00488	-0.01367	-0.01855
		-12.02	0.012695	-0.02344	-0.00977	0.00879	0.024414	-0.0166	-0.00488	-0.00586	-0.01074
		-11.92	0.010742	-0.03516	-0.00977	0.016602	0.00488	-0.02441	-0.0127	-0.01563	-0.01855
		-11.82	0.00684	-0.03516	-0.01953	-0.00488	0.000977	-0.02832	-0.01855	-0.00781	-0.02246
		-11.72	-0.00293	-0.03516	-0.03125	0.010742	-0.01855	-0.03613	-0.01465	-0.02734	-0.03223
		-11.62	-0.000977	-0.03711	-0.01758	0.00684	-0.00488	-0.03418	-0.0127	-0.02539	-0.03809
		-11.52	-0.000977	-0.04297	-0.01758	-0.000976	-0.0127	-0.03418	-0.0127	-0.02539	-0.02832
		-11.42	-0.00879	-0.05078	-0.0293	-0.00488	-0.02637	-0.03418	-0.02637	-0.02539	-0.04004
		-11.32	-0.00293	-0.05664	-0.02148	-0.00879	-0.02637	-0.04004	-0.02637	-0.03711	-0.04004
		-11.22	-0.00879	-0.04492	-0.01758	-0.02246	-0.02637	-0.03613	-0.02441	-0.02539	-0.03809
		-11.12	-0.01855	-0.04297	-0.03711	-0.02441	-0.03613	-0.03613	-0.03613	-0.03516	-0.04199
		-11.02	-0.02441	-0.04297	-0.04102	-0.00293	-0.02832	-0.03613	-0.03613	-0.03906	-0.0498
		-10.92	-0.00293	-0.0332	-0.02734	-0.00879	-0.01855	-0.02637	-0.02246	-0.02539	-0.03027
		-10.82	-0.01074	-0.02344	-0.01953	-0.01074	-0.02441	-0.02441	-0.02441	-0.03125	-0.02832
		-10.72	-0.00879	-0.03125	-0.01563	-0.00293	-0.02246	-0.0127	-0.03027	-0.02539	-0.02832
		-10.62	-0.0127	-0.02344	-0.01953	-0.00293	-0.02637	-0.0166	-0.03613	-0.02344	-0.03613
		-10.52	-0.02051	-0.02344	-0.02734	-0.00293	-0.01855	-0.02441	-0.03613	-0.01758	-0.03027
		-10.42	-0.01855	-0.02344	-0.02148	-0.01074	-0.0166	-0.00684	-0.03613	-0.00391	-0.03809
		-10.32	-0.03027	-0.0332	-0.02734	-0.00879	-0.02832	-0.0166	-0.03613	-0.02344	-0.03027
		-10.22	-0.02051	-0.02148	-0.01563	-0.01074	-0.0166	-0.0166	-0.02441	-0.00586	-0.01855
		-10.12	-0.03223	-0.0332	-0.03906	-0.0127	-0.03613	-0.02441	-0.02441	-0.01367	-0.02832
		-10.02	-0.03027	-0.03125	-0.02148	-0.0166	-0.03613	-0.01465	-0.03418	-0.01563	-0.02246
		-9.92	-0.03809	-0.03125	-0.02734	-0.01074	-0.03223	-0.01465	-0.02441	-0.01172	-0.02441
		-9.82	-0.04004	-0.02344	-0.01953	-0.0166	-0.03418	-0.00293	-0.02441	-0.02344	-0.03027
		-9.72	-0.02441	-0.01563	-0.01172	-0.00879	-0.02246	0.000977	-0.02051	-0.01758	-0.01465
		-9.62	-0.02637	-0.01758	-0.01758	-0.01465	-0.02441	-0.000977	-0.02246	-0.02344	-0.0166
		-9.52	-0.03418	-0.01563	-0.01953	-0.00879	-0.02832	-0.00879	-0.0166	-0.02734	-0.02051
		-9.42	-0.03613	-0.00977	-0.01758	-0.02246	-0.02246	-0.00293	-0.01074	-0.02148	-0.02637
		-9.32	-0.03613	-0.01563	-0.00781	-0.01855	-0.02832	0.00293	-0.02441	-0.02539	-0.02246
		-9.22	-0.02832	-0.00195	-0.00781	-0.02246	-0.01465	0.00488	-0.02246	-0.02344	-0.01855
		-9.12	-0.03223	0.00781	-0.00781	-0.03223	-0.00488	0.00488	-0.02637	-0.02344	-0.01855
		-9.02	-0.04004	-0.00391	-0.01563	-0.02441	-0.0166	-0.01074	-0.02637	-0.03516	-0.03027
		-8.92	-0.04004	-0.01172	-0.02148	-0.0127	-0.02637	-0.0166	-0.02441	-0.04492	-0.03809
		-8.82	-0.04004	-0.00195	-0.01758	-0.01465	-0.02832	-0.00684	-0.02246	-0.03906	-0.02051
		-8.72	-0.03418	0.00586	-0.00195	-0.01074	-0.0166	0.000977	-0.01855	-0.03711	-0.0127
		-8.62	-0.03223	0.00586	0.00391	-0.0127	-0.0166	0.00293	0.00293	-0.02539	-0.01855
		-8.52	-0.03809	0.00781	0.00195	-0.02051	-0.00684	0.00488	-0.000977	-0.0332	-0.01855
		-8.42	-0.05176	-0.00391	-0.00781	-0.0127	-0.01465	-0.00293	-0.00684	-0.02734	-0.01074
		-8.32	-0.04395	-0.00391	-0.01172	-0.03027	-0.02832	-0.00684	-0.00684	-0.02539	-0.0127
		-8.22	-0.05176	-0.00391	-0.01953	-0.03223	-0.03809	-0.00684	-0.01855	-0.03711	-0.02051
		-8.12	-0.04785	0.00781	-0.01758	-0.04004	-0.03809	-0.00293	-0.00293	-0.0332	-0.0166
		-8.02	-0.04395	0.00781	-0.01758	-0.03418	-0.0459	0.00293	-0.00684	-0.02539	-0.0127
		-7.92	-0.02246	0.015625	-0.00195	-0.03223	-0.04785	0.00293	-0.00293	-0.01563	0.000977
		-7.82	-0.03027	0.00781	0.00195	-0.01074	-0.03809	0.000977	-0.00684	0.00195	-0.000977
		-7.72	-0.01465	0.015625	0.011719	-0.0127	-0.03223	0.026367	0.014648	0.013672	0.010742
		-7.62	-0.01074	0.017578	0.011719	-0.01465	-0.03809	0.016602	0.026367	0.015625	0.020508
		-7.52	-0.02246	0.017578	0.00781	-0.00879	-0.02246	0.014648	0.00488	0.023438	0.016602
		-7.42	-0.00879	0.027343	0.021484	-0.02246	-0.00684	0.024414	0.024414	0.02539	0.020508
		-7.32	-0.02051	0.027344	0.00195	-0.01465	-0.00684	0.016602	0.016602	0.025391	0.010742
		-7.22	-0.02832	0.015625	0.00977	-0.00879	-0.00684	0.010742	0.012695	0.013672	0.018555
		-7.12	-0.03027	0.021484	0.015625	-0.0127	0.014648	0.016602	0.010742	0.027344	0.024414
		-7.02	-0.02246	0.027344	0.011719	-0.00488	0.012695	0.012695	0.016602	0.025391	0.02832
		-6.92	-0.0166	0.042969	0.019531	-0.000977	0.020508	0.020508	0.02832	0.029297	0.038086
		-6.82	-0.01074	0.056641	0.019531	-0.01269	0.022461	0.026367	0.036133	0.035156	0.038086
		-6.72	-0.02246	0.037109	0.011719	0.00684	0.014648	0.014648	0.014648	0.023438	0.041992
		-6.62	-0.01074	0.048828	0.019531	-0.00488	0.024414	0.014648	0.026367	0.035156	0.049805
		-6.52	-0.00293	0.056641	0.019531	-0.01074	0.020508	0.022461	0.024414	0.050781	0.057617
		-6.42	-0.000977	0.039063	0.013672	-0.00293	0.014648	0.00293	0.014648	0.046875	0.051758
		-6.32	0.00879	0.046875	0.021484	0.00684	0.030273	0.014648	0.026367	0.046875	0.051758
		-6.22	0.010742	0.056641	0.03125	-0.00293	0.03418	0.024414	0.036133	0.044922	0.061523
		-6.12	0.00488	0.056641	0.03125	-0.000977	0.041992	0.024414	0.032227	0.041016	0.069336
		-6.02	0.016602	0.056641	0.042969	0.00488	0.041992	0.024414	0.03418	0.052734	0.071289
		-5.92	0.016602	0.056641	0.029297	0.024413	0.03418	0.032227	0.03418	0.050782	0.067383
		-5.82	0.02832	0.056641	0.039063	0.026367	0.051758	0.043945	0.041992	0.0625	0.086914
		-5.72	0.036133	0.058594	0.042969	0.010742	0.063477	0.055664	0.053711	0.058594	0.098633
		-5.62	0.03418	0.0625	0.035156	0.016601	0.055664	0.038086	0.041992	0.06836	0.092773
		-5.52	0.036133	0.076172	0.048828	0.00684	0.061523	0.040039	0.049805	0.064453	0.106445
		-5.42	0.030273	0.066406	0.03125	0.018555	0.051758	0.038086	0.038086	0.056641	0.092773
		-5.32	0.022461	0.0625	0.042969	0.00879	0.047852	0.036133	0.040039	0.064453	0.094727
		-5.22	0.016602	0.074219	0.041016	0.016601	0.051758	0.03418	0.032227	0.0625	0.100586
		-5.12	0.02832	0.076172	0.046875	0.014648	0.063477	0.041992	0.051758	0.082031	0.106445
		-5.02	0.026367	0.076172	0.048828	0.020508	0.061523	0.051758	0.041992	0.083984	0.116211
		-4.92	0.040039	0.089844	0.054687	0.028321	0.06543	0.055664	0.047852	0.09375	0.120117
		-4.82	0.038086	0.089844	0.050781	0.016602	0.069336	0.055664	0.043945	0.095703	0.112305
		-4.72	0.030273	0.076172	0.042969	0.00879	0.055664	0.041992	0.036133	0.095703	0.110352
		-4.62	0.026367	0.076172	0.046875	0.018554	0.049805	0.049805	0.043945	0.09961	0.110352
		-4.52	0.038086	0.083984	0.060547	0.00879	0.061523	0.071289	0.03418	0.113281	0.118164
		-4.42	0.02832	0.070313	0.033203	0.022461	0.055664	0.057617	0.018555	0.107422	0.104492
		-4.32	0.047852	0.072266	0.037109	0.030273	0.05957	0.05957	0.020508	0.121094	0.116211
		-4.22	0.05957	0.087891	0.052734	0.03418	0.075195	0.067383	0.036133	0.126953	0.120117
		-4.12	0.051758	0.080078	0.050781	0.028321	0.06543	0.075195	0.02832	0.123046	0.112305
		-4.02	0.038086	0.060547	0.042969	0.024414	0.051758	0.051758	0.018555	0.107422	0.102539
		-3.92	0.038086	0.054688	0.033203	0.02832	0.051758	0.041992	0.024414	0.101563	0.092773
		-3.82	0.030273	0.058594	0.03125	0.036133	0.053711	0.045898	0.026367	0.105469	0.09082
		-3.72	0.020508	0.046875	0.023438	0.047851	0.053711	0.041992	0.00684	0.105469	0.088867
		-3.62	0.03418	0.056641	0.029297	0.049805	0.055664	0.053711	0.022461	0.115235	0.114258
		-3.52	0.03418	0.058594	0.025391	0.05957	0.067383	0.067383	0.036133	0.117188	0.12207
		-3.42	0.049805	0.056641	0.021485	0.063476	0.063477	0.06543	0.045898	0.134766	0.131836
		-3.32	0.045898	0.0625	0.029297	0.057617	0.069336	0.069336	0.061523	0.138672	0.12793
		-3.22	0.040039	0.056641	0.033203	0.030273	0.063477	0.055664	0.057617	0.152344	0.147461
		-3.12	0.024414	0.058594	0.023438	0.024414	0.038086	0.045898	0.038086	0.152344	0.124023
		-3.02	0.010742	0.068359	0.023437	0.022461	0.036133	0.03418	0.036133	0.154296	0.12207
		-2.92	0.012695	0.072266	0.03125	0.016601	0.02832	0.030273	0.02832	0.158203	0.125977
		-2.82	0.00879	0.076172	0.048828	0.020508	0.032227	0.03418	0.03418	0.164063	0.110352
		-2.72	0.010742	0.070313	0.027344	0.03418	0.053711	0.030273	0.047852	0.150391	0.106445
		-2.62	0.018555	0.083984	0.044922	0.063477	0.05957	0.038086	0.051758	0.144531	0.124023
		-2.52	0.02832	0.113282	0.06836	0.059569	0.083008	0.063477	0.081055	0.166017	0.149414
		-2.42	0.043945	0.107422	0.058594	0.041992	0.071289	0.045898	0.06543	0.15625	0.141602
		-2.32	0.040039	0.105469	0.037109	0.043943	0.049805	0.038086	0.041992	0.125	0.116211
		-2.22	0.071289	0.123047	0.048828	0.051758	0.032227	0.036133	0.051758	0.113281	0.116211
		-2.12	0.071289	0.134766	0.052734	0.053711	0.036133	0.03418	0.045898	0.099609	0.12207
		-2.02	0.073242	0.113283	0.046877	0.043944	0.036133	0.055664	0.057617	0.097658	0.129883
		-1.92	0.063477	0.107422	0.029297	0.053707	0.030273	0.030273	0.051758	0.066406	0.137695
		-1.82	0.084961	0.121094	0.0625	0.038084	0.047852	0.040039	0.06543	0.058594	0.155273
		-1.72	0.09668	0.117188	0.042969	0.014648	0.043945	0.014648	0.088867	0.066406	0.166992
		-1.62	0.055664	0.072266	0.00781	0.040039	0.000977	0.00684	0.079102	0.056641	0.12793
		-1.52	0.083008	0.044924	0.044924	0.051756	0.02832	0.012695	0.124023	0.066408	0.100586
		-1.42	0.057617	-0.00195	0.025391	-0.000977	0.018555	-0.02832	0.125977	0.058594	0.092773
		-1.32	0.010742	-0.05859	0.074219	0.036128	-0.02441	-0.06543	0.092773	0.015625	0.071289
		-1.22	0.124023	0.046875	-0.03809	-0.0166	0.067383	0.140625	0.137695	-0.03418	0.15918
		-1.12	-0.08789	-0.34375	-0.54492	0.237305	0.02832	-0.15039	0.095703	-0.37402	-0.07422
		-1.02	0.052734	-0.07419	-0.28904	0.244114	0.083008	-0.09766	0.224609	-0.02146	0.00586
		-0.92	0.050781	-0.09766	-0.11523	0.064441	0.12207	-0.04004	0.115234	0.00488	0.069336
		-0.82	-0.04395	-0.27051	-0.25879	0.00877	0.040039	-0.11816	-0.09961	-0.10742	0.022461
		-0.72	-0.13379	-0.21484	-0.25391	0.053711	-0.00684	-0.16113	0.092773	-0.16992	-0.0498
		-0.62	-0.05371	-0.0957	-0.19922	0.129883	0.105469	-0.04199	0.141602	-0.07617	-0.10449
		-0.52	0.014648	0.05762	-0.01269	0.03613	0.25293	0.148438	0.038086	0.163089	0.168945
		-0.42	0.012695	0.111328	-0.00391	-0.01172	0.120117	0.141602	0.064453	0.117188	0.208008
		-0.32	0.00684	0.026367	-0.01563	0.014649	0.064453	0.124023	0.0625	0.022461	0.18457
		-0.22	0.071289	0.029297	0.037109	-0.000977	0.026367	0.108398	0.02832	0.072266	0.157227
		-0.12	0.055664	0.105469	0.027344	-0.04199	0.038086	0.084961	0.05957	0.113281	0.208008
		-0.02	0.186523	0.300781	0.140625	0.163086	0.147461	0.147461	0.046875	0.359375	0.313477
		0.080002	0.329102	0.28125	0.081055	0.283208	0.307617	0.236328	0.308594	0.09375	0.44043
		0.18	0.081055	0.19043	0.053711	0.179678	0.234375	0.140625	0.217773	0.129883	0.283203
		0.279999	-0.35254	-0.0127	0.017578	0.584961	0.374023	0.145508	0.337891	0.110352	-0.02441
		0.379997	0.395508	0.982422	0.694336	0.678711	0.905273	0.883789	0.732422	1.19531	0.323242
		0.479996	0.547852	0.933552	0.616169	0.456097	0.734375	0.819336	0.845703	1.44039	1.02344
		0.580002	0.1875	0.521484	0.390625	0.360361	0.381836	0.569336	0.553711	1.15625	1.31641
		0.68	0.34082	0.645508	0.40918	0.483407	0.421875	0.769531	0.654297	1.1709	1.42871
		0.779999	0.274414	0.574219	0.433594	0.477539	0.546875	0.879883	0.858398	1.35938	1.37695
		0.879997	0.250977	0.509766	0.5	0.436523	0.549805	0.856445	0.897461	1.4043	1.50879
		0.979996	0.225586	0.431627	0.408189	0.399428	0.520508	0.793945	0.879883	1.3496	1.6084
		1.08	0.125977	0.320313	0.248047	0.426765	0.413086	0.665039	0.770508	1.23438	1.5498
		1.18	0.133789	0.277344	0.240234	0.467777	0.428711	0.631836	0.774414	1.19922	1.58301
		1.28	0.157227	0.277344	0.25	0.487305	0.459961	0.661133	0.791992	1.20313	1.60059
		1.38	0.200195	0.316406	0.261719	0.469727	0.481445	0.696289	0.813477	1.24414	1.63184
		1.48	0.196289	0.291012	0.273434	0.485355	0.491211	0.688477	0.788086	1.22461	1.61035
		1.58	0.209961	0.275391	0.259766	0.510745	0.500977	0.686523	0.795898	1.24414	1.6416
		1.68	0.208008	0.291016	0.261719	0.516604	0.512695	0.665039	0.811523	1.26367	1.66113
		1.78	0.219727	0.289063	0.287109	0.520508	0.532227	0.666992	0.817383	1.25586	1.66309
		1.88	0.231445	0.316406	0.298828	0.524414	0.561523	0.692383	0.833008	1.28516	1.69629
		1.98	0.239258	0.281248	0.302732	0.499026	0.573242	0.692383	0.850586	1.27539	1.69824
		2.08	0.21582	0.261719	0.298828	0.497072	0.555664	0.692383	0.836914	1.27734	1.70215
		2.18	0.206055	0.255859	0.261719	0.497071	0.524414	0.682617	0.854492	1.24805	1.70605
		2.28	0.204102	0.25	0.251953	0.49707	0.543945	0.674805	0.84668	1.27539	1.72363
		2.38	0.208008	0.267578	0.271484	0.491211	0.553711	0.676758	0.854492	1.27734	1.74902
		2.48	0.182617	0.253907	0.257813	0.506836	0.555664	0.680664	0.842773	1.2793	1.75488
		2.58	0.204102	0.255859	0.261719	0.479493	0.573242	0.682617	0.860352	1.30469	1.77051
		2.68	0.204102	0.251953	0.261719	0.465821	0.573242	0.672852	0.866211	1.31445	1.79199
		2.78	0.206055	0.238281	0.244141	0.473633	0.56543	0.672852	0.856445	1.31445	1.80957
		2.88	0.21582	0.265625	0.25	0.479492	0.563477	0.68457	0.874023	1.33203	1.8291
		2.98	0.209961	0.279297	0.253906	0.47168	0.584961	0.696289	0.893555	1.33398	1.85254
		3.08	0.213867	0.271484	0.253906	0.481445	0.594727	0.696289	0.907227	1.33789	1.87207
		3.18	0.202148	0.277344	0.255859	0.483399	0.606445	0.706055	0.916992	1.34766	1.88184
		3.28	0.196289	0.265625	0.248047	0.49707	0.59082	0.702148	0.924805	1.35352	1.87988
		3.38	0.19043	0.269531	0.251953	0.487305	0.602539	0.706055	0.936523	1.35742	1.89941
		3.48	0.186523	0.273438	0.251953	0.491211	0.608398	0.706055	0.926758	1.36523	1.89746
		3.58	0.19043	0.279297	0.259766	0.504882	0.602539	0.717773	0.944336	1.375	1.9209
		3.68	0.204102	0.285156	0.267578	0.50879	0.62793	0.729492	0.97168	1.40039	1.94629
		3.78	0.200195	0.277344	0.263672	0.52832	0.62207	0.733398	0.975586	1.39844	1.9502
		3.88	0.211914	0.296875	0.271484	0.516602	0.633789	0.745117	0.987305	1.41602	1.97754
		3.98	0.200195	0.298828	0.263672	0.510742	0.633789	0.733398	0.975586	1.4043	1.9834
		4.08	0.198242	0.289063	0.269531	0.512695	0.624023	0.743164	0.993164	1.43359	1.98145
		4.18	0.198242	0.287109	0.279297	0.518555	0.624023	0.745117	0.995117	1.43555	1.99707
		4.28	0.198242	0.287109	0.273438	0.510742	0.631836	0.745117	1.00684	1.44727	2.00293
		4.38	0.178711	0.279297	0.259766	0.508789	0.625977	0.745117	0.995117	1.43555	2.01074
		4.48	0.188477	0.277344	0.269532	0.524414	0.62207	0.762695	1.00684	1.44336	2.00879
		4.58	0.186523	0.285156	0.279297	0.518555	0.637695	0.772461	1.01074	1.46289	2.02832
		4.68	0.186523	0.285156	0.283203	0.524413	0.643555	0.772461	1.02246	1.47461	2.04785
		4.78	0.198242	0.296875	0.289063	0.52832	0.663086	0.793945	1.03418	1.49414	2.06934
		4.88	0.19043	0.287109	0.292969	0.543945	0.663086	0.805664	1.0459	1.49414	2.08105
		4.98	0.208008	0.312499	0.320312	0.538087	0.682617	0.821289	1.06543	1.52148	2.1084
		5.08	0.200195	0.308594	0.302734	0.549804	0.68457	0.81543	1.06738	1.52734	2.09473
		5.18	0.208008	0.308594	0.320313	0.545899	0.692383	0.834961	1.08691	1.53516	2.1123
		5.28	0.200195	0.306641	0.320313	0.55957	0.692383	0.834961	1.09473	1.54297	2.10645
		5.38	0.208008	0.308594	0.330078	0.557617	0.711914	0.848633	1.10254	1.5625	2.12793
		5.48	0.217773	0.308594	0.324219	0.561523	0.694336	0.842773	1.11621	1.56445	2.12988
		5.58	0.22168	0.308594	0.322266	0.555664	0.711914	0.854492	1.11621	1.57617	2.1416
		5.68	0.22168	0.306641	0.322266	0.555664	0.706055	0.854492	1.12402	1.57617	2.14941
		5.78	0.208008	0.298828	0.330078	0.555664	0.700195	0.862305	1.12402	1.58203	2.15723
		5.88	0.217773	0.304688	0.341797	0.56543	0.711914	0.874023	1.14355	1.60156	2.16895
		5.98	0.208008	0.306641	0.337891	0.571289	0.709961	0.87207	1.13379	1.60547	2.17871
		6.08	0.211914	0.302734	0.34375	0.567383	0.71582	0.87793	1.15723	1.61328	2.19043
		6.18	0.200195	0.294922	0.341797	0.586913	0.713867	0.874023	1.15332	1.61523	2.19824
		6.28	0.208008	0.298828	0.341797	0.577148	0.733398	0.881836	1.16504	1.63281	2.21777
		6.38	0.213867	0.294922	0.347656	0.586914	0.739258	0.899414	1.18848	1.65039	2.23926
		6.48	0.227539	0.308594	0.361328	0.584961	0.760742	0.913086	1.19629	1.66797	2.26074
		6.58	0.237305	0.316406	0.359375	0.594726	0.760742	0.922852	1.2041	1.67578	2.2627
		6.68	0.239258	0.316406	0.367188	0.608398	0.770508	0.94043	1.22168	1.69141	2.27051
		6.78	0.231445	0.316406	0.373047	0.616211	0.78418	0.946289	1.22754	1.70508	2.28027
		6.88	0.249023	0.328125	0.388672	0.618164	0.803711	0.973633	1.25293	1.72461	2.30762
		6.98	0.249023	0.328126	0.382813	0.629882	0.78418	0.967773	1.24316	1.72461	2.30176
		7.08	0.256836	0.328125	0.390625	0.62793	0.801758	0.96582	1.2666	1.73633	2.31152
		7.18	0.250977	0.328125	0.392578	0.610352	0.813477	0.96582	1.27637	1.73633	2.32129
		7.28	0.249023	0.310547	0.373047	0.612305	0.793945	0.946289	1.26465	1.73633	2.32129
		7.38	0.256836	0.304688	0.388672	0.618164	0.799805	0.959961	1.27246	1.75	2.32715
		7.48	0.250977	0.316406	0.392578	0.618164	0.805664	0.96582	1.28613	1.75586	2.33887
		7.58	0.24707	0.296875	0.400391	0.606445	0.803711	0.973633	1.28223	1.75391	2.34668
		7.68	0.245117	0.296875	0.390625	0.618163	0.799805	0.981445	1.28418	1.76367	2.36035
		7.78	0.249023	0.294922	0.400391	0.618164	0.819336	0.993164	1.30176	1.77539	2.3877
		7.88	0.260742	0.310547	0.414063	0.625977	0.825195	0.995117	1.31543	1.7793	2.39355
		7.98	0.256836	0.314453	0.410156	0.639648	0.84082	0.995117	1.32324	1.79297	2.40137
		8.08	0.262695	0.3125	0.414063	0.631836	0.827148	1.00684	1.33691	1.79883	2.41113
		8.18	0.254883	0.302734	0.416016	0.637695	0.829102	0.999023	1.34082	1.80078	2.40723
		8.28	0.250977	0.308594	0.421875	0.629883	0.842773	1.0166	1.33887	1.80273	2.41309
		8.38	0.245117	0.294922	0.410156	0.629883	0.833008	1.02246	1.34473	1.81445	2.41895
		8.48	0.250977	0.306641	0.414063	0.637695	0.833008	1.0166	1.34473	1.82813	2.4248
		8.58	0.266602	0.3125	0.410156	0.637695	0.852539	1.02246	1.36035	1.83398	2.43848
		8.68	0.272461	0.322266	0.421875	0.637695	0.854492	1.03613	1.36621	1.83398	2.43262
		8.78	0.268555	0.316406	0.419922	0.645508	0.862305	1.04395	1.37402	1.83789	2.43848
		8.88	0.280273	0.320313	0.412109	0.647461	0.866211	1.05566	1.39355	1.86328	2.4502
		8.98	0.268555	0.328125	0.412109	0.657227	0.862305	1.05371	1.40332	1.85547	2.4502
		9.08	0.268555	0.326172	0.410156	0.661133	0.862305	1.05566	1.41504	1.85547	2.45996
		9.18	0.260742	0.328125	0.421875	0.657227	0.862305	1.06543	1.40723	1.85742	2.47168
		9.28	0.258789	0.316406	0.421875	0.649414	0.862305	1.06152	1.41504	1.87305	2.47949
		9.38	0.256836	0.316406	0.410156	0.647461	0.864258	1.0752	1.41309	1.86719	2.48145
		9.48	0.260742	0.308594	0.400391	0.651367	0.852539	1.06348	1.39746	1.86523	2.46777
		9.58	0.256836	0.3125	0.416016	0.649414	0.868164	1.06348	1.41113	1.86914	2.49121
		9.68	0.256836	0.318359	0.421875	0.641602	0.866211	1.0752	1.41309	1.875	2.51074
		9.78	0.243164	0.310547	0.404297	0.645508	0.852539	1.06543	1.39941	1.87695	2.50098
		9.88	0.245117	0.3125	0.417969	0.657227	0.860352	1.07129	1.41309	1.87305	2.5166
		9.98	0.250977	0.326172	0.421875	0.665039	0.870117	1.09277	1.43262	1.88281	2.53027
		10.08	0.24707	0.328125	0.421875	0.655274	0.87207	1.09473	1.43457	1.88477	2.54004
		10.18	0.24707	0.316406	0.427734	0.676757	0.879883	1.10254	1.44238	1.89258	2.55566
		10.28	0.249023	0.330078	0.423828	0.668945	0.875977	1.11426	1.4541	1.9043	2.57324
		10.38	0.256836	0.318359	0.421875	0.668945	0.866211	1.11426	1.44629	1.88867	2.56934
		10.48	0.24707	0.316407	0.421876	0.676757	0.862305	1.10645	1.44629	1.88672	2.57715
		10.58	0.266602	0.316406	0.429688	0.686523	0.870117	1.12207	1.45605	1.9043	2.59863
		10.68	0.249023	0.326172	0.423828	0.69043	0.87207	1.12402	1.45215	1.90625	2.58887
		10.78	0.250977	0.326172	0.419922	0.696289	0.868164	1.12402	1.46387	1.9043	2.60059
		10.88	0.239258	0.326172	0.419922	0.682617	0.881836	1.12402	1.46387	1.91211	2.6084
		10.98	0.243164	0.324219	0.425781	0.688477	0.87793	1.1377	1.46973	1.91797	2.61426
		11.08	0.249023	0.318359	0.423828	0.696289	0.875977	1.13379	1.47559	1.92578	2.61035
		11.18	0.245117	0.314453	0.447266	0.709961	0.87793	1.15332	1.47559	1.94141	2.62598
		11.28	0.250977	0.326172	0.451172	0.69043	0.883789	1.15527	1.47363	1.94727	2.6416
		11.38	0.239258	0.318359	0.443359	0.686523	0.87207	1.14746	1.47363	1.93555	2.6416
		11.48	0.239258	0.314454	0.439454	0.686523	0.87207	1.14551	1.46582	1.95117	2.64746
		11.58	0.24707	0.326172	0.449219	0.674805	0.891602	1.15137	1.4834	1.96289	2.65918
		11.68	0.227539	0.306641	0.433594	0.676758	0.883789	1.14355	1.4834	1.96289	2.65918
		11.78	0.229492	0.316406	0.429688	0.696289	0.893555	1.15332	1.48535	1.96484	2.66895
		11.88	0.235352	0.328125	0.449219	0.686523	0.901367	1.16504	1.49707	1.97266	2.68066
		11.98	0.237305	0.326172	0.451172	0.698242	0.901367	1.1709	1.49121	1.97461	2.69043
		12.08	0.229492	0.335938	0.451172	0.713867	0.901367	1.17676	1.49512	1.97461	2.70215
		12.18	0.245117	0.34375	0.458984	0.706055	0.90918	1.18066	1.51074	1.98242	2.70605
		12.28	0.227539	0.333984	0.441406	0.698242	0.90332	1.17285	1.50488	1.97266	2.70996
		12.38	0.22168	0.328125	0.441406	0.694336	0.885742	1.1748	1.49512	1.96484	2.71191
		12.48	0.229492	0.328126	0.441407	0.706054	0.893555	1.1748	1.50293	1.98047	2.70801
		12.58	0.237305	0.328125	0.449219	0.700196	0.893555	1.18262	1.51465	1.99414	2.73535
		12.68	0.229492	0.310547	0.431641	0.698242	0.893555	1.18457	1.49512	1.98438	2.73145
		12.78	0.235352	0.326172	0.441406	0.706055	0.901367	1.19238	1.50293	1.98633	2.74902
		12.88	0.237305	0.324219	0.447266	0.717773	0.901367	1.19434	1.50488	1.99414	2.75879
		12.98	0.249023	0.335938	0.460938	0.719726	0.913086	1.20215	1.51465	2.00195	2.77051
		13.08	0.250977	0.337891	0.474609	0.709962	0.915039	1.20801	1.5166	2.00781	2.77246
		13.18	0.231445	0.330078	0.462891	0.706055	0.907227	1.2041	1.50879	2.01563	2.78027
		13.28	0.231445	0.326172	0.460938	0.713867	0.90332	1.2041	1.5166	2.01563	2.78027
		13.38	0.235352	0.333984	0.46875	0.727539	0.911133	1.21191	1.52246	2.01953	2.7959
		13.48	0.249023	0.328125	0.470703	0.727539	0.920898	1.21387	1.5166	2.0332	2.79004
		13.58	0.239258	0.328125	0.470703	0.727539	0.922852	1.21387	1.53027	2.0332	2.80566
		13.68	0.249023	0.328125	0.470703	0.739257	0.93457	1.21387	1.53613	2.04492	2.7998
		13.78	0.256836	0.347656	0.470703	0.737305	0.944336	1.22559	1.54395	2.05664	2.82715
		13.88	0.250977	0.345703	0.472656	0.719727	0.942383	1.23535	1.5459	2.05469	2.81934
		13.98	0.241211	0.330078	0.464844	0.733398	0.938477	1.21973	1.55762	2.05859	2.81543
		14.08	0.249023	0.335938	0.480469	0.737305	0.94043	1.2334	1.56543	2.06445	2.81738
		14.18	0.24707	0.345703	0.486328	0.737305	0.942383	1.24316	1.56348	2.06055	2.81152
		14.28	0.250977	0.337891	0.492188	0.737305	0.942383	1.24316	1.56738	2.07617	2.8291
		14.38	0.239258	0.326172	0.482422	0.735352	0.942383	1.24316	1.56348	2.06445	2.8291
		14.48	0.237305	0.326172	0.478516	0.739258	0.942383	1.24316	1.56348	2.08008	2.8291
		14.58	0.237305	0.330078	0.470703	0.749022	0.932617	1.23535	1.56348	2.08594	2.84082
		14.68	0.260742	0.347656	0.484375	0.749024	0.961914	1.24512	1.57715	2.0957	2.85059
		14.78	0.249023	0.355469	0.492188	0.749023	0.963867	1.24512	1.57324	2.0957	2.85059
		14.88	0.260742	0.347656	0.496094	0.74707	0.963867	1.24902	1.57715	2.11523	2.85449
		14.98	0.241211	0.347656	0.490234	0.754883	0.963867	1.24512	1.57715	2.10547	2.8623
		15.08	0.239258	0.355469	0.490234	0.756836	0.959961	1.25293	1.58496	2.11328	2.86621
		15.18	0.239258	0.347656	0.490234	0.745117	0.963867	1.25293	1.59277	2.11523	2.87207
		15.28	0.237305	0.347656	0.498047	0.749023	0.963867	1.25293	1.59473	2.12109	2.87793
		15.38	0.245117	0.347656	0.5	0.758789	0.963867	1.26465	1.60254	2.125	2.87012
		15.48	0.249023	0.349609	0.501952	0.739259	0.96582	1.2627	1.60449	2.13086	2.87988
		15.58	0.237305	0.335938	0.494141	0.739258	0.952148	1.2627	1.59277	2.125	2.87207
		15.68	0.241211	0.347656	0.484375	0.739258	0.963867	1.27637	1.60645	2.125	2.87207
		15.78	0.229492	0.357422	0.490234	0.754883	0.961914	1.27637	1.60645	2.125	2.87207
		15.88	0.249023	0.373047	0.498047	0.756836	0.981445	1.29199	1.62207	2.15234	2.90723
		15.98	0.24707	0.367188	0.492188	0.768554	0.97168	1.28613	1.60449	2.14649	2.89941
		16.08	0.260742	0.378906	0.501953	0.756837	0.983398	1.28418	1.62402	2.16602	2.91113
		16.18	0.249023	0.367188	0.490234	0.774413	0.975586	1.28418	1.62598	2.15234	2.90918
		16.28	0.258789	0.384766	0.507813	0.776367	0.981445	1.29785	1.63184	2.16992	2.92676
		16.38	0.276367	0.386719	0.515625	0.776367	0.985352	1.31348	1.64551	2.19336	2.93848
		16.48	0.256836	0.378907	0.500001	0.788085	0.979492	1.31348	1.63379	2.19336	2.93066
		16.58	0.268555	0.384766	0.507813	0.772462	0.993164	1.3252	1.65332	2.20508	2.9502
		16.68	0.249023	0.369141	0.501953	0.774414	0.973633	1.30566	1.62598	2.18555	2.92285
		16.78	0.24707	0.355469	0.5	0.768555	0.979492	1.30371	1.63184	2.19141	2.91699
		16.88	0.250977	0.367188	0.5	0.786133	0.983398	1.30371	1.62402	2.20508	2.93262
		16.98	0.266602	0.378906	0.503906	0.780273	0.995117	1.31543	1.64355	2.20898	2.94824
		17.08	0.270508	0.376953	0.492188	0.786133	1.00098	1.32324	1.64355	2.21289	2.95996
		17.18	0.270508	0.380859	0.511719	0.788086	1.00684	1.32715	1.64746	2.22656	2.97168
		17.28	0.258789	0.376953	0.513672	0.788086	1.00293	1.32324	1.65527	2.22461	2.96973
		17.38	0.260742	0.388672	0.513672	0.768555	1.00488	1.32715	1.66699	2.22461	2.97168
		17.48	0.256836	0.384766	0.492187	0.774414	1.00879	1.33105	1.66504	2.22461	2.97949
		17.58	0.254883	0.384766	0.490234	0.780273	1.01074	1.34082	1.66113	2.23242	2.9873
		17.68	0.258789	0.388672	0.490234	0.766602	1.01465	1.33301	1.6748	2.24414	2.99121
		17.78	0.254883	0.376953	0.482422	0.780273	1.00293	1.3252	1.66504	2.23438	2.99121
		17.88	0.270508	0.390625	0.484375	0.760742	1.0166	1.34668	1.66699	2.25586	3.00098
		17.98	0.250977	0.371094	0.480469	0.766602	1.00488	1.33691	1.65527	2.25586	2.99316
		18.08	0.25293	0.369141	0.484375	0.776367	1.00684	1.32715	1.67676	2.24805	3.00293
		18.18	0.256836	0.384766	0.480469	0.77832	1.03027	1.3291	1.68262	2.26172	3.00879
		18.28	0.262695	0.388672	0.490234	0.770508	1.02637	1.33691	1.68848	2.26758	3.01465
		18.38	0.256836	0.386719	0.478516	0.768555	1.02246	1.33301	1.68457	2.27539	3.00879
		18.48	0.268555	0.406249	0.490233	0.760743	1.03223	1.34473	1.69629	2.2832	3.02832
		18.58	0.249023	0.378906	0.482422	0.786132	1.0166	1.3252	1.68848	2.27539	3.0127
		18.68	0.274414	0.396484	0.498047	0.776368	1.04199	1.34277	1.71191	2.29102	3.03027
		18.78	0.258789	0.386719	0.492188	0.780273	1.03223	1.33496	1.70605	2.28516	3.02051
		18.88	0.262695	0.398438	0.492188	0.768555	1.03613	1.33496	1.70605	2.29688	3.02246
		18.98	0.258789	0.388673	0.488282	0.77832	1.03223	1.33496	1.71387	2.30469	3.03809
		19.08	0.270508	0.386719	0.501953	0.770508	1.05176	1.34277	1.72559	2.31445	3.04785
		19.18	0.270508	0.398438	0.494141	0.774414	1.05566	1.34668	1.7373	2.31836	3.05957
		19.28	0.270508	0.396484	0.501953	0.776367	1.06152	1.3623	1.7334	2.3125	3.05957
		19.38	0.266602	0.394531	0.509766	0.780273	1.0498	1.36426	1.74512	2.3125	3.06738
		19.48	0.266602	0.394531	0.501953	0.774414	1.06152	1.36426	1.74316	2.3125	3.0791
		19.58	0.266602	0.382813	0.498047	0.780273	1.06152	1.36426	1.74316	2.32031	3.08887
		19.68	0.268555	0.388672	0.503906	0.776367	1.07129	1.36621	1.75684	2.33594	3.08301
		19.78	0.276367	0.388672	0.507813	0.795898	1.06543	1.36426	1.75293	2.33594	3.08105
		19.88	0.290039	0.396484	0.521484	0.790039	1.0752	1.37207	1.75684	2.34375	3.09863
		19.98	0.282227	0.400391	0.521484	0.786133	1.0752	1.37598	1.75879	2.34766	3.11035
		20.08	0.27832	0.396484	0.521484	0.790038	1.08105	1.37207	1.75488	2.35547	3.1084
		20.18	0.290039	0.416016	0.521484	0.786133	1.09277	1.37988	1.77441	2.37109	3.12012
		20.28	0.288086	0.414063	0.527344	0.776367	1.09082	1.38379	1.77441	2.375	3.11816
		20.38	0.27832	0.394531	0.521484	0.788086	1.09277	1.37598	1.7627	2.37305	3.11035
		20.48	0.27832	0.398438	0.525391	0.790039	1.09277	1.37598	1.7666	2.36523	3.11035
		20.58	0.270508	0.402344	0.533203	0.788086	1.09668	1.37988	1.77832	2.38477	3.11426
		20.68	0.268555	0.396484	0.519531	0.788086	1.08301	1.37207	1.77637	2.38477	3.12012
		20.78	0.268555	0.388672	0.523438	0.776367	1.08691	1.37598	1.78418	2.38477	3.12988
		20.88	0.268555	0.396484	0.519531	0.780273	1.08301	1.37207	1.78613	2.38477	3.1377
		20.98	0.260742	0.398437	0.523437	0.768555	1.09473	1.37598	1.78809	2.39648	3.15137
		21.08	0.268555	0.386719	0.519531	0.768555	1.10449	1.37207	1.78223	2.38867	3.14746
		21.18	0.258789	0.388672	0.523438	0.776367	1.09473	1.37598	1.79395	2.40625	3.16309
		21.28	0.266602	0.392578	0.535156	0.774414	1.09863	1.37207	1.80176	2.41016	3.16699
		21.38	0.256836	0.394531	0.53125	0.786133	1.09277	1.37402	1.81152	2.4043	3.16113
		21.48	0.268555	0.396485	0.54297	0.799804	1.10059	1.38379	1.83301	2.41211	3.16895
		21.58	0.270508	0.414063	0.550781	0.786134	1.11426	1.39551	1.84668	2.43359	3.18262
		21.68	0.270508	0.408203	0.542969	0.790039	1.10645	1.38379	1.83496	2.42383	3.16895
		21.78	0.260742	0.398438	0.541016	0.786133	1.10449	1.38379	1.83691	2.42578	3.19043
		21.88	0.260742	0.398438	0.529297	0.790039	1.10449	1.38379	1.84473	2.43359	3.18848
		21.98	0.268555	0.398438	0.541016	0.797851	1.10254	1.38379	1.84668	2.42578	3.19238
		22.08	0.282227	0.417969	0.5625	0.797852	1.11426	1.39551	1.85449	2.44531	3.2002
		22.18	0.268555	0.416016	0.5625	0.799805	1.12207	1.39551	1.85449	2.44336	3.20801
		22.28	0.260742	0.410156	0.552734	0.807617	1.10449	1.38574	1.84473	2.44141	3.20215
		22.38	0.280273	0.416016	0.552734	0.807617	1.12402	1.40527	1.86426	2.45508	3.20996
		22.48	0.276367	0.416016	0.560547	0.807617	1.12207	1.40527	1.85449	2.45508	3.20996
		22.58	0.280273	0.416016	0.572266	0.807617	1.12598	1.40332	1.87598	2.45508	3.21387
		22.68	0.268555	0.416016	0.560547	0.81543	1.11426	1.40332	1.87402	2.46289	3.21777
		22.78	0.280273	0.419922	0.580078	0.817383	1.12207	1.41113	1.87012	2.45508	3.22949
		22.88	0.27832	0.416016	0.570313	0.817383	1.11426	1.41309	1.8623	2.46289	3.21777
		22.98	0.268555	0.427734	0.572265	0.809571	1.12012	1.4248	1.87402	2.46484	3.2373
		23.08	0.268555	0.410156	0.572266	0.80957	1.10645	1.41699	1.86426	2.45703	3.23145
		23.18	0.256836	0.40625	0.572266	0.807617	1.10059	1.41309	1.86426	2.45313	3.22754
		23.28	0.260742	0.414063	0.583984	0.803711	1.10449	1.41309	1.86426	2.46484	3.25098
		23.38	0.249023	0.416016	0.572266	0.817383	1.10449	1.40723	1.86426	2.46484	3.24902
		23.48	0.260742	0.427734	0.591797	0.805664	1.1123	1.41309	1.86816	2.46484	3.25293
		23.58	0.249023	0.427734	0.580078	0.80957	1.10254	1.41309	1.87207	2.48047	3.24902
		23.68	0.249023	0.427734	0.591797	0.805664	1.11426	1.41309	1.88574	2.48633	3.25293
		23.78	0.24707	0.427734	0.580078	0.80957	1.10254	1.41309	1.88574	2.48242	3.25879
		23.88	0.250977	0.427734	0.591797	0.813477	1.11426	1.41699	1.87598	2.48633	3.25098
		23.98	0.24707	0.435547	0.580078	0.817383	1.10254	1.41309	1.88379	2.48242	3.25879
		24.08	0.24707	0.427734	0.589844	0.829101	1.10059	1.41504	1.87402	2.49414	3.25879
		24.18	0.250977	0.4375	0.582031	0.833008	1.10449	1.41504	1.88574	2.49805	3.27051
		24.28	0.250977	0.429688	0.576172	0.825195	1.10449	1.41895	1.8877	2.49805	3.27441
		24.38	0.249023	0.435547	0.587891	0.821289	1.11035	1.41309	1.88574	2.49414	3.26855
		24.48	0.249023	0.43164	0.585937	0.81543	1.1084	1.41699	1.87793	2.48633	3.26465
		24.58	0.237305	0.425781	0.580078	0.811524	1.10254	1.40332	1.88379	2.49219	3.27051
		24.68	0.233398	0.429688	0.583984	0.825196	1.09863	1.40723	1.87793	2.48633	3.27441
		24.78	0.231445	0.425781	0.570313	0.838867	1.09277	1.40332	1.87598	2.48438	3.26855
		24.88	0.24707	0.4375	0.582031	0.834961	1.09082	1.43066	1.88184	2.48438	3.28027
		24.98	0.24707	0.433594	0.589844	0.827148	1.09082	1.43262	1.88184	2.48438	3.27637
		25.08	0.239258	0.4375	0.589844	0.827149	1.09863	1.43262	1.89355	2.49219	3.28809
		25.18	0.235352	0.425781	0.580078	0.821289	1.09277	1.4248	1.88379	2.48633	3.27051
		25.28	0.241211	0.4375	0.591797	0.81543	1.08496	1.4248	1.8877	2.48633	3.28027
		25.38	0.237305	0.425781	0.589844	0.834961	1.09277	1.4248	1.88379	2.48438	3.27051
		25.48	0.237305	0.437499	0.589843	0.819337	1.09277	1.4248	1.88379	2.48437	3.27832
		25.58	0.239258	0.427734	0.576172	0.817383	1.09473	1.42676	1.87793	2.47461	3.27246
		25.68	0.239258	0.429688	0.572266	0.825195	1.09473	1.4248	1.88379	2.48438	3.29004
		25.78	0.239258	0.417969	0.560547	0.827148	1.09473	1.4248	1.88574	2.48242	3.29199
		25.88	0.235352	0.421875	0.560547	0.827148	1.08105	1.42871	1.88184	2.48242	3.28613
		25.98	0.241211	0.427734	0.568359	0.819337	1.09277	1.43457	1.89355	2.50195	3.29004
		26.08	0.227539	0.419922	0.5625	0.819336	1.07324	1.42285	1.88574	2.49609	3.29004
		26.18	0.227539	0.417969	0.5625	0.819335	1.08105	1.42676	1.88574	2.50391	3.29395
		26.28	0.241211	0.429688	0.570313	0.821289	1.09473	1.43457	1.90527	2.51758	3.30957
		26.38	0.241211	0.429688	0.574219	0.81543	1.09863	1.45801	1.90723	2.51758	3.32324
		26.48	0.24707	0.427734	0.572266	0.81543	1.09277	1.4541	1.90527	2.51563	3.32129
		26.58	0.241211	0.435547	0.572266	0.817383	1.09668	1.45801	1.89746	2.52344	3.32129
		26.68	0.237305	0.429688	0.580078	0.817382	1.10059	1.45215	1.90137	2.51172	3.3291
		26.78	0.249023	0.435547	0.582031	0.825195	1.11426	1.45215	1.91504	2.52344	3.35059
		26.88	0.256836	0.427734	0.591797	0.819336	1.10645	1.46387	1.91895	2.53516	3.35254
		26.98	0.231445	0.427734	0.582031	0.817383	1.11426	1.4541	1.90723	2.52344	3.34082
		27.08	0.235352	0.414063	0.580078	0.817383	1.1084	1.45215	1.90332	2.52344	3.34668
		27.18	0.227539	0.425781	0.589844	0.80957	1.1123	1.45605	1.91113	2.52344	3.3584
		27.28	0.24707	0.427734	0.601563	0.817383	1.11621	1.46387	1.91699	2.53516	3.36035
		27.38	0.237305	0.427734	0.599609	0.834961	1.1123	1.4541	1.91309	2.5332	3.36035
		27.48	0.245117	0.44336	0.619141	0.827148	1.13965	1.48145	1.94043	2.55273	3.3877
		27.58	0.250977	0.449219	0.613281	0.829102	1.14355	1.48535	1.93652	2.56641	3.39355
		27.68	0.256836	0.447266	0.611328	0.825195	1.13379	1.4873	1.9541	2.56641	3.39941
		27.78	0.24707	0.445313	0.611328	0.834961	1.13379	1.47363	1.95605	2.57031	3.40918
		27.88	0.258789	0.457031	0.611328	0.838867	1.15332	1.49316	1.96387	2.58398	3.40723
		27.98	0.270508	0.457031	0.619141	0.838867	1.14355	1.48535	1.95605	2.5957	3.41113
		28.08	0.258789	0.457031	0.621094	0.836914	1.13965	1.50098	1.96387	2.5918	3.41895
		28.18	0.268555	0.445313	0.630859	0.829102	1.15137	1.50488	1.96387	2.59375	3.40918
		28.28	0.262695	0.449219	0.623047	0.84082	1.14746	1.49707	1.95801	2.59766	3.4209
		28.38	0.268555	0.457031	0.621094	0.829102	1.14551	1.51465	1.97168	2.60547	3.43262
		28.48	0.260742	0.437501	0.613282	0.836913	1.1416	1.50488	1.96582	2.59766	3.4209
		28.58	0.258789	0.447266	0.619141	0.838867	1.15332	1.51465	1.97168	2.60352	3.43066
		28.68	0.260742	0.457031	0.632813	0.834961	1.14746	1.5166	1.98535	2.60742	3.44043
		28.78	0.258789	0.445313	0.613281	0.838867	1.1416	1.52246	1.98535	2.60938	3.44043
		28.88	0.250977	0.449219	0.619141	0.834961	1.14551	1.5166	1.98535	2.60352	3.44824
		28.98	0.24707	0.445313	0.621094	0.844726	1.1416	1.52246	1.99316	2.60352	3.4502
		29.08	0.258789	0.457031	0.628906	0.840821	1.14941	1.54199	2.00293	2.61914	3.47754
		29.18	0.258789	0.439453	0.632813	0.829102	1.14551	1.53613	1.99902	2.61719	3.47363
		29.28	0.249023	0.447266	0.634766	0.84082	1.1416	1.54395	2.00293	2.61719	3.46973
		29.38	0.258789	0.457031	0.640625	0.836914	1.15527	1.55371	2.0166	2.63281	3.48145
		29.48	0.24707	0.437501	0.621094	0.850585	1.14355	1.5459	2.0166	2.62695	3.46973
		29.58	0.260742	0.449219	0.640625	0.844727	1.16309	1.55371	2.02637	2.64258	3.48926
		29.68	0.256836	0.445313	0.638672	0.844726	1.16113	1.55176	2.02441	2.64453	3.49902
		29.78	0.249023	0.449219	0.642578	0.84668	1.17285	1.55566	2.02441	2.64453	3.50293
		29.88	0.249023	0.453125	0.638672	0.854492	1.16309	1.55566	2.03223	2.64453	3.49902
		29.98	0.264648	0.466796	0.648437	0.858399	1.18262	1.57129	2.04199	2.67187	3.52637
		30.08	0.250977	0.458984	0.644531	0.854493	1.1748	1.56934	2.0459	2.66797	3.52441
		30.18	0.249023	0.464844	0.642578	0.850586	1.1709	1.56152	2.05176	2.66211	3.5166
		30.28	0.233398	0.460938	0.642578	0.866211	1.16699	1.55762	2.0498	2.6582	3.52051
		30.38	0.235352	0.464844	0.642578	0.860352	1.1709	1.56934	2.05371	2.66211	3.53027
		30.48	0.229492	0.447266	0.638672	0.866211	1.17285	1.56543	2.04785	2.6543	3.52832
		30.58	0.235352	0.457031	0.642578	0.868163	1.16309	1.56348	2.0459	2.65625	3.54004
		30.68	0.249023	0.457031	0.650391	0.860352	1.1748	1.5752	2.05566	2.67188	3.55176
		30.78	0.229492	0.457031	0.642578	0.858398	1.16309	1.56738	2.04395	2.66602	3.54004
		30.88	0.239258	0.449219	0.640625	0.866211	1.17285	1.55762	2.05566	2.66797	3.5498
		30.98	0.250977	0.457031	0.652344	0.874024	1.1748	1.56543	2.05566	2.68359	3.55957
		31.08	0.24707	0.457031	0.652344	0.879883	1.1709	1.56348	2.06348	2.69336	3.55957
		31.18	0.239258	0.457031	0.652344	0.866212	1.18262	1.57129	2.06738	2.69531	3.57129
		31.28	0.237305	0.455078	0.640625	0.868164	1.1748	1.56348	2.06152	2.68945	3.55957
		31.38	0.237305	0.445313	0.646484	0.868164	1.17285	1.55371	2.07324	2.69336	3.54785
		31.48	0.241211	0.441407	0.632813	0.887695	1.17676	1.55762	2.06934	2.69727	3.55176
		31.58	0.250977	0.455078	0.642578	0.885742	1.1748	1.56348	2.0752	2.71484	3.55957
		31.68	0.24707	0.464844	0.638672	0.881836	1.17871	1.56152	2.07129	2.71289	3.56738
		31.78	0.231445	0.460938	0.634766	0.895508	1.17676	1.55762	2.06738	2.70898	3.56152
		31.88	0.249023	0.466797	0.640625	0.889648	1.1748	1.5752	2.07715	2.71484	3.55957
		31.98	0.237305	0.458985	0.632813	0.887695	1.1709	1.5752	2.08496	2.70703	3.55957
		32.08	0.249023	0.46875	0.638672	0.889648	1.1709	1.58301	2.09277	2.71289	3.5791
		32.18	0.249023	0.476563	0.644531	0.893555	1.1748	1.58691	2.09668	2.72656	3.57129
		32.28	0.24707	0.478516	0.640625	0.907227	1.17871	1.58301	2.09277	2.72461	3.58691
		32.38	0.250977	0.46875	0.642578	0.905273	1.18457	1.59473	2.10449	2.72461	3.59277
		32.48	0.249023	0.466796	0.648437	0.899415	1.1748	1.58496	2.09668	2.72461	3.59082
		32.58	0.239258	0.466797	0.642578	0.90918	1.16699	1.57715	2.08496	2.72461	3.59082
		32.68	0.239258	0.458984	0.632813	0.916991	1.17285	1.58301	2.08691	2.72461	3.59082
		32.78	0.258789	0.466797	0.652344	0.926758	1.17285	1.59668	2.10645	2.74414	3.60059
		32.88	0.256836	0.466797	0.652344	0.918945	1.18066	1.59277	2.10449	2.75391	3.60059
		32.98	0.250977	0.466797	0.644531	0.918946	1.18262	1.59668	2.08691	2.74609	3.59277
		33.08	0.245117	0.466797	0.642578	0.918945	1.18262	1.58496	2.09277	2.75195	3.59863
		33.18	0.250977	0.470703	0.642578	0.907227	1.1748	1.58496	2.09277	2.75781	3.60059
		33.28	0.24707	0.466797	0.632813	0.918945	1.1709	1.57715	2.08691	2.75391	3.60059
		33.38	0.258789	0.466797	0.650391	0.90918	1.18262	1.57324	2.09277	2.76563	3.60059
		33.48	0.258789	0.46875	0.650391	0.913086	1.18262	1.57324	2.09277	2.77344	3.6123
		33.58	0.266602	0.472656	0.650391	0.916992	1.18066	1.59277	2.09473	2.77539	3.60059
		33.68	0.258789	0.476563	0.648438	0.916993	1.18262	1.58496	2.09277	2.77344	3.59863
		33.78	0.258789	0.460938	0.652344	0.916992	1.18652	1.58496	2.08887	2.77734	3.60254
		33.88	0.258789	0.466797	0.660156	0.920898	1.18262	1.58496	2.09473	2.77148	3.60059
		33.98	0.250977	0.451172	0.644532	0.920898	1.16699	1.56934	2.08105	2.75586	3.59277
		34.08	0.262695	0.46875	0.654297	0.916992	1.19238	1.58301	2.08496	2.76172	3.61035
		34.18	0.249023	0.464844	0.650391	0.928711	1.18262	1.57324	2.09277	2.76367	3.60645
		34.28	0.256836	0.470703	0.662109	0.916992	1.19434	1.57715	2.09473	2.76758	3.6123
		34.38	0.249023	0.457031	0.650391	0.916992	1.18066	1.56348	2.07324	2.76172	3.59863
		34.48	0.264648	0.46875	0.648437	0.924805	1.19238	1.57324	2.08496	2.77539	3.61035
		34.58	0.266602	0.464844	0.648438	0.918946	1.18066	1.56934	2.08105	2.77148	3.61426
		34.68	0.250977	0.457031	0.648438	0.92871	1.16504	1.57324	2.07715	2.77539	3.6123
		34.78	0.256836	0.466797	0.660156	0.926758	1.1748	1.58496	2.08301	2.77539	3.62988
		34.88	0.266602	0.457031	0.662109	0.918945	1.18066	1.58301	2.09473	2.77344	3.62988
		34.98	0.264648	0.460938	0.654297	0.92871	1.17871	1.5791	2.08691	2.76758	3.62402
		35.08	0.27832	0.451172	0.664063	0.948241	1.18457	1.58496	2.09863	2.77344	3.6377
		35.18	0.280273	0.46875	0.671875	0.938477	1.19238	1.60449	2.10449	2.78711	3.65137
		35.28	0.268555	0.458984	0.671875	0.936523	1.18652	1.59473	2.09668	2.7832	3.63184
		35.38	0.280273	0.476563	0.671875	0.94043	1.19043	1.60254	2.11035	2.79492	3.64551
		35.48	0.288086	0.478516	0.671875	0.936524	1.20215	1.60645	2.11621	2.78711	3.65137
		35.58	0.27832	0.474609	0.679688	0.948242	1.19238	1.61426	2.12012	2.79102	3.65137
		35.68	0.290039	0.478516	0.693359	0.938477	1.19238	1.61621	2.12598	2.78516	3.65137
		35.78	0.27832	0.466797	0.681641	0.948242	1.18066	1.61621	2.11426	2.78516	3.64355
		35.88	0.276367	0.476563	0.679688	0.938477	1.19238	1.62207	2.12598	2.79297	3.65723
		35.98	0.266602	0.474609	0.681641	0.938476	1.19434	1.62402	2.11621	2.78711	3.65332
		36.08	0.272461	0.480469	0.681641	0.932618	1.19629	1.62598	2.12793	2.78711	3.66113
		36.18	0.258789	0.478516	0.681641	0.938476	1.19043	1.63184	2.12402	2.7832	3.66113
		36.28	0.258789	0.478516	0.681641	0.950195	1.19629	1.63379	2.12793	2.79492	3.66895
		36.38	0.266602	0.490234	0.693359	0.938477	1.2041	1.64355	2.13574	2.81445	3.68066
		36.48	0.260742	0.470703	0.689453	0.948242	1.19238	1.63574	2.12598	2.79492	3.68066
		36.58	0.270508	0.466797	0.693359	0.938477	1.19629	1.63379	2.13574	2.79688	3.68066
		36.68	0.268555	0.474609	0.689453	0.938476	1.2002	1.63574	2.12402	2.80078	3.68848
		36.78	0.268555	0.46875	0.695313	0.930664	1.2041	1.64355	2.12402	2.80664	3.69043
		36.88	0.262695	0.464844	0.681641	0.916992	1.19238	1.62598	2.12402	2.79492	3.68262
		36.98	0.254883	0.453125	0.667969	0.915039	1.18066	1.63184	2.12402	2.80273	3.67676
		37.08	0.24707	0.457031	0.671875	0.907227	1.18066	1.63379	2.12402	2.80273	3.68848
		37.18	0.24707	0.445313	0.667969	0.911133	1.18066	1.61426	2.10449	2.79297	3.67871
		37.28	0.249023	0.449219	0.673828	0.915039	1.1748	1.62598	2.12402	2.80469	3.68262
		37.38	0.256836	0.449219	0.669922	0.913086	1.18262	1.62207	2.11426	2.79492	3.68262
		37.48	0.243164	0.441406	0.666015	0.899414	1.16699	1.61816	2.11035	2.79883	3.68262
		37.58	0.245117	0.435547	0.652344	0.905273	1.17285	1.6123	2.1123	2.79492	3.68066
		37.68	0.24707	0.449219	0.671875	0.899415	1.18262	1.62207	2.12598	2.80273	3.68848
		37.78	0.239258	0.445313	0.650391	0.897461	1.1709	1.61426	2.12598	2.80469	3.67871
		37.88	0.229492	0.447266	0.660156	0.897461	1.1748	1.62402	2.12402	2.79297	3.67676
		37.98	0.249023	0.455078	0.677734	0.895508	1.1748	1.63379	2.13574	2.8125	3.69043
		38.08	0.24707	0.443359	0.667969	0.899415	1.16895	1.63379	2.15137	2.81055	3.69434
		38.18	0.241211	0.439453	0.664063	0.877931	1.17285	1.63379	2.14551	2.80664	3.69238
		38.28	0.235352	0.417969	0.658203	0.887695	1.16504	1.62598	2.14355	2.80469	3.69824
		38.38	0.235352	0.435547	0.662109	0.889648	1.17871	1.62402	2.15137	2.8125	3.69824
		38.48	0.241211	0.439453	0.662109	0.893555	1.1748	1.63379	2.16504	2.81836	3.7041
		38.58	0.233398	0.443359	0.664063	0.887696	1.18652	1.64746	2.1709	2.81836	3.71191
		38.68	0.227539	0.445313	0.662109	0.907226	1.17285	1.64551	2.16504	2.81641	3.71191
		38.78	0.239258	0.447266	0.673828	0.881836	1.18457	1.66113	2.17676	2.83203	3.71973
		38.88	0.223633	0.429688	0.654297	0.885742	1.15723	1.64746	2.16504	2.81836	3.70996
		38.98	0.237305	0.435547	0.660156	0.881836	1.16309	1.65332	2.17676	2.84375	3.72168
		39.08	0.227539	0.433594	0.660156	0.879883	1.1709	1.65332	2.17285	2.8418	3.71582
		39.18	0.223633	0.4375	0.644531	0.893554	1.16309	1.64551	2.16504	2.83789	3.71973
		39.28	0.237305	0.4375	0.650391	0.887695	1.16895	1.65332	2.18262	2.84375	3.73145
		39.38	0.227539	0.425781	0.642578	0.87793	1.16309	1.65332	2.17285	2.83203	3.71973
		39.48	0.229492	0.435548	0.640626	0.889648	1.15332	1.66113	2.1748	2.84375	3.71777
		39.58	0.237305	0.449219	0.650391	0.887695	1.16504	1.66309	2.18652	2.85156	3.73926
		39.68	0.237305	0.455078	0.660156	0.887695	1.16309	1.66504	2.19238	2.85547	3.7373
		39.78	0.241211	0.449219	0.654297	0.891602	1.1748	1.66504	2.19824	2.85547	3.74316
		39.88	0.231445	0.458984	0.664063	0.887695	1.1748	1.66895	2.19629	2.86523	3.74121
		39.98	0.235352	0.457031	0.652344	0.889648	1.1748	1.66504	2.19238	2.86328	3.74121
		40.08	0.229492	0.460938	0.654297	0.887695	1.1748	1.66504	2.19824	2.875	3.74902
		40.18	0.231445	0.449219	0.652344	0.885742	1.1748	1.6748	2.19629	2.86719	3.75293
		40.28	0.227539	0.453125	0.660156	0.87793	1.17285	1.66309	2.18457	2.875	3.75293
		40.38	0.22168	0.447266	0.650391	0.875977	1.16895	1.66309	2.18457	2.86523	3.74902
		40.48	0.235352	0.453125	0.648438	0.887695	1.18066	1.6709	2.19434	2.88281	3.74707
		40.58	0.241211	0.457031	0.660156	0.870118	1.17285	1.66309	2.19434	2.88281	3.75879
		40.68	0.227539	0.457031	0.650391	0.868164	1.16504	1.65527	2.18262	2.88281	3.74902
		40.78	0.225586	0.457031	0.652344	0.868164	1.1709	1.66113	2.19434	2.875	3.75098
		40.88	0.239258	0.457031	0.660156	0.860352	1.19238	1.68262	2.19434	2.89063	3.7666
		40.98	0.227539	0.449219	0.652344	0.852539	1.17285	1.66504	2.19434	2.88477	3.76074
		41.08	0.229492	0.449219	0.654297	0.868164	1.18457	1.66895	2.19629	2.89648	3.75293
		41.18	0.241211	0.449219	0.654297	0.870118	1.18652	1.67676	2.2002	2.89844	3.77246
		41.28	0.237305	0.449219	0.648438	0.874023	1.18457	1.67285	2.20215	2.89258	3.77246
		41.38	0.237305	0.435547	0.650391	0.870117	1.18457	1.6748	2.2041	2.89453	3.76855
		41.48	0.233398	0.427735	0.642579	0.875976	1.18457	1.66504	2.2002	2.89453	3.77246
		41.58	0.239258	0.445313	0.652344	0.874024	1.19434	1.68262	2.21387	2.90625	3.78027
		41.68	0.227539	0.447266	0.648438	0.893554	1.19043	1.68066	2.20215	2.90234	3.77832
		41.78	0.24707	0.447266	0.669922	0.887695	1.19043	1.7002	2.22168	2.91211	3.78613
		41.88	0.24707	0.455078	0.669922	0.895508	1.20215	1.69434	2.22363	2.91602	3.79785
		41.98	0.243164	0.445313	0.671876	0.905273	1.19238	1.69434	2.22363	2.91992	3.7998
		42.08	0.258789	0.466797	0.681641	0.903321	1.20215	1.71191	2.24121	2.93555	3.80176
		42.18	0.250977	0.451172	0.685547	0.889649	1.20605	1.70996	2.23926	2.92773	3.80176
		42.28	0.245117	0.4375	0.681641	0.905273	1.20215	1.7041	2.2334	2.93555	3.80957
		42.38	0.258789	0.457031	0.689453	0.891602	1.21387	1.71582	2.25293	2.94336	3.82129
		42.48	0.243164	0.449219	0.685547	0.897461	1.21777	1.70801	2.23926	2.93945	3.8252
		42.58	0.241211	0.447266	0.671875	0.899413	1.21387	1.7041	2.24512	2.93359	3.81934
		42.68	0.249023	0.447266	0.691406	0.90332	1.22363	1.72363	2.25488	2.94336	3.8291
		42.78	0.249023	0.451172	0.6875	0.899414	1.22168	1.71973	2.25098	2.94336	3.84473
		42.88	0.249023	0.457031	0.701172	0.913086	1.22168	1.72363	2.24902	2.93555	3.84277
		42.98	0.249023	0.457032	0.701173	0.93457	1.2334	1.73535	2.25293	2.94336	3.85645
		43.08	0.258789	0.46875	0.701172	0.918946	1.24121	1.75098	2.26074	2.95508	3.87012
		43.18	0.241211	0.466797	0.695313	0.918945	1.24316	1.73535	2.25684	2.95313	3.86035
		43.28	0.25293	0.472656	0.695313	0.926758	1.24512	1.74707	2.26465	2.95898	3.86426
		43.38	0.239258	0.466797	0.681641	0.928711	1.24316	1.74316	2.26465	2.96484	3.85059
		43.48	0.239258	0.466797	0.671875	0.932617	1.24316	1.74316	2.27637	2.9668	3.8623
		43.58	0.25293	0.472656	0.691406	0.926758	1.24902	1.74902	2.27832	2.9668	3.86426
		43.68	0.239258	0.457031	0.6875	0.936523	1.23535	1.73535	2.26465	2.96484	3.87012
		43.78	0.258789	0.476563	0.693359	0.930664	1.24316	1.74512	2.27637	2.97266	3.88184
		43.88	0.241211	0.458984	0.681641	0.928711	1.2373	1.72754	2.2666	2.95508	3.87207
		43.98	0.24707	0.464844	0.699219	0.924805	1.25098	1.7334	2.27637	2.97266	3.87793
		44.08	0.249023	0.472656	0.689453	0.928711	1.25098	1.74121	2.28027	2.9707	3.87793
		44.18	0.239258	0.470703	0.681641	0.92871	1.24316	1.72559	2.27832	2.9668	3.88184
		44.28	0.237305	0.476563	0.699219	0.928711	1.2627	1.73145	2.28418	2.98438	3.8916
		44.38	0.229492	0.464844	0.681641	0.926758	1.25488	1.7334	2.28418	2.97461	3.87988
		44.48	0.235352	0.46875	0.691406	0.936523	1.25293	1.7334	2.2959	2.97656	3.88184
		44.58	0.227539	0.466797	0.691406	0.938476	1.24316	1.73535	2.29395	2.98242	3.87988
		44.68	0.239258	0.470703	0.695313	0.918946	1.2627	1.74316	2.29785	2.97656	3.8916
		44.78	0.22168	0.458984	0.683594	0.924805	1.24512	1.7373	2.28613	2.96875	3.88184
		44.88	0.21582	0.464844	0.677734	0.918945	1.24316	1.73145	2.28223	2.9707	3.87988
		44.98	0.219727	0.457031	0.689452	0.91504	1.24316	1.73145	2.28613	2.97461	3.88965
		45.08	0.208008	0.449219	0.671875	0.926757	1.24121	1.72559	2.28223	2.96289	3.88965
		45.18	0.219727	0.455078	0.669922	0.918945	1.25293	1.74316	2.29395	2.98047	3.89941
		45.28	0.217773	0.447266	0.677734	0.938477	1.25293	1.74512	2.28613	2.98633	3.90723
		45.38	0.22168	0.451172	0.683594	0.93457	1.26465	1.74707	2.29395	2.99414	3.91309
		45.48	0.21582	0.453125	0.681641	0.94043	1.25098	1.76074	2.29395	2.99414	3.92676
		45.58	0.21582	0.447266	0.681641	0.938477	1.2627	1.75488	2.30566	2.99414	3.9209
		45.68	0.208008	0.449219	0.679688	0.938477	1.2627	1.76465	2.30566	2.99609	3.93066
		45.78	0.208008	0.4375	0.673828	0.948242	1.24316	1.75293	2.29395	2.99219	3.92285
		45.88	0.217773	0.447266	0.689453	0.959961	1.2627	1.76465	2.32324	3.00586	3.93066
		45.98	0.22168	0.458984	0.683594	0.959961	1.26465	1.75684	2.31543	3.00586	3.93262
		46.08	0.22168	0.460938	0.6875	0.965821	1.26465	1.75684	2.32715	3.00781	3.94043
		46.18	0.22168	0.447266	0.689453	0.959961	1.25293	1.75488	2.32324	3.01367	3.94043
		46.28	0.22168	0.458984	0.691406	0.954102	1.25684	1.7666	2.33496	3.01953	3.94043
		46.38	0.219727	0.453125	0.689453	0.958008	1.25879	1.7627	2.33496	3.02148	3.93652
		46.48	0.227539	0.458984	0.689453	0.958008	1.25293	1.7666	2.33496	3.03516	3.94043
		46.58	0.219727	0.466797	0.691406	0.958008	1.26465	1.75879	2.33887	3.03516	3.95215
		46.68	0.225586	0.455078	0.689453	0.958008	1.25293	1.76074	2.34082	3.02148	3.9502
		46.78	0.219727	0.458984	0.689453	0.958008	1.26074	1.76465	2.34668	3.02539	3.95801
		46.88	0.219727	0.466797	0.695313	0.938477	1.26465	1.75684	2.34668	3.0332	3.95996
		46.98	0.208008	0.447266	0.681641	0.94043	1.2627	1.74316	2.33691	3.02539	3.95215
		47.08	0.209961	0.449219	0.683594	0.946289	1.2627	1.75293	2.33496	3.02344	3.94238
		47.18	0.200195	0.447266	0.681641	0.936523	1.26465	1.75293	2.33301	3.02734	3.94043
		47.28	0.198242	0.447266	0.671875	0.936523	1.2627	1.75488	2.34277	3.0332	3.9502
		47.38	0.209961	0.458984	0.683594	0.948242	1.2627	1.75488	2.34863	3.03906	3.94238
		47.48	0.202148	0.457031	0.68164	0.930665	1.2666	1.75879	2.34668	3.03711	3.94824
		47.58	0.202148	0.445313	0.669922	0.924805	1.25488	1.74707	2.34668	3.03711	3.94238
		47.68	0.198242	0.445313	0.669922	0.924805	1.25098	1.74512	2.34277	3.0332	3.94824
		47.78	0.198242	0.449219	0.677734	0.930664	1.25488	1.75293	2.34668	3.04492	3.95801
		47.88	0.202148	0.449219	0.683594	0.936523	1.2666	1.74707	2.34668	3.04492	3.96387
		47.98	0.204102	0.443359	0.681641	0.938476	1.27051	1.75293	2.34473	3.05078	3.96582
		48.08	0.206055	0.449219	0.681641	0.938476	1.26465	1.74512	2.35254	3.05664	3.97168
		48.18	0.211914	0.449219	0.693359	0.938477	1.2666	1.75293	2.3584	3.06445	3.96387
		48.28	0.206055	0.435547	0.689453	0.946289	1.26855	1.74121	2.35645	3.05273	3.95801
		48.38	0.21582	0.447266	0.708984	0.938477	1.28223	1.75293	2.3623	3.06445	3.97754
		48.48	0.219727	0.43164	0.695312	0.938477	1.28223	1.75684	2.3584	3.06445	3.96387
		48.58	0.208008	0.423828	0.689453	0.936523	1.28223	1.75293	2.35254	3.07227	3.95801
		48.68	0.219727	0.427734	0.701172	0.944336	1.27441	1.74512	2.35645	3.06641	3.96387
		48.78	0.21582	0.423828	0.701172	0.938477	1.28223	1.75293	2.36035	3.07031	3.96777
		48.88	0.209961	0.4375	0.701172	0.946289	1.28223	1.75488	2.36621	3.07617	3.97168
		48.98	0.213867	0.429687	0.71289	0.938477	1.28809	1.7666	2.36621	3.07617	3.97949
		49.08	0.200195	0.416016	0.701172	0.938476	1.2666	1.74707	2.3584	3.07422	3.95996
		49.18	0.202148	0.421875	0.705078	0.950195	1.2666	1.74707	2.3584	3.08008	3.96387
		49.28	0.208008	0.427734	0.710938	0.954102	1.26465	1.76465	2.37598	3.09375	3.96973
		49.38	0.208008	0.423828	0.707031	0.94043	1.27246	1.76074	2.37402	3.09375	3.97754
		49.48	0.200195	0.421875	0.697265	0.946289	1.26465	1.76465	2.35645	3.09375	3.96387
		49.58	0.206055	0.416016	0.697266	0.956054	1.25879	1.76465	2.3623	3.08203	3.96582
		49.68	0.208008	0.433594	0.699219	0.959961	1.27246	1.77246	2.37207	3.10156	3.97949
		49.78	0.208008	0.439453	0.703125	0.94043	1.26465	1.77246	2.37598	3.0957	3.99121
		49.88	0.200195	0.417969	0.703125	0.944336	1.26074	1.7666	2.36426	3.0957	3.97363
		49.98	0.196289	0.421875	0.708984	0.950195	1.27051	1.75488	2.37207	3.0918	3.97754
		50.08	0.202148	0.416016	0.701172	0.96582	1.27246	1.7627	2.37402	3.09766	3.97949
		50.18	0.217773	0.435547	0.712891	0.96582	1.28223	1.78418	2.39551	3.125	3.99316
		50.28	0.219727	0.425781	0.716797	0.950195	1.27051	1.77441	2.38379	3.12305	3.9873
		50.38	0.219727	0.4375	0.703125	0.967773	1.27441	1.7666	2.3877	3.12695	3.97949
		50.48	0.231445	0.4375	0.712891	0.958008	1.28613	1.78418	2.40527	3.12695	3.9873
		50.58	0.227539	0.4375	0.708984	0.96582	1.28223	1.77441	2.40332	3.12305	3.98926
		50.68	0.229492	0.4375	0.710938	0.959962	1.28418	1.78223	2.40527	3.13477	3.98926
		50.78	0.229492	0.429688	0.703125	0.958008	1.27637	1.77441	2.38574	3.125	3.97754
		50.88	0.219727	0.427734	0.701172	0.958008	1.27441	1.77246	2.40332	3.13477	3.98145
		50.98	0.217773	0.427734	0.693359	0.958008	1.27246	1.76465	2.39551	3.13672	3.99902
		51.08	0.229492	0.429688	0.701172	0.969726	1.28418	1.77637	2.40723	3.13672	4.00098
		51.18	0.229492	0.435547	0.712891	0.96582	1.2998	1.78418	2.40527	3.14258	4.0127
		51.28	0.237305	0.445313	0.720703	0.967773	1.29004	1.79199	2.40527	3.14453	4.0166
		51.38	0.239258	0.449219	0.720703	0.967773	1.29395	1.78613	2.41309	3.14453	4.01855
		51.48	0.219727	0.429688	0.720703	0.959961	1.28613	1.77441	2.40723	3.125	4.0127
		51.58	0.229492	0.427734	0.720703	0.967774	1.29199	1.78418	2.39746	3.13477	4.01074
		51.68	0.227539	0.435547	0.716797	0.967773	1.28223	1.78223	2.40527	3.125	4.00684
		51.78	0.227539	0.445313	0.722656	0.985352	1.28613	1.79199	2.40527	3.125	4.02051
		51.88	0.239258	0.457031	0.728516	0.975586	1.29199	1.79199	2.43262	3.13477	4.02832
		51.98	0.235352	0.437501	0.718751	0.995116	1.28027	1.78418	2.4248	3.12109	4.02832
		52.08	0.237305	0.457031	0.738281	0.985352	1.29395	1.80371	2.44043	3.14063	4.03027
		52.18	0.237305	0.445313	0.720703	0.99707	1.28223	1.79395	2.43066	3.13477	4.03027
		52.28	0.229492	0.451172	0.732422	0.999023	1.29199	1.79395	2.43652	3.14258	4.04004
		52.38	0.256836	0.466797	0.742188	0.999023	1.30371	1.80762	2.44434	3.15625	4.04004
		52.48	0.24707	0.458984	0.722656	0.999023	1.29199	1.80371	2.44434	3.13672	4.04004
		52.58	0.241211	0.451172	0.734375	1.00684	1.29395	1.7959	2.44629	3.14453	4.04199
		52.68	0.254883	0.453125	0.730469	1.01465	1.29199	1.79395	2.43262	3.13281	4.03613
		52.78	0.256836	0.455078	0.728516	1.02051	1.2998	1.80957	2.45215	3.15234	4.0498
		52.88	0.260742	0.458984	0.740234	1.01855	1.30566	1.81152	2.45801	3.1543	4.05762
		52.98	0.258789	0.457031	0.732421	1.00879	1.31152	1.81543	2.45605	3.14453	4.06152
		53.08	0.249023	0.457031	0.720703	1.01465	1.29395	1.81152	2.44434	3.13672	4.05762
		53.18	0.258789	0.457031	0.71875	1.0166	1.30371	1.82324	2.46387	3.1543	4.06934
		53.28	0.258789	0.476563	0.730469	1.02637	1.31152	1.81543	2.46387	3.14648	4.06934
		53.38	0.260742	0.46875	0.730469	1.02051	1.31543	1.83301	2.46582	3.15234	4.07324
		53.48	0.262695	0.480469	0.734376	1.03418	1.30762	1.82715	2.46582	3.16602	4.08105
		53.58	0.268555	0.496094	0.751953	1.02441	1.31348	1.84473	2.4834	3.18359	4.08887
		53.68	0.266602	0.486328	0.75	1.02832	1.30957	1.84277	2.48145	3.17383	4.09863
		53.78	0.270508	0.490234	0.734375	1.04004	1.30566	1.83496	2.47559	3.17383	4.09082
		53.88	0.270508	0.496094	0.751953	1.02832	1.31152	1.84668	2.49316	3.17383	4.10254
		53.98	0.266602	0.484376	0.734376	1.02832	1.31152	1.83301	2.4873	3.16602	4.09863
		54.08	0.266602	0.496094	0.748047	1.02637	1.33105	1.85059	2.49316	3.17188	4.1084
		54.18	0.260742	0.494141	0.742188	1.03809	1.31543	1.83496	2.4873	3.17383	4.09863
		54.28	0.266602	0.505859	0.748047	1.03809	1.32129	1.84863	2.50098	3.17383	4.10645
		54.38	0.27832	0.505859	0.75	1.03613	1.33301	1.85449	2.50684	3.18555	4.11816
		54.48	0.27832	0.515625	0.740234	1.03418	1.34082	1.84473	2.50488	3.18555	4.12207
		54.58	0.272461	0.501953	0.736328	1.03613	1.32715	1.84863	2.49902	3.18945	4.12207
		54.68	0.270508	0.507813	0.738281	1.04785	1.33301	1.84473	2.49512	3.18555	4.11816
		54.78	0.27832	0.509766	0.751953	1.04004	1.33496	1.85645	2.50293	3.19336	4.13184
		54.88	0.291992	0.509766	0.744141	1.0459	1.35449	1.86426	2.50879	3.19727	4.13184
		54.98	0.288086	0.507813	0.75	1.04785	1.34277	1.85254	2.50293	3.19141	4.12793
		55.08	0.299805	0.515625	0.742188	1.04004	1.35449	1.86426	2.50293	3.18555	4.13965
		55.18	0.30957	0.507813	0.753906	1.05762	1.35645	1.86621	2.5166	3.19336	4.13379
		55.28	0.307617	0.525391	0.759766	1.04785	1.37207	1.87402	2.51465	3.20117	4.13965
		55.38	0.299805	0.515625	0.751953	1.05762	1.37207	1.87402	2.51465	3.19531	4.13965
		55.48	0.290039	0.515626	0.757813	1.05957	1.36426	1.88379	2.50684	3.18555	4.13965
		55.58	0.297852	0.535156	0.771484	1.06348	1.37207	1.88574	2.52246	3.19336	4.15332
		55.68	0.293945	0.537109	0.771484	1.05762	1.37207	1.88184	2.52441	3.20117	4.14746
		55.78	0.299805	0.529297	0.763672	1.05957	1.37207	1.89355	2.5166	3.20703	4.14746
		55.88	0.282227	0.519531	0.761719	1.07715	1.37598	1.88574	2.50684	3.19727	4.15137
		55.98	0.290039	0.529297	0.763672	1.0791	1.38379	1.89746	2.52637	3.2168	4.16113
		56.08	0.290039	0.537109	0.779297	1.09082	1.38574	1.91309	2.52441	3.21484	4.15723
		56.18	0.290039	0.539063	0.773438	1.06934	1.39355	1.90723	2.52832	3.22656	4.16309
		56.28	0.280273	0.525391	0.763672	1.06738	1.38574	1.91309	2.52246	3.21289	4.14941
		56.38	0.286133	0.529297	0.761719	1.08691	1.38379	1.90527	2.51465	3.22266	4.15723
		56.48	0.288086	0.529297	0.769531	1.08496	1.39355	1.9248	2.52637	3.22461	4.1709
		56.58	0.288086	0.525391	0.769531	1.07715	1.38184	1.9209	2.53027	3.23242	4.1748
		56.68	0.288086	0.527344	0.761719	1.07715	1.38184	1.91699	2.52832	3.22656	4.17285
		56.78	0.288086	0.539063	0.771484	1.07715	1.39355	1.93066	2.53418	3.24414	4.18262
		56.88	0.276367	0.527344	0.763672	1.08496	1.39355	1.9248	2.5166	3.24219	4.16309
		56.98	0.288086	0.535156	0.769531	1.07715	1.39941	1.93066	2.52246	3.24219	4.17676
		57.08	0.288086	0.535156	0.761719	1.08887	1.41309	1.94238	2.53418	3.24609	4.18262
		57.18	0.297852	0.539063	0.773438	1.08691	1.41309	1.94824	2.53613	3.25391	4.1748
		57.28	0.299805	0.535156	0.763672	1.09082	1.41504	1.95215	2.53613	3.25195	4.17871
		57.38	0.303711	0.529297	0.761719	1.10059	1.41504	1.95801	2.53613	3.25781	4.18262
		57.48	0.301758	0.539062	0.763671	1.08106	1.41699	1.95605	2.5459	3.26367	4.18848
		57.58	0.290039	0.521484	0.759766	1.09473	1.40527	1.94629	2.52637	3.26563	4.18262
		57.68	0.299805	0.535156	0.759766	1.1084	1.41309	1.95605	2.54395	3.27734	4.18848
		57.78	0.31543	0.548828	0.771484	1.10449	1.42285	1.96387	2.55371	3.29297	4.19043
		57.88	0.305664	0.544922	0.767578	1.1084	1.43066	1.96973	2.56152	3.29492	4.18652
		57.98	0.301758	0.539063	0.771485	1.1084	1.4248	1.96777	2.54785	3.28516	4.19043
		58.08	0.307617	0.544922	0.783203	1.09668	1.43457	1.96387	2.55371	3.29102	4.20215
		58.18	0.297852	0.527344	0.771484	1.11426	1.42285	1.96387	2.5459	3.28516	4.19824
		58.28	0.31543	0.544922	0.78125	1.10059	1.43262	1.97168	2.56348	3.29102	4.19824
		58.38	0.301758	0.539063	0.773438	1.11816	1.41699	1.97559	2.55762	3.2832	4.19043
		58.48	0.307617	0.546874	0.781249	1.1084	1.43066	1.9834	2.5752	3.29492	4.20215
		58.58	0.30957	0.546875	0.771484	1.12793	1.4209	1.97168	2.56543	3.29102	4.19824
		58.68	0.317383	0.556641	0.779297	1.12207	1.43457	1.98535	2.5752	3.30469	4.21191
		58.78	0.303711	0.548828	0.78125	1.12012	1.42676	1.97754	2.56738	3.28906	4.19434
		58.88	0.301758	0.542969	0.78125	1.10254	1.43066	1.9834	2.57129	3.29492	4.19629
		58.98	0.301758	0.541015	0.777344	1.10449	1.42871	1.97754	2.56934	3.28906	4.20215
		59.08	0.290039	0.535156	0.771484	1.10644	1.4248	1.97559	2.56348	3.28711	4.19043
		59.18	0.30957	0.556641	0.78125	1.09863	1.44043	1.9834	2.57129	3.30273	4.20215
		59.28	0.297852	0.546875	0.773438	1.10449	1.42285	1.97754	2.56543	3.28516	4.19043
		59.38	0.31543	0.544922	0.779297	1.10645	1.43262	1.99121	2.58301	3.30273	4.19629
		59.48	0.30957	0.55664	0.783202	1.09863	1.44043	1.99512	2.59277	3.29492	4.20215
		59.58	0.305664	0.539063	0.771484	1.10449	1.43457	1.99121	2.58691	3.29102	4.19043
		59.68	0.313477	0.552734	0.771484	1.11816	1.44043	2.00293	2.58496	3.30273	4.19629
		59.78	0.319336	0.546875	0.779297	1.1084	1.44238	2.00293	2.59277	3.29492	4.20215
		59.88	0.325195	0.556641	0.78125	1.11621	1.45215	2.02246	2.59668	3.29688	4.2002
		59.98	0.327148	0.566406	0.796874	1.11035	1.4541	2.02441	2.60449	3.3125	4.20996
		60.08	0.319336	0.554688	0.791016	1.10645	1.44238	2.02051	2.59473	3.30664	4.2002
		60.18	0.329102	0.558594	0.789063	1.10645	1.45215	2.0127	2.59668	3.30469	4.20605
		60.28	0.331055	0.548828	0.794922	1.1084	1.45801	2.0127	2.59668	3.31641	4.2002
		60.38	0.311523	0.548828	0.791016	1.11621	1.44629	2.00684	2.59473	3.29883	4.2002
		60.48	0.317383	0.564452	0.802734	1.1084	1.45215	2.0127	2.60449	3.32422	4.21191
		60.58	0.311523	0.546875	0.798828	1.09863	1.44043	1.99512	2.60449	3.31445	4.20801
		60.68	0.317383	0.548828	0.791016	1.09863	1.44434	2.00488	2.59668	3.31445	4.2002
		60.78	0.30957	0.548827	0.802734	1.09863	1.44434	2.00684	2.60449	3.31445	4.2041
		60.88	0.307617	0.53711	0.783204	1.10449	1.43066	1.99316	2.59668	3.30664	4.19824
		60.98	0.307617	0.554687	0.800781	1.08301	1.44238	2.0127	2.61035	3.32031	4.20996
		61.08	0.307617	0.541016	0.800782	1.08691	1.43457	2.00684	2.6084	3.31445	4.20215
		61.18	0.307617	0.527344	0.808594	1.09668	1.43848	2.00293	2.60254	3.31445	4.20605
		61.28	0.31543	0.554688	0.810547	1.08691	1.44043	2.00293	2.6123	3.33008	4.21973
		61.38	0.317383	0.548828	0.822266	1.0752	1.44434	2.01465	2.61621	3.33594	4.22754
		61.48	0.299805	0.544922	0.810547	1.09473	1.43262	2.00488	2.60449	3.31641	4.22168
		61.58	0.325195	0.544921	0.820312	1.09863	1.44434	2.01074	2.6123	3.33008	4.22754
		61.68	0.321289	0.558593	0.830077	1.08691	1.4541	2.0166	2.62012	3.33789	4.23535
		61.78	0.30957	0.541015	0.8125	1.09473	1.44824	2.00488	2.6084	3.33789	4.23145
		61.88	0.30957	0.546875	0.81836	1.08887	1.4502	2.0127	2.60254	3.34375	4.21777
		61.98	0.317383	0.556641	0.820313	1.08691	1.45215	2.01465	2.60645	3.3457	4.22949
		62.08	0.30957	0.546875	0.818359	1.0791	1.44434	2.00488	2.6123	3.3457	4.22754
		62.18	0.30957	0.558594	0.824219	1.08496	1.45605	2.00488	2.61816	3.35352	4.24121
		62.28	0.30957	0.546875	0.830078	1.07129	1.44238	2.00488	2.60449	3.35352	4.22949
		62.38	0.30957	0.546875	0.832032	1.08105	1.43457	2.00488	2.59668	3.3457	4.22949
		62.48	0.311523	0.550781	0.824219	1.06934	1.44434	2.00879	2.59668	3.3457	4.24121
		62.58	0.297852	0.544922	0.830078	1.06934	1.43262	2.00293	2.60254	3.35156	4.24121
		62.68	0.305664	0.546875	0.830078	1.06738	1.43262	2.0127	2.60449	3.3457	4.24902
		62.78	0.317383	0.55664	0.841796	1.06152	1.43262	2.00488	2.61426	3.34766	4.26074
		62.88	0.299805	0.539063	0.832032	1.06738	1.43262	2.00488	2.59668	3.34375	4.25098
		62.98	0.305664	0.55664	0.849609	1.05957	1.43262	2.00488	2.60645	3.36328	4.26074
		63.08	0.303711	0.548829	0.84375	1.0459	1.43652	1.99512	2.60645	3.35742	4.25293
		63.18	0.297852	0.548828	0.839844	1.0459	1.44043	2.00098	2.60254	3.34375	4.26074
		63.28	0.299805	0.548827	0.851562	1.02637	1.43457	2.00293	2.6084	3.34375	4.26074
		63.38	0.290039	0.53711	0.832032	1.03809	1.43262	1.99512	2.60254	3.33594	4.24902
		63.48	0.297852	0.537109	0.839844	1.03223	1.43457	2.00293	2.59473	3.34375	4.26074
		63.58	0.291992	0.548828	0.833984	1.02637	1.43652	1.99707	2.60645	3.34961	4.25293
		63.68	0.297852	0.554687	0.839843	1.02051	1.43066	1.99121	2.60254	3.35156	4.2666
		63.78	0.291992	0.541015	0.833984	1.01465	1.43652	1.98926	2.59668	3.3457	4.25293
		63.88	0.288086	0.535156	0.839844	1.00879	1.4248	1.99121	2.59082	3.34375	4.25879
		63.98	0.299805	0.537109	0.833984	1.01855	1.42285	1.98535	2.59668	3.34766	4.26855
		64.08	0.291992	0.539063	0.839844	1.00879	1.43262	1.9873	2.60254	3.35352	4.26074
		64.18	0.295898	0.546875	0.841797	1.00879	1.42285	1.97559	2.59277	3.34375	4.26855
		64.28	0.299805	0.548827	0.841796	1.00684	1.43066	1.97559	2.60449	3.35547	4.2627
		64.38	0.286133	0.535157	0.837891	0.99707	1.41113	1.97168	2.59668	3.34375	4.25684
		64.48	0.27832	0.539062	0.841796	0.989259	1.4209	1.9834	2.59473	3.3418	4.26074
		64.58	0.27832	0.527344	0.830079	0.995117	1.40332	1.97363	2.58301	3.33594	4.25684
		64.68	0.27832	0.525391	0.841797	1.00098	1.41309	1.97363	2.58691	3.33398	4.26074
		64.78	0.270508	0.531249	0.843749	0.987306	1.41504	1.97363	2.58691	3.34375	4.27246
		64.88	0.256836	0.515626	0.839845	0.985352	1.40332	1.96387	2.57715	3.33594	4.26855
		64.98	0.260742	0.525391	0.832031	0.987305	1.40527	1.96191	2.58301	3.33398	4.27246
		65.08	0.256836	0.515625	0.839844	0.979491	1.40137	1.96387	2.58301	3.33203	4.26855
		65.18	0.249023	0.515624	0.83203	0.975587	1.39551	1.95605	2.5752	3.32617	4.26074
		65.28	0.241211	0.496094	0.81836	0.977538	1.38184	1.94434	2.56738	3.32422	4.26074
		65.38	0.256836	0.515624	0.832031	0.973633	1.39551	1.95215	2.5752	3.32617	4.26074
		65.48	0.24707	0.513671	0.835937	0.97168	1.3916	1.9541	2.58301	3.33398	4.26465
		65.58	0.229492	0.511719	0.822266	0.961914	1.38379	1.94629	2.57715	3.32813	4.27051
		65.68	0.239258	0.509765	0.824219	0.963867	1.39355	1.94434	2.5752	3.32617	4.2627
		65.78	0.24707	0.505859	0.810546	0.969727	1.40137	1.95215	2.5752	3.32031	4.26855
		65.88	0.241211	0.498047	0.814454	0.977538	1.3877	1.93848	2.56738	3.31836	4.2627
		65.98	0.250977	0.509765	0.830077	0.969727	1.39355	1.95215	2.5752	3.32422	4.28027
		66.08	0.231445	0.50586	0.812501	0.975586	1.38184	1.94629	2.56738	3.31445	4.27832
		66.18	0.245117	0.513672	0.830078	0.977539	1.40137	1.95215	2.57324	3.32031	4.27832
		66.28	0.258789	0.527344	0.832031	0.975586	1.40137	1.95801	2.5752	3.32617	4.29004
		66.38	0.250977	0.519531	0.822266	0.969727	1.41309	1.96387	2.58496	3.33203	4.29004
		66.48	0.24707	0.507813	0.802735	0.983398	1.39551	1.94629	2.57715	3.32617	4.27832
		66.58	0.24707	0.527343	0.820312	0.981446	1.40137	1.95215	2.59082	3.33203	4.29004
		66.68	0.243164	0.519532	0.804688	0.979492	1.40527	1.94824	2.57715	3.31836	4.29004
		66.78	0.256836	0.527344	0.810547	0.979492	1.41309	1.96191	2.58691	3.32422	4.30176
		66.88	0.262695	0.527344	0.820312	0.959962	1.41309	1.95605	2.59473	3.31836	4.30176
		66.98	0.249023	0.527344	0.8125	0.963867	1.41309	1.9541	2.58301	3.31641	4.30176
		67.08	0.249023	0.525391	0.808594	0.969726	1.40332	1.94434	2.58496	3.32227	4.2998
		67.18	0.256836	0.517578	0.802734	0.952149	1.41504	1.95215	2.57715	3.32812	4.30371
		67.28	0.25293	0.519531	0.800781	0.958008	1.41504	1.93652	2.5752	3.32617	4.29395
		67.38	0.24707	0.515625	0.808594	0.959961	1.40332	1.93457	2.5752	3.32227	4.28809
		67.48	0.239258	0.515625	0.802734	0.959961	1.41504	1.94238	2.56738	3.32617	4.2998
		67.58	0.250977	0.521484	0.802734	0.967774	1.4248	1.94824	2.5752	3.33398	4.30957
		67.68	0.239258	0.515625	0.802734	0.967773	1.42285	1.94238	2.5752	3.3418	4.29785
		67.78	0.24707	0.515626	0.810547	0.973632	1.41504	1.94824	2.5752	3.34375	4.30176
		67.88	0.258789	0.527343	0.818359	0.979492	1.44043	1.9541	2.59473	3.34961	4.30762
		67.98	0.258789	0.527344	0.824219	0.967774	1.44238	1.95605	2.59473	3.35547	4.30957
		68.08	0.256836	0.517578	0.820313	0.963867	1.45215	1.96387	2.59082	3.34375	4.31738
		68.18	0.237305	0.513672	0.810547	0.967773	1.43262	1.95215	2.59277	3.33203	4.31152
		68.28	0.239258	0.525391	0.800781	0.975586	1.44238	1.96191	2.59082	3.32422	4.31738
		68.38	0.239258	0.519531	0.800781	0.977539	1.43652	1.95605	2.58496	3.33594	4.31152
		68.48	0.239258	0.527343	0.800781	0.969727	1.44043	1.95215	2.59277	3.33398	4.30762
		68.58	0.231445	0.513672	0.792969	0.969727	1.42676	1.94629	2.58691	3.31836	4.32129
		68.68	0.227539	0.498048	0.789063	0.985351	1.43262	1.94434	2.58301	3.32422	4.30957
		68.78	0.235352	0.513671	0.798828	0.983399	1.44238	1.94434	2.60254	3.33398	4.3291
		68.88	0.241211	0.511719	0.802735	0.985352	1.43457	1.94434	2.58887	3.33789	4.32324
		68.98	0.229492	0.513673	0.791016	1.00684	1.43457	1.94434	2.59473	3.33399	4.31934
		69.08	0.237305	0.523437	0.80664	1.00879	1.44238	1.95215	2.59668	3.35351	4.32715
		69.18	0.237305	0.517578	0.800781	1.02051	1.44238	1.95801	2.60449	3.3457	4.34082
		69.28	0.250977	0.517578	0.8125	1.01465	1.4541	1.96582	2.61035	3.3457	4.34277
		69.38	0.239258	0.517578	0.800781	1.02637	1.44238	1.9541	2.59668	3.35156	4.33691
		69.48	0.24707	0.52539	0.792969	1.02246	1.44238	1.96582	2.60449	3.35742	4.34277
		69.58	0.24707	0.521485	0.798828	1.02051	1.44238	1.95996	2.6123	3.35938	4.34473
		69.68	0.231445	0.519532	0.792969	1.02637	1.44238	1.95215	2.59863	3.35352	4.34277
		69.78	0.249023	0.52539	0.798827	1.0166	1.4541	1.97168	2.60449	3.36523	4.34863
		69.88	0.231445	0.507813	0.792969	1.00879	1.44238	1.96191	2.60254	3.36133	4.33887
		69.98	0.229492	0.50586	0.783204	1.0166	1.43457	1.9541	2.58496	3.35352	4.33105
		70.08	0.229492	0.527343	0.791015	1.02246	1.44629	1.9541	2.59668	3.36719	4.35059
		70.18	0.241211	0.521484	0.794922	1.02441	1.44629	1.96582	2.59668	3.36719	4.34473
		70.28	0.237305	0.527344	0.78125	1.01855	1.44238	1.97363	2.60059	3.36328	4.34668
		70.38	0.239258	0.537109	0.78125	1.02832	1.4541	1.96777	2.59473	3.375	4.34082
		70.48	0.237305	0.529297	0.779297	1.02246	1.44629	1.97363	2.60449	3.36719	4.35059
		70.58	0.243164	0.529297	0.785156	1.0166	1.4541	1.9873	2.60645	3.37891	4.36426
		70.68	0.237305	0.527344	0.779298	1.03613	1.45215	1.9834	2.61426	3.375	4.36035
		70.78	0.239258	0.535156	0.792968	1.02246	1.45996	1.99121	2.62402	3.38477	4.36816
		70.88	0.239258	0.527344	0.785157	1.00879	1.45801	1.98926	2.61621	3.38477	4.36426
		70.98	0.219727	0.519532	0.773438	1.01855	1.45215	1.97559	2.61621	3.37695	4.3584
		71.08	0.237305	0.517578	0.791015	1.02246	1.45215	1.99121	2.61621	3.39062	4.36621
		71.18	0.235352	0.521484	0.78125	1.00879	1.45996	1.99316	2.62012	3.39258	4.37598
		71.28	0.22168	0.507813	0.781251	1.02637	1.44629	1.98535	2.60645	3.38477	4.37012
		71.38	0.235352	0.52539	0.789062	1.02637	1.45996	1.99316	2.61621	3.40234	4.36816
		71.48	0.239258	0.517578	0.78125	1.03027	1.45996	1.99121	2.61426	3.40625	4.37793
		71.58	0.239258	0.525391	0.792969	1.02051	1.46582	1.99707	2.62402	3.41406	4.37988
		71.68	0.235352	0.521483	0.77539	1.00879	1.45605	1.99902	2.62793	3.39844	4.37012
		71.78	0.22168	0.5	0.769531	1.01855	1.44434	1.98535	2.61621	3.39648	4.37012
		71.88	0.211914	0.498047	0.769531	1.02051	1.44238	1.9834	2.61426	3.39648	4.38184
		71.98	0.219727	0.503906	0.775391	1.03223	1.44824	1.98926	2.61816	3.39844	4.38379
		72.08	0.231445	0.509766	0.773438	1.01855	1.44629	1.99512	2.61621	3.38867	4.38184
		72.18	0.219727	0.496094	0.777344	1.03027	1.44238	1.9834	2.62402	3.39453	4.38965
		72.28	0.219727	0.500001	0.783204	1.03809	1.44434	1.99512	2.63379	3.38672	4.38379
		72.38	0.227539	0.513671	0.800781	1.02637	1.4502	1.99512	2.63379	3.40039	4.39746
		72.48	0.21582	0.496094	0.791016	1.01855	1.44434	1.99121	2.63379	3.40234	4.3916
		72.58	0.208008	0.505859	0.78125	1.02832	1.44238	1.9834	2.63379	3.40234	4.38965
		72.68	0.217773	0.498047	0.791016	1.03809	1.43262	1.99316	2.64355	3.41211	4.40918
		72.78	0.211914	0.498047	0.792968	1.02441	1.44434	2.00293	2.6377	3.42578	4.40332
		72.88	0.213867	0.484375	0.779297	1.03613	1.44043	2.00293	2.63965	3.41211	4.38965
		72.98	0.227539	0.496094	0.791016	1.03027	1.44043	2.00293	2.6416	3.43164	4.40918
		73.08	0.229492	0.501953	0.792969	1.04395	1.44238	1.99707	2.64746	3.4375	4.41113
		73.18	0.229492	0.515625	0.789063	1.0498	1.4541	2.01465	2.65332	3.43555	4.43066
		73.28	0.22168	0.509766	0.800781	1.0459	1.4541	2.02441	2.65527	3.44336	4.43066
		73.38	0.225586	0.496094	0.798828	1.04785	1.45996	2.01465	2.65723	3.44531	4.42676
		73.48	0.231445	0.507813	0.810547	1.05566	1.4541	2.02637	2.66504	3.45703	4.42871
		73.58	0.237305	0.523437	0.810546	1.05957	1.45996	2.03418	2.66504	3.45703	4.44043
		73.68	0.235352	0.509766	0.814454	1.05957	1.45801	2.02637	2.66895	3.44922	4.44043
		73.78	0.241211	0.527343	0.830077	1.05957	1.46387	2.03613	2.66895	3.45508	4.45215
		73.88	0.229492	0.525391	0.812501	1.05957	1.4541	2.03223	2.66504	3.44727	4.44043
		73.98	0.235352	0.525391	0.830078	1.06738	1.46191	2.04004	2.67285	3.46094	4.44824
		74.08	0.241211	0.537109	0.832031	1.05957	1.46191	2.0459	2.66504	3.4668	4.44824
		74.18	0.239258	0.521484	0.822265	1.05957	1.45801	2.04785	2.66699	3.46484	4.44434
		74.28	0.227539	0.515625	0.822266	1.05957	1.45215	2.05176	2.66309	3.46484	4.4502
		74.38	0.239258	0.517578	0.830078	1.06738	1.46582	2.0459	2.66504	3.46484	4.44434
		74.48	0.231445	0.519531	0.822265	1.05566	1.46582	2.05566	2.6748	3.47461	4.4502
		74.58	0.233398	0.513672	0.828125	1.06738	1.46191	2.05176	2.66309	3.4707	4.44629
		74.68	0.227539	0.519531	0.822265	1.04981	1.46191	2.05371	2.6709	3.48437	4.45996
		74.78	0.229492	0.509766	0.824219	1.06348	1.44434	2.04395	2.6748	3.48633	4.45215
		74.88	0.229492	0.515624	0.830078	1.06543	1.46191	2.04395	2.6748	3.49414	4.45801
		74.98	0.229492	0.519532	0.841797	1.07715	1.47168	2.05566	2.68652	3.48633	4.46387
		75.08	0.229492	0.52539	0.849609	1.06543	1.47168	2.06348	2.70215	3.50391	4.46973
		75.18	0.229492	0.515626	0.84961	1.08496	1.46387	2.05371	2.68457	3.49414	4.46777
		75.28	0.237305	0.513671	0.849609	1.08691	1.46973	2.07129	2.70215	3.50195	4.47754
		75.38	0.229492	0.517579	0.84961	1.08887	1.46387	2.06543	2.69629	3.49414	4.46973
		75.48	0.241211	0.527344	0.851563	1.09277	1.46582	2.08496	2.7041	3.50391	4.4873
		75.58	0.249023	0.529297	0.863281	1.09863	1.46582	2.07715	2.71777	3.50781	4.49316
		75.68	0.241211	0.53125	0.871094	1.09473	1.47363	2.08691	2.71777	3.51758	4.50293
		75.78	0.24707	0.52539	0.859375	1.09277	1.48145	2.0752	2.71582	3.51367	4.49902
		75.88	0.249023	0.519532	0.863282	1.09863	1.47559	2.0752	2.71582	3.50977	4.49121
		75.98	0.249023	0.52539	0.871093	1.08106	1.4834	2.0752	2.71582	3.52344	4.49121
		76.08	0.249023	0.515626	0.873048	1.08691	1.47168	2.06738	2.71582	3.51367	4.49121
		76.18	0.241211	0.527344	0.880859	1.09863	1.4834	2.07324	2.70605	3.51758	4.49902
		76.28	0.24707	0.519532	0.884766	1.1084	1.47559	2.06543	2.71582	3.51563	4.50293
		76.38	0.260742	0.539062	0.90039	1.09082	1.4834	2.08496	2.72559	3.53711	4.51074
		76.48	0.249023	0.529297	0.890625	1.09668	1.47363	2.0752	2.7334	3.52539	4.50098
		76.58	0.25293	0.529297	0.894531	1.09668	1.47754	2.07324	2.72559	3.51758	4.51074
		76.68	0.239258	0.515626	0.88086	1.09668	1.47168	2.06543	2.71582	3.51563	4.51074
		76.78	0.24707	0.535156	0.888671	1.08887	1.47949	2.07129	2.72168	3.52148	4.51074
		76.88	0.239258	0.521485	0.882813	1.09863	1.46582	2.0752	2.71582	3.51367	4.51074
		76.98	0.250977	0.527344	0.900391	1.10645	1.4834	2.08691	2.7334	3.5332	4.51074
		77.08	0.258789	0.537109	0.894531	1.10254	1.49316	2.08691	2.73535	3.53516	4.52246
		77.18	0.256836	0.523437	0.888671	1.1084	1.47949	2.09082	2.73535	3.5332	4.51855
		77.28	0.249023	0.515626	0.88086	1.11035	1.47168	2.08691	2.72754	3.51758	4.52051
		77.38	0.258789	0.537109	0.888671	1.11816	1.49316	2.10254	2.73535	3.5332	4.53027
		77.48	0.260742	0.539062	0.902343	1.11816	1.4873	2.10449	2.74902	3.53906	4.53418
		77.58	0.266602	0.535157	0.898438	1.12598	1.48926	2.1123	2.74512	3.5332	4.52832
		77.68	0.268555	0.542968	0.912109	1.12012	1.49121	2.11426	2.75293	3.54297	4.5459
		77.78	0.260742	0.548827	0.904296	1.10645	1.49512	2.11426	2.74902	3.53906	4.53223
		77.88	0.250977	0.53711	0.900392	1.12598	1.4834	2.10645	2.73535	3.52539	4.53027
		77.98	0.256836	0.537109	0.900391	1.12793	1.49902	2.1123	2.75098	3.53711	4.53809
		78.08	0.262695	0.537109	0.892578	1.12207	1.50488	2.12598	2.75684	3.54492	4.54199
		78.18	0.264648	0.537109	0.898437	1.12793	1.49902	2.12207	2.75879	3.55273	4.53613
		78.28	0.250977	0.529297	0.892579	1.12793	1.50488	2.11621	2.74512	3.54688	4.52246
		78.38	0.260742	0.544921	0.90039	1.12793	1.5127	2.11426	2.75098	3.55273	4.54004
		78.48	0.249023	0.535156	0.888672	1.12793	1.50488	2.11426	2.74512	3.55469	4.53027
		78.58	0.249023	0.546875	0.888672	1.12598	1.50293	2.12207	2.75488	3.55469	4.52832
		78.68	0.237305	0.546875	0.880859	1.13184	1.50293	2.11426	2.75488	3.55273	4.53223
		78.78	0.249023	0.546874	0.892577	1.11817	1.50293	2.11426	2.7666	3.56445	4.54004
		78.88	0.229492	0.535157	0.88086	1.11816	1.50293	2.11426	2.75488	3.55274	4.52832
		78.98	0.235352	0.546876	0.873047	1.12402	1.50293	2.10645	2.76465	3.56055	4.54004
		79.08	0.235352	0.554687	0.886718	1.12012	1.5127	2.1123	2.76465	3.56055	4.54004
		79.18	0.239258	0.541016	0.880859	1.11035	1.50488	2.11621	2.75684	3.56445	4.53223
		79.28	0.239258	0.539062	0.884766	1.11426	1.5166	2.11621	2.7666	3.55664	4.54199
		79.38	0.229492	0.544922	0.880859	1.11621	1.5127	2.11426	2.7627	3.55273	4.54004
		79.48	0.241211	0.546875	0.882813	1.12793	1.5127	2.11426	2.77441	3.56641	4.54004
		79.58	0.233398	0.539063	0.873047	1.1123	1.53223	2.12402	2.77441	3.56641	4.5498
		79.68	0.231445	0.541015	0.86328	1.11035	1.5166	2.11621	2.77051	3.55859	4.54199
		79.78	0.219727	0.529297	0.863282	1.11816	1.50684	2.1084	2.75684	3.55469	4.54199
		79.88	0.219727	0.537109	0.878906	1.10645	1.5127	2.12207	2.77246	3.5625	4.55762
		79.98	0.219727	0.535157	0.861329	1.11816	1.51074	2.1123	2.7627	3.54492	4.54004
		80.08	0.235352	0.542968	0.878906	1.11816	1.53027	2.12012	2.77441	3.5625	4.55762
		80.18	0.22168	0.53711	0.865235	1.12598	1.5166	2.11816	2.77441	3.56445	4.55957
		80.28	0.227539	0.548828	0.871094	1.13184	1.52246	2.12402	2.79395	3.56445	4.56738
		80.38	0.22168	0.548828	0.873047	1.12988	1.52246	2.13574	2.7959	3.57617	4.57324
		80.48	0.231445	0.548827	0.873046	1.11817	1.53418	2.13574	2.7959	3.56836	4.57129
		80.58	0.227539	0.53711	0.859376	1.11621	1.51465	2.12402	2.79395	3.55469	4.55957
		80.68	0.217773	0.539063	0.859375	1.11816	1.52441	2.12207	2.78613	3.5625	4.56934
		80.78	0.217773	0.546876	0.861329	1.11816	1.52637	2.12402	2.78613	3.56445	4.5752
		80.88	0.237305	0.554687	0.873046	1.11816	1.54395	2.14355	2.80566	3.58398	4.58887
		80.98	0.219727	0.544922	0.861329	1.12598	1.54199	2.13379	2.7959	3.57422	4.5791
		81.08	0.233398	0.552734	0.86914	1.11816	1.5498	2.1416	2.79395	3.58594	4.59082
		81.18	0.219727	0.550781	0.863281	1.11621	1.54785	2.14551	2.78613	3.57813	4.59082
		81.28	0.217773	0.548828	0.861328	1.12793	1.53613	2.14551	2.79785	3.58594	4.59082
		81.38	0.22168	0.556641	0.873047	1.11621	1.54199	2.14941	2.79785	3.58594	4.59473
		81.48	0.21582	0.552734	0.861328	1.11621	1.53027	2.14355	2.79199	3.58203	4.58887
		81.58	0.209961	0.554687	0.853516	1.12793	1.54199	2.15332	2.78613	3.58398	4.59082
		81.68	0.219727	0.546876	0.851563	1.13574	1.54199	2.15332	2.78418	3.58789	4.60059
		81.78	0.227539	0.564453	0.859375	1.12988	1.55957	2.16113	2.80371	3.59375	4.59863
		81.88	0.22168	0.558594	0.861329	1.12793	1.5459	2.14746	2.79785	3.58789	4.59863
		81.98	0.219727	0.550781	0.851563	1.12012	1.54395	2.16504	2.79785	3.58789	4.61035
		82.08	0.231445	0.556641	0.861328	1.12793	1.54395	2.15918	2.80566	3.58594	4.60254
		82.18	0.22168	0.546876	0.859376	1.14551	1.5459	2.16309	2.81543	3.58203	4.61035
		82.28	0.237305	0.554688	0.880859	1.13965	1.56152	2.17285	2.81543	3.5918	4.62012
		82.38	0.239258	0.556641	0.882812	1.1377	1.55566	2.18652	2.83301	3.60547	4.63184
		82.48	0.239258	0.548828	0.861328	1.12207	1.55371	2.1748	2.81348	3.58594	4.62012
		82.58	0.231445	0.539063	0.863282	1.13574	1.55371	2.16699	2.81543	3.58398	4.61035
		82.68	0.231445	0.546875	0.871094	1.1377	1.56152	2.18262	2.82324	3.5918	4.62988
		82.78	0.231445	0.548828	0.873047	1.1377	1.55566	2.18457	2.8252	3.59766	4.63184
		82.88	0.239258	0.558594	0.871094	1.11817	1.56543	2.18652	2.83691	3.5957	4.6416
		82.98	0.227539	0.546876	0.871094	1.13574	1.5459	2.17285	2.81738	3.58398	4.6377
		83.08	0.225586	0.554687	0.871093	1.12988	1.55957	2.18066	2.83105	3.59961	4.6377
		83.18	0.229492	0.552735	0.863282	1.13769	1.54395	2.1748	2.8252	3.58594	4.6416
		83.28	0.237305	0.558593	0.86914	1.13574	1.56152	2.18652	2.83691	3.61133	4.6416
		83.38	0.227539	0.548829	0.859376	1.14355	1.55176	2.18262	2.83301	3.60352	4.62988
		83.48	0.235352	0.564453	0.871094	1.14941	1.56348	2.19043	2.84082	3.61133	4.65723
		83.58	0.237305	0.566406	0.871094	1.13965	1.56348	2.18457	2.85449	3.61328	4.65137
		83.68	0.229492	0.558593	0.855468	1.12793	1.55371	2.19434	2.84668	3.61719	4.6416
		83.78	0.21582	0.548829	0.841797	1.13769	1.53418	2.18262	2.82715	3.59766	4.6416
		83.88	0.223633	0.554687	0.849609	1.14551	1.55176	2.19434	2.84082	3.61133	4.64746
		83.98	0.237305	0.564453	0.849609	1.14551	1.56152	2.19434	2.84277	3.61328	4.64746
		84.08	0.237305	0.564453	0.849609	1.1416	1.55371	2.19434	2.84668	3.61328	4.65918
		84.18	0.233398	0.572265	0.857421	1.12793	1.55957	2.18262	2.84082	3.61328	4.64746
		84.28	0.239258	0.558594	0.851563	1.12598	1.55371	2.18262	2.84277	3.60547	4.64746
		84.38	0.231445	0.556641	0.853516	1.12598	1.55371	2.19434	2.84277	3.60547	4.65918
		84.48	0.217773	0.544922	0.839844	1.12012	1.54199	2.1748	2.83105	3.59375	4.63965
		84.58	0.219727	0.546875	0.849609	1.12793	1.54199	2.18262	2.83691	3.59375	4.65137
		84.68	0.22168	0.548828	0.851563	1.12988	1.54785	2.18457	2.83691	3.60742	4.66113
		84.78	0.229492	0.546875	0.84375	1.12402	1.5459	2.18457	2.84863	3.60742	4.66113
		84.88	0.225586	0.554688	0.84961	1.12598	1.54199	2.19238	2.84473	3.60352	4.66113
		84.98	0.239258	0.548828	0.84375	1.1377	1.54395	2.18652	2.85449	3.61523	4.66113
		85.08	0.231445	0.558594	0.849609	1.1377	1.54199	2.18457	2.84668	3.60742	4.66895
		85.18	0.237305	0.558594	0.849609	1.13184	1.55371	2.18457	2.85645	3.61328	4.67285
		85.28	0.239258	0.552734	0.855469	1.12988	1.54785	2.19043	2.8584	3.62695	4.67285
		85.38	0.243164	0.558594	0.853516	1.13769	1.5459	2.18848	2.8584	3.61719	4.66504
		85.48	0.249023	0.566406	0.861327	1.13574	1.56543	2.2041	2.86426	3.62305	4.6709
		85.58	0.239258	0.548829	0.851563	1.13574	1.5459	2.18652	2.84473	3.625	4.66113
		85.68	0.231445	0.558594	0.843751	1.14746	1.55176	2.19629	2.85449	3.625	4.6709
		85.78	0.237305	0.574219	0.857422	1.14746	1.55957	2.19434	2.85449	3.625	4.67871
		85.88	0.24707	0.568359	0.871094	1.13965	1.56152	2.20215	2.85449	3.63281	4.67871
		85.98	0.250977	0.558594	0.855469	1.13184	1.55762	2.19434	2.83887	3.625	4.68262
		86.08	0.243164	0.5625	0.865234	1.12988	1.55566	2.19434	2.84473	3.625	4.6748
		86.18	0.229492	0.548829	0.853516	1.14551	1.54395	2.18652	2.83301	3.61328	4.66113
		86.28	0.249023	0.556641	0.869141	1.14746	1.55176	2.19238	2.85254	3.63281	4.6709
		86.38	0.243164	0.558594	0.863281	1.12793	1.56152	2.18652	2.84668	3.62695	4.6709
		86.48	0.237305	0.546876	0.841797	1.14551	1.54199	2.18066	2.83301	3.62109	4.65918
		86.58	0.245117	0.552734	0.859374	1.13965	1.54785	2.2002	2.85254	3.62109	4.66699
		86.68	0.231445	0.546875	0.851563	1.13965	1.55371	2.18652	2.83887	3.61328	4.65918
		86.78	0.229492	0.558594	0.84961	1.14551	1.5459	2.18457	2.84473	3.625	4.66309
		86.88	0.249023	0.566406	0.857421	1.14746	1.55176	2.19238	2.85254	3.625	4.66895
		86.98	0.250977	0.568358	0.871093	1.14746	1.56152	2.18652	2.85449	3.625	4.67871
		87.08	0.24707	0.546876	0.859376	1.13184	1.54199	2.17285	2.85449	3.62109	4.65918
		87.18	0.229492	0.53711	0.851563	1.13965	1.54395	2.16309	2.83887	3.61328	4.64941
		87.28	0.249023	0.546875	0.871094	1.1416	1.5459	2.18457	2.85449	3.62695	4.65918
		87.38	0.250977	0.548828	0.873047	1.1377	1.55371	2.17871	2.84863	3.62695	4.67285
		87.48	0.239258	0.535156	0.869141	1.12793	1.54199	2.16504	2.83496	3.60742	4.65332
		87.58	0.231445	0.546875	0.861328	1.1377	1.55371	2.15723	2.83887	3.61719	4.65137
		87.68	0.229492	0.546875	0.871094	1.1377	1.5459	2.16699	2.83691	3.61719	4.65137
		87.78	0.237305	0.539063	0.871094	1.13965	1.54395	2.15723	2.82715	3.625	4.65137
		87.88	0.239258	0.539062	0.865234	1.12598	1.5459	2.16504	2.83496	3.62695	4.66113
		87.98	0.227539	0.539063	0.851563	1.12598	1.53418	2.14551	2.82324	3.61914	4.6416
		88.08	0.219727	0.546875	0.84375	1.1377	1.5459	2.14355	2.82324	3.61719	4.65137
		88.18	0.229492	0.546876	0.841797	1.13769	1.53809	2.14355	2.82715	3.61719	4.65137
		88.28	0.237305	0.546875	0.861328	1.1377	1.54395	2.15527	2.83301	3.62305	4.65918
		88.38	0.239258	0.546875	0.863281	1.1377	1.5459	2.16309	2.83496	3.625	4.66113
		88.48	0.239258	0.558593	0.855468	1.12793	1.55371	2.16309	2.83496	3.625	4.66113
		88.58	0.227539	0.541016	0.851563	1.13965	1.53418	2.14551	2.8252	3.62695	4.65137
		88.68	0.227539	0.546876	0.851563	1.14746	1.53223	2.13574	2.83496	3.62695	4.64941
		88.78	0.239258	0.554687	0.859374	1.1377	1.54004	2.15332	2.84277	3.63476	4.66895
		88.88	0.227539	0.53711	0.853516	1.14746	1.54199	2.14355	2.83301	3.63281	4.65918
		88.98	0.239258	0.546875	0.871093	1.13574	1.55371	2.15527	2.84863	3.65234	4.6748
		89.08	0.239258	0.542969	0.867188	1.13574	1.5498	2.15918	2.84277	3.6543	4.67676
		89.18	0.239258	0.537109	0.880859	1.12793	1.55957	2.15332	2.83691	3.6543	4.67871
		89.28	0.239258	0.539063	0.865234	1.12793	1.55176	2.14746	2.83496	3.64648	4.6709
		89.38	0.239258	0.539063	0.871094	1.12793	1.55176	2.14551	2.83496	3.64453	4.67285
		89.48	0.239258	0.546875	0.878906	1.13965	1.55176	2.15332	2.84277	3.65039	4.67871
		89.58	0.250977	0.546875	0.892578	1.13965	1.55176	2.14746	2.85645	3.66406	4.68848
		89.68	0.250977	0.548827	0.892577	1.13574	1.55176	2.15723	2.84863	3.66406	4.68848
		89.78	0.231445	0.535157	0.871094	1.13574	1.54004	2.14551	2.83496	3.64453	4.68848
		89.88	0.245117	0.542968	0.884765	1.13574	1.54785	2.14355	2.85059	3.66992	4.69629
		89.98	0.24707	0.544921	0.886718	1.13184	1.56152	2.15137	2.84473	3.66602	4.69824
		90.08	0.229492	0.544922	0.871094	1.13769	1.5459	2.13574	2.83496	3.66406	4.69043
		90.18	0.24707	0.544921	0.888671	1.12793	1.55176	2.1416	2.85449	3.67187	4.69824
		90.28	0.237305	0.544922	0.878906	1.13574	1.54199	2.14355	2.84473	3.6543	4.68652
		90.38	0.229492	0.544922	0.882813	1.14551	1.5498	2.13184	2.83691	3.65234	4.69824
		90.48	0.245117	0.546875	0.890625	1.12988	1.55176	2.15332	2.85254	3.67383	4.70801
		90.58	0.243164	0.539063	0.884766	1.13965	1.54395	2.13965	2.84668	3.66016	4.70605
		90.68	0.233398	0.539062	0.884765	1.13574	1.55566	2.14551	2.84668	3.6582	4.69238
		90.78	0.227539	0.527344	0.880859	1.1377	1.55176	2.13379	2.85449	3.66211	4.7002
		90.88	0.22168	0.539062	0.882812	1.14551	1.55371	2.13379	2.84863	3.66406	4.70215
		90.98	0.235352	0.546875	0.898438	1.14551	1.56152	2.15332	2.85449	3.67188	4.71777
		91.08	0.237305	0.546875	0.900391	1.14551	1.5752	2.14746	2.86426	3.68555	4.73145
		91.18	0.237305	0.535156	0.888671	1.12988	1.55566	2.13379	2.85254	3.67383	4.71973
		91.28	0.229492	0.527344	0.892578	1.12793	1.55371	2.12598	2.85645	3.6582	4.71191
		91.38	0.22168	0.539063	0.884766	1.13574	1.55371	2.12598	2.85645	3.66406	4.71191
		91.48	0.227539	0.554688	0.890625	1.12988	1.56152	2.14355	2.86426	3.67188	4.72754
		91.58	0.241211	0.548828	0.892578	1.14746	1.55566	2.14551	2.87793	3.68555	4.72949
		91.68	0.241211	0.554688	0.900391	1.14941	1.57324	2.14551	2.88574	3.70117	4.74902
		91.78	0.249023	0.55664	0.902343	1.1377	1.5752	2.14551	2.89551	3.70312	4.75098
		91.88	0.237305	0.556642	0.888673	1.14355	1.57129	2.13379	2.88379	3.70313	4.73926
		91.98	0.245117	0.55664	0.896484	1.1377	1.57129	2.14941	2.8916	3.70312	4.74512
		92.08	0.239258	0.548829	0.902344	1.12988	1.56348	2.15527	2.88574	3.69531	4.75098
		92.18	0.239258	0.556641	0.902344	1.14746	1.56348	2.15527	2.87598	3.70703	4.74316
		92.28	0.24707	0.556641	0.902344	1.14941	1.58301	2.15527	2.88184	3.71484	4.74902
		92.38	0.260742	0.556641	0.902344	1.15723	1.58496	2.16699	2.89551	3.72461	4.75879
		92.48	0.260742	0.568359	0.902343	1.15332	1.58496	2.16699	2.89551	3.72461	4.77051
		92.58	0.249023	0.564453	0.898438	1.13965	1.58105	2.16309	2.89941	3.7207	4.7666
		92.68	0.256836	0.548829	0.908204	1.15527	1.5752	2.15527	2.89355	3.71484	4.77246
		92.78	0.256836	0.552734	0.908203	1.15723	1.58887	2.16113	2.89941	3.72461	4.78613
		92.88	0.268555	0.554687	0.908203	1.16699	1.59082	2.16309	2.90137	3.73242	4.78809
		92.98	0.27832	0.576172	0.917969	1.16895	1.60059	2.18457	2.91113	3.74219	4.79785
		93.08	0.280273	0.570312	0.919922	1.15332	1.61035	2.19434	2.91309	3.75586	4.79199
		93.18	0.272461	0.560547	0.923829	1.15918	1.60449	2.18652	2.90527	3.74023	4.79395
		93.28	0.280273	0.568359	0.93164	1.14941	1.6123	2.19629	2.91309	3.75391	4.80176
		93.38	0.27832	0.566407	0.914063	1.15723	1.60645	2.18457	2.90332	3.74609	4.7998
		93.48	0.268555	0.566406	0.919922	1.15723	1.60449	2.18457	2.90332	3.75586	4.79199
		93.58	0.266602	0.566406	0.921875	1.15723	1.60449	2.18457	2.91504	3.75586	4.80176
		93.68	0.288086	0.576172	0.923828	1.16895	1.61426	2.20215	2.9248	3.75586	4.81152
		93.78	0.282227	0.578125	0.923828	1.16895	1.62402	2.2041	2.92676	3.75586	4.81348
		93.88	0.280273	0.570313	0.923828	1.16895	1.62402	2.2041	2.92676	3.75586	4.82129
		93.98	0.272461	0.568359	0.935547	1.16895	1.62793	2.19629	2.93457	3.76758	4.8252
		94.08	0.282227	0.572266	0.935547	1.18848	1.63379	2.20605	2.93457	3.76758	4.82324
		94.18	0.290039	0.578125	0.943359	1.19043	1.63574	2.21387	2.9541	3.7832	4.83887
		94.28	0.299805	0.580078	0.945313	1.19043	1.64746	2.20801	2.94824	3.77734	4.85254
		94.38	0.299805	0.578125	0.943359	1.18848	1.64746	2.20605	2.94629	3.78711	4.84277
		94.48	0.299805	0.589843	0.943358	1.17676	1.65527	2.21387	2.95801	3.78711	4.85254
		94.58	0.280273	0.578126	0.931642	1.17676	1.63379	2.20215	2.94629	3.7832	4.84082
		94.68	0.286133	0.585938	0.939453	1.17676	1.63965	2.20996	2.9541	3.7832	4.84863
		94.78	0.288086	0.58789	0.941405	1.17676	1.64551	2.21582	2.95605	3.7832	4.85059
		94.88	0.276367	0.582032	0.921876	1.18457	1.63184	2.20215	2.94238	3.77149	4.84668
		94.98	0.288086	0.576172	0.931641	1.18457	1.63184	2.20215	2.94238	3.76367	4.83887
		95.08	0.280273	0.585938	0.931641	1.19238	1.63965	2.20215	2.94238	3.77344	4.83691
		95.18	0.286133	0.59375	0.939453	1.18652	1.63965	2.20996	2.9502	3.77344	4.85645
		95.28	0.295898	0.58789	0.949218	1.18848	1.63965	2.2041	2.95215	3.77344	4.8584
		95.38	0.288086	0.578126	0.941407	1.18848	1.64355	2.20605	2.94434	3.76563	4.85059
		95.48	0.288086	0.585938	0.931641	1.19629	1.64355	2.20605	2.94824	3.76563	4.85059
		95.58	0.288086	0.593749	0.937499	1.18262	1.65137	2.22168	2.9541	3.77344	4.85645
		95.68	0.280273	0.580079	0.931641	1.18652	1.6377	2.21582	2.94824	3.76563	4.85059
		95.78	0.297852	0.595703	0.9375	1.18848	1.6416	2.22168	2.96191	3.77148	4.86816
		95.88	0.299805	0.597656	0.939453	1.19629	1.64355	2.22363	2.96387	3.77734	4.87012
		95.98	0.299805	0.589844	0.939453	1.19629	1.64355	2.22754	2.96387	3.77539	4.8623
		96.08	0.299805	0.587891	0.951172	1.19629	1.63574	2.22559	2.96777	3.77539	4.86816
		96.18	0.299805	0.587891	0.951172	1.20605	1.6416	2.2334	2.96582	3.7832	4.86816
		96.28	0.297852	0.597656	0.941406	1.20801	1.63965	2.23145	2.96387	3.77344	4.87793
		96.38	0.299805	0.599609	0.941406	1.20801	1.6416	2.2334	2.96582	3.77344	4.87207
		96.48	0.299805	0.589843	0.941406	1.19238	1.65332	2.22559	2.96582	3.78516	4.88184
		96.58	0.291992	0.587891	0.933594	1.19043	1.6377	2.22754	2.95801	3.77734	4.87402
		96.68	0.291992	0.587891	0.933594	1.19043	1.63574	2.22754	2.95801	3.76758	4.86621
		96.78	0.291992	0.587891	0.931641	1.19824	1.63574	2.22754	2.9502	3.77734	4.86426
		96.88	0.299805	0.595703	0.951171	1.19238	1.64355	2.23535	2.95605	3.78516	4.87207
		96.98	0.293945	0.597655	0.953124	1.18652	1.65332	2.22949	2.95801	3.79492	4.87402
		97.08	0.280273	0.585938	0.933595	1.18652	1.63379	2.22363	2.94629	3.7832	4.86035
		97.18	0.280273	0.589844	0.931641	1.20605	1.63184	2.22363	2.94629	3.7832	4.86035
		97.28	0.295898	0.595703	0.939453	1.20801	1.65137	2.24316	2.9541	3.80273	4.86035
		97.38	0.297852	0.589844	0.941406	1.20801	1.64551	2.23535	2.95605	3.78516	4.86035
		97.48	0.297852	0.587891	0.941406	1.21191	1.64355	2.2334	2.94824	3.7832	4.87207
		97.58	0.301758	0.595703	0.941406	1.20996	1.64355	2.2334	2.9541	3.7832	4.86426
		97.68	0.299805	0.587891	0.941407	1.21777	1.63574	2.2334	2.96582	3.79492	4.8623
		97.78	0.307617	0.59375	0.949219	1.22754	1.6416	2.24121	2.97363	3.79492	4.87793
		97.88	0.30957	0.595703	0.943359	1.21973	1.64355	2.24316	2.97559	3.80273	4.87988
		97.98	0.293945	0.599609	0.941406	1.21191	1.64746	2.22754	2.96777	3.79492	4.87207
		98.08	0.291992	0.591797	0.935547	1.19824	1.6377	2.22559	2.96777	3.80664	4.87207
		98.18	0.280273	0.578125	0.921875	1.19824	1.62402	2.21387	2.9541	3.78711	4.87207
		98.28	0.280273	0.578126	0.921876	1.21777	1.61621	2.22559	2.9541	3.78516	4.87207
		98.38	0.295898	0.593749	0.929687	1.21973	1.62207	2.22559	2.97363	3.80078	4.87988
		98.48	0.288086	0.595703	0.931641	1.21973	1.62402	2.22559	2.97559	3.78711	4.87207
		98.58	0.286133	0.607422	0.923828	1.21973	1.62207	2.2334	2.97559	3.79297	4.87012
		98.68	0.297852	0.599609	0.921875	1.22754	1.62207	2.2334	2.97559	3.79297	4.87012
		98.78	0.297852	0.597656	0.921875	1.21777	1.62207	2.2334	2.9873	3.79297	4.87793
		98.88	0.290039	0.597656	0.921875	1.21582	1.61426	2.22559	2.9873	3.78516	4.87793
		98.98	0.288086	0.597656	0.929688	1.21582	1.62402	2.23535	2.9873	3.79492	4.88965
		99.08	0.288086	0.597656	0.929688	1.21973	1.62402	2.23535	2.9873	3.79492	4.88184
		99.18	0.288086	0.597656	0.929688	1.21777	1.62402	2.24316	2.9873	3.79492	4.87988
		99.28	0.280273	0.605469	0.921875	1.21973	1.63184	2.24316	2.98535	3.78711	4.8877
		99.38	0.280273	0.599609	0.921875	1.22754	1.62598	2.2373	2.98535	3.79492	4.88965
		99.48	0.280273	0.609374	0.921874	1.21582	1.62402	2.24707	2.98535	3.79492	4.90137
		99.58	0.280273	0.597657	0.914063	1.20801	1.6123	2.23535	2.97363	3.7832	4.88965
		99.68	0.280273	0.597656	0.912109	1.20605	1.60449	2.22754	2.97363	3.79492	4.88965
		99.78	0.280273	0.589844	0.902344	1.21387	1.61426	2.22559	2.98535	3.78711	4.88965
		99.88	0.288086	0.595703	0.908203	1.21582	1.62207	2.2334	2.99316	3.79297	4.88965
		99.98	0.290039	0.587891	0.910156	1.21582	1.62402	2.23535	2.9873	3.79492	4.88965
		100.08	0.297852	0.595703	0.910156	1.22363	1.61621	2.2334	2.98535	3.79492	4.88965
		100.18	0.305664	0.607422	0.917969	1.21777	1.62207	2.25293	2.98535	3.80273	4.90137
		100.28	0.299805	0.607422	0.912109	1.22754	1.62402	2.25488	2.99316	3.79688	4.90918
		100.38	0.297852	0.607422	0.917969	1.22754	1.62207	2.24707	2.99316	3.80664	4.91113
		100.48	0.297852	0.607422	0.923829	1.22754	1.62207	2.25293	2.99316	3.81445	4.91113
		100.58	0.305664	0.615234	0.929687	1.22754	1.62988	2.26074	2.99316	3.82227	4.91699
		100.68	0.307617	0.609374	0.93164	1.21582	1.63184	2.26465	3.00098	3.81445	4.91895
		100.78	0.288086	0.595703	0.919922	1.20801	1.61035	2.25098	2.99121	3.80078	4.91895
		100.88	0.297852	0.603516	0.912109	1.20605	1.6084	2.25098	2.99121	3.8125	4.91113
		100.98	0.297852	0.603516	0.910156	1.20605	1.6084	2.25098	2.99512	3.80469	4.90918
		101.08	0.297852	0.595703	0.910156	1.2041	1.6084	2.2627	2.99316	3.80273	4.90918
		101.18	0.297852	0.593751	0.910157	1.22559	1.6084	2.25488	2.99316	3.81055	4.91699
		101.28	0.305664	0.603515	0.912109	1.21973	1.62793	2.27051	2.99512	3.82031	4.92676
		101.38	0.299805	0.597657	0.904297	1.21973	1.62598	2.26465	2.9873	3.81445	4.9209
		101.48	0.291992	0.597656	0.912109	1.21191	1.62402	2.26465	2.9873	3.81445	4.9209
		101.58	0.290039	0.601563	0.904297	1.22168	1.62402	2.25684	2.9873	3.80664	4.9248
		101.68	0.290039	0.59961	0.902344	1.22949	1.62402	2.2666	2.9873	3.81641	4.92285
		101.78	0.290039	0.607421	0.902343	1.20996	1.63184	2.27441	2.9873	3.82422	4.93066
		101.88	0.286133	0.597657	0.890626	1.20801	1.63379	2.26465	2.9834	3.81445	4.9209
		101.98	0.291992	0.589844	0.890625	1.21582	1.63379	2.2627	2.97754	3.81445	4.91309
		102.08	0.290039	0.587891	0.890625	1.22754	1.6416	2.2627	2.9834	3.81445	4.91113
		102.18	0.30957	0.607422	0.910156	1.22754	1.66113	2.28223	3.00293	3.82617	4.93066
		102.28	0.311523	0.601563	0.916016	1.22754	1.65527	2.28418	3.00488	3.83398	4.93262
		102.38	0.319336	0.599609	0.914063	1.22754	1.65332	2.28418	3.0166	3.83398	4.94238
		102.48	0.307617	0.587891	0.902344	1.21973	1.6416	2.28418	3.00488	3.83398	4.93066
		102.58	0.297852	0.587891	0.902344	1.2334	1.6416	2.26465	2.99707	3.82617	4.93066
		102.68	0.303711	0.587892	0.910157	1.23926	1.6416	2.27051	3.00293	3.83203	4.94629
		102.78	0.317383	0.607422	0.923828	1.22949	1.65332	2.28418	3.02441	3.83789	4.95996
		102.88	0.317383	0.599609	0.921875	1.22754	1.65332	2.2959	3.02441	3.83594	4.9502
		102.98	0.30957	0.585938	0.910156	1.20801	1.6416	2.27637	3.0127	3.82422	4.95801
		103.08	0.307617	0.585938	0.900391	1.22559	1.6416	2.27441	3.00488	3.82422	4.9502
		103.18	0.31543	0.59375	0.90625	1.22754	1.64941	2.28223	3.02246	3.82422	4.95605
		103.28	0.317383	0.585938	0.908203	1.22754	1.65137	2.27637	3.02441	3.83594	4.95801
		103.38	0.317383	0.583984	0.912109	1.21973	1.64355	2.27441	3.02441	3.83594	4.9502
		103.48	0.30957	0.583984	0.910156	1.21973	1.65332	2.28223	3.01465	3.83594	4.95996
		103.58	0.30957	0.585937	0.912109	1.21973	1.65527	2.27637	3.01465	3.83594	4.96191
		103.68	0.30957	0.585938	0.904297	1.21973	1.64355	2.28613	3.02637	3.83594	4.9541
		103.78	0.30957	0.585938	0.910156	1.21973	1.65527	2.28613	3.01465	3.83789	4.95215
		103.88	0.30957	0.585938	0.902344	1.21777	1.65527	2.28613	3.02637	3.83594	4.95215
		103.98	0.301758	0.589844	0.900391	1.22559	1.65527	2.28613	3.01855	3.83594	4.95996
		104.08	0.307617	0.595703	0.90039	1.21777	1.66309	2.30176	3.02441	3.83594	4.96777
		104.18	0.30957	0.597656	0.912109	1.22754	1.67285	2.2959	3.03418	3.83594	4.96973
		104.28	0.30957	0.589844	0.912109	1.22754	1.66504	2.29395	3.03418	3.83594	4.96973
		104.38	0.30957	0.587891	0.912109	1.21973	1.66309	2.30566	3.03418	3.83594	4.97363
		104.48	0.301758	0.58789	0.912108	1.20606	1.66309	2.2959	3.02637	3.83398	4.97168
		104.58	0.295898	0.576173	0.908204	1.22559	1.65137	2.28223	3.02441	3.82227	4.95996
		104.68	0.30957	0.58789	0.919921	1.21582	1.6709	2.30176	3.04395	3.85351	4.9873
		104.78	0.297852	0.576172	0.900391	1.21973	1.66504	2.29199	3.02637	3.83594	4.97754
		104.88	0.297852	0.576172	0.910156	1.22754	1.66309	2.28418	3.03223	3.83398	4.97754
		104.98	0.307617	0.59375	0.919922	1.2373	1.67285	2.29199	3.03418	3.85156	4.9873
		105.08	0.30957	0.587891	0.914062	1.2373	1.66699	2.29395	3.03418	3.8457	4.98145
		105.18	0.317383	0.59375	0.919921	1.22949	1.67285	2.30176	3.04199	3.85156	4.9873
		105.28	0.311523	0.580078	0.914063	1.22168	1.66699	2.2998	3.03613	3.84961	4.98145
		105.38	0.311523	0.578125	0.90625	1.21973	1.66699	2.29785	3.02832	3.84766	4.99316
		105.48	0.311523	0.578125	0.904297	1.22363	1.65918	2.29785	3.03809	3.84766	4.99316
		105.58	0.303711	0.578125	0.916016	1.22168	1.65723	2.29785	3.03809	3.83984	4.99316
		105.68	0.301758	0.582032	0.916016	1.22949	1.66504	2.2959	3.03809	3.8457	4.99316
		105.78	0.30957	0.58789	0.923827	1.21777	1.68066	2.30371	3.0459	3.85351	4.99316
		105.88	0.299805	0.578126	0.914063	1.22168	1.67285	2.28613	3.03418	3.83594	4.98926
		105.98	0.299805	0.578125	0.912109	1.21973	1.67285	2.28418	3.0459	3.83398	4.9834
		106.08	0.291992	0.570313	0.910156	1.20801	1.66504	2.28418	3.0459	3.83594	4.98145
		106.18	0.286133	0.576172	0.90625	1.20801	1.66113	2.28027	3.04199	3.83008	4.97754
		106.28	0.288086	0.578125	0.908203	1.21582	1.65332	2.28223	3.03613	3.83203	4.97949
		106.38	0.288086	0.578125	0.900391	1.21582	1.66113	2.28223	3.0459	3.82422	4.97949
		106.48	0.288086	0.578125	0.898438	1.21582	1.66113	2.27441	3.0459	3.82227	4.96973
		106.58	0.280273	0.578125	0.898438	1.21777	1.66113	2.27246	3.0459	3.83398	4.97754
		106.68	0.280273	0.578125	0.912109	1.20801	1.65527	2.28613	3.04785	3.83594	4.97949
		106.78	0.280273	0.578125	0.912109	1.21777	1.65527	2.27441	3.04785	3.83398	4.97949
		106.88	0.270508	0.578125	0.904297	1.22559	1.64551	2.27832	3.04785	3.83398	4.97168
		106.98	0.276367	0.576172	0.910156	1.21973	1.65918	2.28418	3.05371	3.8418	4.97754
		107.08	0.27832	0.576172	0.919922	1.21777	1.66113	2.28613	3.05566	3.84375	4.97949
		107.18	0.27832	0.576172	0.919922	1.21777	1.66113	2.27832	3.05566	3.84766	4.98145
		107.28	0.27832	0.587891	0.919922	1.22559	1.65332	2.27637	3.05566	3.8457	4.97949
		107.38	0.286133	0.58789	0.927734	1.22559	1.6709	2.28418	3.06348	3.86133	4.9873
		107.48	0.288086	0.587891	0.929688	1.22559	1.67285	2.28613	3.06738	3.85547	4.98926
		107.58	0.288086	0.587891	0.929688	1.2334	1.66504	2.28613	3.06543	3.86523	5.00098
		107.68	0.295898	0.587891	0.9375	1.22754	1.6709	2.28418	3.07324	3.87305	5.00879
		107.78	0.297852	0.587891	0.931641	1.2373	1.67285	2.28418	3.0752	3.875	5.01074
		107.88	0.297852	0.595703	0.941406	1.23926	1.67285	2.28418	3.08105	3.86719	5.01074
		107.98	0.307617	0.605469	0.951172	1.23926	1.68262	2.29395	3.08496	3.875	5.0127
		108.08	0.301758	0.607422	0.945312	1.23926	1.68457	2.30371	3.08496	3.87695	5.0127
		108.18	0.299805	0.599609	0.943359	1.23926	1.68262	2.2959	3.09668	3.88477	5.0127
		108.28	0.299805	0.597657	0.94336	1.24707	1.68262	2.28809	3.09668	3.88477	5.0127
		108.38	0.307617	0.605468	0.951171	1.22949	1.69043	2.30176	3.10449	3.88477	5.02051
		108.48	0.297852	0.595703	0.941406	1.22754	1.68066	2.29199	3.08691	3.87305	5.01074
		108.58	0.297852	0.607422	0.933594	1.22754	1.68457	2.30371	3.08496	3.87305	5.01074
		108.68	0.305664	0.599609	0.939453	1.21973	1.68262	2.2959	3.09277	3.87305	5.01074
		108.78	0.297852	0.597657	0.925782	1.22754	1.6748	2.28613	3.07715	3.87695	5.01074
		108.88	0.305664	0.607421	0.93164	1.22949	1.6748	2.29395	3.08301	3.88477	5.01855
		108.98	0.307617	0.609375	0.933594	1.22949	1.6748	2.2959	3.09668	3.88672	5.0127
		109.08	0.307617	0.609375	0.933594	1.22949	1.6748	2.2959	3.09668	3.88672	5.01074
		109.18	0.319336	0.601563	0.933594	1.2373	1.68652	2.29395	3.09668	3.89453	5.02246
		109.28	0.319336	0.607422	0.939453	1.23145	1.68652	2.30176	3.09668	3.89453	5.03027
		109.38	0.307617	0.617187	0.941406	1.22949	1.68652	2.31543	3.10449	3.90625	5.03223
		109.48	0.307617	0.609375	0.941406	1.22168	1.69434	2.31543	3.10449	3.89453	5.03223
		109.58	0.319336	0.617188	0.941406	1.22754	1.68652	2.31543	3.10449	3.90625	5.03223
		109.68	0.31543	0.625	0.960938	1.22754	1.69238	2.32324	3.12402	3.91406	5.04004
		109.78	0.31543	0.624999	0.960937	1.21973	1.69238	2.31543	3.12402	3.91406	5.04004
		109.88	0.307617	0.617188	0.953126	1.20996	1.67676	2.30566	3.1084	3.89844	5.03027
		109.98	0.311523	0.617188	0.953125	1.20801	1.6748	2.31738	3.11816	3.89648	5.03027
		110.08	0.30957	0.609375	0.953125	1.21973	1.6748	2.30957	3.11816	3.9082	5.02246
		110.18	0.30957	0.61914	0.953124	1.20801	1.6748	2.2959	3.11816	3.91601	5.02051
		110.28	0.297852	0.607422	0.941406	1.20801	1.65332	2.2959	3.11426	3.9043	5.00879
		110.38	0.297852	0.607422	0.933594	1.21191	1.65137	2.28418	3.10645	3.9043	5.00879
		110.48	0.30957	0.619141	0.94336	1.22559	1.65527	2.2959	3.11621	3.91602	5.02051
		110.58	0.30957	0.626953	0.951171	1.21973	1.66113	2.31543	3.11621	3.91406	5.02051
		110.68	0.30957	0.628906	0.953125	1.21191	1.66309	2.30957	3.11621	3.91406	5.02051
		110.78	0.30957	0.628906	0.953125	1.20996	1.66309	2.31543	3.12793	3.90625	5.02051
		110.88	0.321289	0.621094	0.953125	1.20996	1.66699	2.31738	3.12793	3.90625	5.02051
		110.98	0.321289	0.619141	0.953125	1.20996	1.66504	2.29785	3.12793	3.90625	5.0127
		111.08	0.313477	0.619141	0.964844	1.20996	1.66504	2.30762	3.12793	3.9043	5.01074
		111.18	0.319336	0.619141	0.953125	1.20996	1.67285	2.30762	3.12598	3.9043	5.00293
		111.28	0.319336	0.619141	0.943359	1.20996	1.67285	2.30762	3.12402	3.9043	5.00098
		111.38	0.319336	0.626953	0.953125	1.20996	1.66504	2.30762	3.12402	3.9043	5.00098
		111.48	0.319336	0.626953	0.953125	1.20215	1.66309	2.30762	3.12402	3.9043	4.99316
		111.58	0.311523	0.619141	0.953125	1.20801	1.66309	2.30762	3.12402	3.91602	5.00293
		111.68	0.317383	0.625	0.960938	1.20996	1.66309	2.31543	3.12402	3.91602	4.99902
		111.78	0.319336	0.626953	0.955078	1.20215	1.65527	2.31738	3.12402	3.91602	5.0127
		111.88	0.311523	0.619141	0.945313	1.20019	1.65723	2.30762	3.12793	3.91602	4.99316
		111.98	0.317383	0.625	0.951172	1.2002	1.66309	2.31348	3.11426	3.92188	5.01074
		112.08	0.319336	0.626953	0.953125	1.2002	1.65723	2.31543	3.11426	3.92383	5.00293
		112.18	0.311523	0.626953	0.953125	1.20801	1.66309	2.31543	3.12598	3.91602	5.00098
		112.28	0.30957	0.626953	0.960938	1.2002	1.66309	2.30566	3.12598	3.91406	5.00098
		112.38	0.321289	0.626953	0.953125	1.19824	1.66309	2.30371	3.12598	3.91406	5.00098
		112.48	0.321289	0.617187	0.945312	1.19043	1.65527	2.30371	3.11816	3.91406	4.99316
		112.58	0.313477	0.59961	0.94336	1.19629	1.65723	2.2959	3.1084	3.89844	4.9834
		112.68	0.299805	0.605469	0.941406	1.19824	1.65332	2.30176	3.11426	3.90234	4.98926
		112.78	0.311523	0.607422	0.935547	1.20996	1.66113	2.30371	3.11621	3.9043	4.99121
		112.88	0.299805	0.599609	0.933594	1.19043	1.66113	2.30371	3.1084	3.91602	4.99121
		112.98	0.299805	0.605469	0.933594	1.20801	1.66504	2.30371	3.11426	3.91602	4.99121
		113.08	0.299805	0.605469	0.925781	1.20996	1.66309	2.31543	3.11426	3.91602	4.99121
		113.18	0.299805	0.605469	0.923828	1.20996	1.66309	2.31543	3.12598	3.9082	4.99707
		113.28	0.299805	0.605469	0.931641	1.20215	1.66309	2.31543	3.11816	3.90625	4.99121
		113.38	0.299805	0.605469	0.931641	1.21582	1.65527	2.31543	3.11621	3.90625	4.98926
		113.48	0.307617	0.613281	0.931641	1.21777	1.66113	2.31543	3.12402	3.90234	4.99707
		113.58	0.299805	0.615234	0.931641	1.21777	1.66309	2.32324	3.11816	3.91602	4.99902
		113.68	0.297852	0.615234	0.931641	1.21777	1.66309	2.32324	3.11621	3.91602	4.9834
		113.78	0.290039	0.607421	0.923827	1.20606	1.66309	2.32324	3.11621	3.91601	4.98145
		113.88	0.276367	0.593751	0.910157	1.20605	1.65527	2.32324	3.09668	3.9043	4.97754
		113.98	0.288086	0.59375	0.910156	1.20996	1.65332	2.32324	3.09473	3.9043	4.97754
		114.08	0.291992	0.597656	0.914062	1.21582	1.64941	2.32715	3.10645	3.90039	4.99316
		114.18	0.297852	0.603516	0.919922	1.20996	1.65332	2.3252	3.1123	3.9043	4.99902
		114.28	0.299805	0.597656	0.921874	1.2002	1.65527	2.33301	3.11426	3.90625	5.00098
		114.38	0.28418	0.587891	0.914063	1.19824	1.63965	2.31934	3.10645	3.89844	4.99316
		114.48	0.280273	0.597655	0.912109	1.19824	1.64355	2.31543	3.10449	3.89648	4.99121
		114.58	0.268555	0.585938	0.900391	1.21777	1.63184	2.30371	3.08301	3.88477	4.97949
		114.68	0.27832	0.605469	0.931641	1.21973	1.65137	2.32324	3.1123	3.89648	4.99121
		114.78	0.280273	0.599609	0.933594	1.21973	1.65332	2.3252	3.11426	3.89648	4.99121
		114.88	0.280273	0.597656	0.921875	1.20996	1.64551	2.3252	3.11426	3.89648	4.99121
		114.98	0.272461	0.601563	0.925781	1.20801	1.64355	2.3252	3.11426	3.89648	4.99121
		115.08	0.27832	0.587891	0.923828	1.20801	1.64355	2.3252	3.11426	3.89453	4.99121
		115.18	0.27832	0.599609	0.912109	1.18848	1.65527	2.3252	3.11426	3.89258	4.98926
		115.28	0.258789	0.580078	0.900391	1.18652	1.63574	2.30566	3.11426	3.88086	4.97754
		115.38	0.249023	0.578125	0.890625	1.20215	1.63379	2.30371	3.10645	3.87305	4.97754
		115.48	0.256836	0.566406	0.896484	1.2041	1.63965	2.31152	3.1123	3.87305	4.98535
		115.58	0.256836	0.578125	0.898437	1.21191	1.63965	2.31348	3.11426	3.88086	4.97949
		115.68	0.264648	0.585937	0.90625	1.20606	1.64746	2.31152	3.11426	3.88867	4.98535
		115.78	0.258789	0.570313	0.900391	1.21777	1.65332	2.31348	3.11426	3.88281	4.99121
		115.88	0.258789	0.568359	0.900391	1.20996	1.65332	2.31348	3.11426	3.875	4.99121
		115.98	0.250977	0.576172	0.900391	1.20801	1.65332	2.31348	3.10645	3.875	4.99121
		116.08	0.249023	0.568359	0.892578	1.20996	1.65137	2.31348	3.10449	3.875	4.9834
		116.18	0.249023	0.576173	0.900391	1.20605	1.66113	2.31543	3.11426	3.87695	4.99121
		116.28	0.256836	0.585937	0.910156	1.20801	1.66309	2.32324	3.11621	3.88476	5.0127
		116.38	0.258789	0.56836	0.900391	1.20801	1.66309	2.31348	3.10449	3.875	5.00293
		116.48	0.250977	0.570313	0.892579	1.20801	1.66309	2.31348	3.10449	3.875	4.99316
		116.58	0.256836	0.576171	0.898437	1.20801	1.66309	2.3252	3.10449	3.89062	5.00684
		116.68	0.24707	0.578126	0.900391	1.21973	1.66309	2.3252	3.10449	3.88477	5.00879
		116.78	0.258789	0.582031	0.919922	1.21973	1.6748	2.3252	3.11621	3.89258	5.00098
		116.88	0.266602	0.580078	0.914063	1.21191	1.67871	2.3252	3.11621	3.88672	5.0127
		116.98	0.25293	0.564452	0.912108	1.19043	1.66895	2.30957	3.10059	3.88867	5.00488
		117.08	0.237305	0.556642	0.900392	1.19629	1.66309	2.29395	3.09668	3.86328	5.00098
		117.18	0.249023	0.556641	0.892579	1.20801	1.66309	2.29395	3.09668	3.86328	4.99316
		117.28	0.260742	0.560547	0.896485	1.21582	1.66699	2.30566	3.1084	3.875	5.00293
		117.38	0.260742	0.566406	0.902343	1.21387	1.68457	2.31348	3.12402	3.88281	5.01074
		117.48	0.249023	0.548828	0.892578	1.20801	1.6748	2.30371	3.10645	3.88086	5.00098
		117.58	0.249023	0.539063	0.892578	1.19824	1.66699	2.31543	3.11426	3.875	5.00098
		117.68	0.241211	0.548828	0.900391	1.19824	1.66504	2.31543	3.11426	3.875	5.00879
		117.78	0.239258	0.548828	0.900391	1.19824	1.66504	2.31543	3.11816	3.875	5.00879
		117.88	0.239258	0.548828	0.900391	1.19043	1.66504	2.30762	3.11621	3.86328	5.00098
		117.98	0.24707	0.546875	0.908203	1.18066	1.6709	2.31348	3.12402	3.87109	5.01465
		118.08	0.241211	0.546875	0.904297	1.1709	1.65723	2.29785	3.11816	3.86523	5.00293
		118.18	0.249023	0.537109	0.890625	1.1709	1.66504	2.29395	3.11621	3.86328	4.99902
		118.28	0.239258	0.53711	0.892579	1.16894	1.65723	2.2959	3.13379	3.85742	5.00098
		118.38	0.24707	0.537109	0.90039	1.14746	1.6748	2.28418	3.13574	3.85547	5.00879
		118.48	0.231445	0.539062	0.880859	1.13965	1.67285	2.27441	3.12598	3.85351	5.00098
		118.58	0.209961	0.519532	0.869141	1.1416	1.6709	2.24707	3.11426	3.83594	4.98145
		118.68	0.217773	0.517579	0.869141	1.13769	1.67871	2.25293	3.11426	3.8418	4.97949
		118.78	0.235352	0.52539	0.878906	1.12988	1.69238	2.25488	3.12207	3.85937	4.98926
		118.88	0.229492	0.519532	0.865235	1.12012	1.7041	2.23145	3.10645	3.85547	4.98926
		118.98	0.200195	0.498049	0.841799	1.14551	1.67676	2.20605	3.06738	3.83399	4.94238
		119.08	0.227539	0.527342	0.892576	1.14746	1.69238	2.2334	3.08496	3.85156	4.97559
		119.18	0.237305	0.527343	0.919921	1.12988	1.69434	2.22559	3.08496	3.85352	4.97949
		119.28	0.227539	0.501954	0.935548	1.13184	1.65723	2.20605	3.06152	3.83399	4.96777
		119.38	0.239258	0.507812	0.968749	1.14551	1.66113	2.2041	3.08301	3.83398	4.94434
		119.48	0.239258	0.490234	0.996094	1.16699	1.69043	2.22949	3.1084	3.83594	4.93848
		119.58	0.219727	0.486328	1.02734	1.00491	1.70801	2.19238	3.08301	3.78711	4.91895
		119.68	0.12207	0.455107	0.628935	1.2695	1.76465	2.19434	3.05762	3.78909	4.88965
		119.78	0.058594	0.271452	1.14255	1.17191	1.59082	2.29297	2.86426	3.98434	4.91504
		119.88	0.198242	0.442415	0.947298	1.05763	1.69922	2.22559	3.02637	4.09867	4.90527
		119.98	0.246094	0.57814	0.938491	1.32127	1.68164	2.1748	3.19824	3.98341	4.99609
		120.08	0.257813	0.582993	1.2451	0.918911	1.8877	2.38672	3.18262	4.01952	4.97949
		120.18	0.231445	0.579067	0.991176	0.721714	1.43848	2.06055	2.92285	3.68844	4.4834
		120.28	0.081055	0.273434	0.841793	0.897464	1.25586	1.8252	2.66406	3.21484	4.01074
		120.38	0.157227	0.398441	0.677738	0.639654	1.16504	1.88184	2.67969	3.13379	3.96289
		120.48	0.164063	0.464839	0.554682	0.698247	1.25879	1.8584	2.35059	2.958	3.80859
		120.58	0.03125	0.263677	0.558599	0.791992	1.1875	1.60449	2.20996	2.74024	3.62305
		120.68	0.069336	0.367187	0.703124	0.735352	1.22168	1.60059	2.20801	2.73828	3.44824
		120.78	0.055664	0.343753	0.697268	0.75488	1.15723	1.50879	2.12012	2.60742	3.33887
		120.88	0.067383	0.367185	0.736325	0.709961	1.14355	1.5166	2.08105	2.55664	3.2627
		120.98	0.05957	0.349609	0.732422	0.694336	1.08496	1.47754	1.99902	2.45508	3.1123
		121.08	0.053711	0.316407	0.730469	0.684571	1.04395	1.40527	1.9248	2.36523	2.96582
		121.18	0.06543	0.341797	0.759766	0.659179	1.00879	1.38965	1.85254	2.28906	2.87793
		121.28	0.079102	0.365234	0.757812	0.622071	0.96582	1.34473	1.78809	2.21289	2.79395
		121.38	0.073242	0.376954	0.748047	0.608399	0.938477	1.2959	1.72168	2.15039	2.69434
		121.48	0.071289	0.378907	0.734375	0.614257	0.885742	1.2666	1.64746	2.0625	2.60254
		121.58	0.077148	0.386718	0.740234	0.59668	0.874023	1.25098	1.60059	2	2.52832
		121.68	0.086914	0.404297	0.724609	0.577148	0.854492	1.22363	1.56934	1.94531	2.43652
		121.78	0.092773	0.408202	0.722655	0.543947	0.81543	1.21777	1.52246	1.86719	2.35254
		121.88	0.092773	0.378908	0.705079	0.571287	0.791992	1.16699	1.44824	1.79492	2.27441
		121.98	0.125977	0.416016	0.746094	0.555664	0.782227	1.15332	1.43066	1.73438	2.23145
		122.08	0.114258	0.419922	0.740234	0.530273	0.78418	1.12598	1.39941	1.67578	2.1748
		122.18	0.12793	0.419921	0.757812	0.518556	0.774414	1.13184	1.36035	1.64258	2.11426
		122.28	0.110352	0.408203	0.75	0.526367	0.75293	1.10254	1.33105	1.57617	2.05176
		122.38	0.129883	0.408203	0.740234	0.504884	0.733398	1.06738	1.31348	1.51758	2.0127
		122.48	0.098633	0.396484	0.728516	0.514648	0.72168	1.03027	1.27246	1.45313	1.94043
		122.58	0.088867	0.404297	0.720703	0.510742	0.694336	1.01074	1.28027	1.41406	1.90137
		122.68	0.09668	0.398438	0.728516	0.518555	0.68457	1.0127	1.2373	1.38672	1.85254
		122.78	0.098633	0.398436	0.722655	0.491212	0.68457	0.99707	1.21582	1.35742	1.79199
		122.88	0.075195	0.376955	0.701173	0.49707	0.65332	0.948242	1.17676	1.30469	1.73145
		122.98	0.092773	0.382812	0.71875	0.491211	0.651367	0.932617	1.16113	1.31055	1.69824
		123.08	0.100586	0.388672	0.712891	0.479493	0.645508	0.913086	1.14746	1.26563	1.6709
		123.18	0.088867	0.376954	0.708985	0.487304	0.62207	0.893555	1.1123	1.24414	1.62012
		123.28	0.104492	0.382812	0.724609	0.489258	0.629883	0.899414	1.1123	1.23242	1.60645
		123.38	0.102539	0.38086	0.732422	0.477539	0.608398	0.87793	1.08691	1.20508	1.56152
		123.48	0.09668	0.375	0.720703	0.469727	0.602539	0.860352	1.07129	1.19336	1.51855
		123.58	0.09082	0.369141	0.712891	0.465819	0.594727	0.854492	1.06543	1.17578	1.47949
		123.68	0.079102	0.355468	0.701171	0.44629	0.581055	0.834961	1.0459	1.13672	1.44824
		123.78	0.079102	0.355468	0.689453	0.448243	0.569336	0.821289	1.02246	1.12305	1.41699
		123.88	0.079102	0.339844	0.689454	0.456054	0.573242	0.805664	1.01465	1.10352	1.39355
		123.98	0.086914	0.353516	0.697266	0.450195	0.573242	0.823242	1.02246	1.10352	1.37988
		124.08	0.100586	0.359375	0.710937	0.444335	0.573242	0.803711	1.02441	1.08594	1.37012
		124.18	0.09668	0.345703	0.691406	0.448243	0.561523	0.801758	1.00488	1.07227	1.33887
		124.28	0.079102	0.341798	0.681641	0.450195	0.553711	0.793945	0.995117	1.05664	1.31934
		124.38	0.086914	0.357421	0.703124	0.438477	0.561523	0.795898	0.993164	1.05469	1.32129
		124.48	0.077148	0.339844	0.693359	0.438477	0.551758	0.776367	0.983398	1.04492	1.2998
		124.58	0.088867	0.349609	0.701172	0.42871	0.563477	0.774414	0.975586	1.03711	1.2998
		124.68	0.081055	0.341796	0.693358	0.416993	0.547852	0.758789	0.959961	1.02734	1.28418
		124.78	0.077148	0.33789	0.68164	0.413086	0.541992	0.75293	0.946289	1.01562	1.25293
		124.88	0.073242	0.324219	0.669922	0.415039	0.538086	0.760742	0.942383	1.00391	1.24707
		124.98	0.086914	0.328124	0.669921	0.418946	0.532227	0.754883	0.944336	1.00586	1.24121
		125.08	0.079102	0.326172	0.673829	0.407226	0.522461	0.745117	0.936523	0.990235	1.22559
		125.18	0.071289	0.326171	0.669921	0.391602	0.522461	0.745117	0.924805	0.976562	1.21191
		125.28	0.061523	0.318359	0.662109	0.393555	0.514648	0.737305	0.924805	0.976562	1.19238
		125.38	0.06543	0.314453	0.669922	0.407226	0.514648	0.731445	0.920898	0.955078	1.18066
		125.48	0.067383	0.326172	0.671875	0.399414	0.514648	0.733398	0.922852	0.962891	1.18066
		125.58	0.079102	0.326172	0.669922	0.409179	0.514648	0.725586	0.922852	0.962891	1.16895
		125.68	0.079102	0.330077	0.68164	0.407227	0.512695	0.723633	0.922852	0.96289	1.16895
		125.78	0.077148	0.326172	0.664063	0.399414	0.495117	0.706055	0.905273	0.964844	1.15918
		125.88	0.077148	0.337891	0.669922	0.40918	0.493164	0.71582	0.90332	0.953125	1.14941
		125.98	0.069336	0.33789	0.68164	0.407227	0.493164	0.708008	0.895508	0.945312	1.14746
		126.08	0.069336	0.326173	0.664063	0.415038	0.487305	0.704102	0.883789	0.945313	1.14941
		126.18	0.084961	0.345702	0.68164	0.405274	0.493164	0.711914	0.881836	0.953124	1.15723
		126.28	0.086914	0.335937	0.679687	0.401368	0.491211	0.692383	0.881836	0.943359	1.14746
		126.38	0.079102	0.328126	0.671876	0.377931	0.483398	0.694336	0.862305	0.927735	1.13965
		126.48	0.075195	0.326172	0.671875	0.375977	0.483398	0.674805	0.862305	0.914063	1.12012
		126.58	0.086914	0.326172	0.679688	0.375976	0.481445	0.672852	0.854492	0.914063	1.11816
		126.68	0.079102	0.318359	0.662109	0.375977	0.47168	0.672852	0.844727	0.90625	1.11035
		126.78	0.086914	0.324218	0.65625	0.368165	0.47168	0.672852	0.84082	0.894531	1.10645
		126.88	0.081055	0.31836	0.66211	0.360352	0.47168	0.665039	0.827148	0.886719	1.09277
		126.98	0.069336	0.31836	0.650391	0.374023	0.47168	0.65332	0.813477	0.882813	1.0791
		127.08	0.075195	0.333984	0.666015	0.368163	0.47168	0.672852	0.833008	0.890624	1.09863
		127.18	0.088867	0.328124	0.671874	0.3584	0.483398	0.666992	0.834961	0.884764	1.09277
		127.28	0.084961	0.318359	0.650391	0.358398	0.47168	0.645508	0.823242	0.863281	1.0791
		127.38	0.086914	0.318359	0.650391	0.346681	0.47168	0.645508	0.81543	0.875	1.07129
		127.48	0.079102	0.316407	0.636719	0.36621	0.47168	0.631836	0.801758	0.863282	1.05762
		127.58	0.094727	0.316406	0.658202	0.360352	0.481445	0.65332	0.823242	0.873046	1.06738
		127.68	0.088867	0.316406	0.652344	0.368164	0.473633	0.639648	0.817383	0.859375	1.07324
		127.78	0.100586	0.328124	0.664062	0.360352	0.46582	0.645508	0.817383	0.865233	1.06543
		127.88	0.088867	0.316407	0.652345	0.358398	0.463867	0.625977	0.805664	0.845704	1.05957
		127.98	0.09668	0.320313	0.654297	0.352539	0.463867	0.635742	0.803711	0.847656	1.05957
		128.08	0.110352	0.328125	0.662109	0.34668	0.46582	0.637695	0.805664	0.847656	1.05371
		128.18	0.098633	0.328125	0.650391	0.342773	0.463867	0.625977	0.797852	0.84375	1.04004
		128.28	0.102539	0.328125	0.646484	0.336914	0.456055	0.625977	0.788086	0.826172	1.04395
		128.38	0.106445	0.316406	0.648438	0.34082	0.444336	0.614258	0.776367	0.832031	1.03223
		128.48	0.100586	0.328123	0.662108	0.334963	0.456055	0.625977	0.78418	0.833983	1.04004
		128.58	0.086914	0.324221	0.650392	0.319336	0.452148	0.612305	0.772461	0.826174	1.01855
		128.68	0.09082	0.320313	0.654297	0.325195	0.444336	0.602539	0.768555	0.824219	1.02051
		128.78	0.094727	0.314453	0.650391	0.319336	0.444336	0.610352	0.774414	0.8125	1.00879
		128.88	0.100586	0.308594	0.642578	0.336913	0.444336	0.604492	0.768555	0.804688	1.00879
		128.98	0.108398	0.32617	0.662108	0.32715	0.463867	0.624023	0.776367	0.816405	1.0166
		129.08	0.108398	0.328126	0.652345	0.327148	0.444336	0.614258	0.764648	0.804689	1.01855
		129.18	0.100586	0.320313	0.644531	0.331055	0.442383	0.614258	0.768555	0.804688	1.00293
		129.28	0.100586	0.328125	0.650391	0.333008	0.454102	0.606445	0.766602	0.804688	1.00488
		129.38	0.108398	0.328125	0.658203	0.346679	0.450195	0.612305	0.772461	0.8125	1.00684
		129.48	0.110352	0.335935	0.660154	0.323245	0.452148	0.614258	0.774414	0.814451	1.00098
		129.58	0.092773	0.324221	0.654299	0.327148	0.436523	0.606445	0.766602	0.808596	0.995117
		129.68	0.098633	0.316406	0.660156	0.317383	0.44043	0.612305	0.75293	0.794922	0.981445
		129.78	0.09668	0.314453	0.658203	0.307617	0.430664	0.602539	0.75293	0.791016	0.977539
		129.88	0.100586	0.310547	0.650391	0.319336	0.426758	0.602539	0.745117	0.783203	0.969727
		129.98	0.092773	0.308593	0.662109	0.31543	0.432617	0.614258	0.743164	0.787109	0.973633
		130.08	0.094727	0.312501	0.658204	0.327148	0.428711	0.610352	0.750977	0.781251	0.975586
		130.18	0.108398	0.314453	0.669922	0.311523	0.43457	0.620117	0.756836	0.794922	0.981445
		130.28	0.102539	0.310547	0.662109	0.325195	0.416992	0.604492	0.739258	0.779297	0.956055
		130.38	0.106445	0.318359	0.667969	0.331054	0.430664	0.62207	0.745117	0.794922	0.967773
		130.48	0.120117	0.318358	0.673826	0.317385	0.444336	0.624023	0.756836	0.789061	0.97168
		130.58	0.108398	0.314455	0.667971	0.321289	0.432617	0.624023	0.75293	0.783205	0.950195
		130.68	0.110352	0.318359	0.652344	0.317383	0.416992	0.624023	0.737305	0.775391	0.952148
		130.78	0.114258	0.322266	0.658203	0.321289	0.418945	0.612305	0.743164	0.771484	0.956055
		130.88	0.112305	0.308594	0.664063	0.317385	0.413086	0.604492	0.745117	0.755859	0.954102
		130.98	0.09082	0.306639	0.660154	0.317385	0.413086	0.604492	0.737305	0.753904	0.94043
		131.08	0.09668	0.294924	0.648439	0.31543	0.40918	0.584961	0.731445	0.742189	0.928711
		131.18	0.09668	0.302734	0.660156	0.327148	0.413086	0.59082	0.743164	0.742188	0.926758
		131.28	0.098633	0.308594	0.669922	0.336914	0.424805	0.604492	0.737305	0.753906	0.94043
		131.38	0.110352	0.320313	0.683594	0.336916	0.43457	0.606445	0.749023	0.748047	0.942383
		131.48	0.110352	0.316405	0.664061	0.329103	0.422852	0.594727	0.735352	0.746093	0.932617
		131.58	0.102539	0.300782	0.662111	0.333008	0.418945	0.594727	0.725586	0.738282	0.922852
		131.68	0.112305	0.310547	0.673828	0.327148	0.424805	0.586914	0.737305	0.736328	0.93457
		131.78	0.108398	0.306641	0.673828	0.319336	0.413086	0.584961	0.725586	0.728516	0.922852
		131.88	0.100586	0.318359	0.681641	0.331054	0.416992	0.577148	0.735352	0.734375	0.932617
		131.98	0.112305	0.328123	0.687498	0.32715	0.424805	0.588867	0.729492	0.748045	0.93457
		132.08	0.108398	0.320314	0.67383	0.331055	0.413086	0.584961	0.731445	0.728517	0.922852
		132.18	0.112305	0.326172	0.681641	0.317383	0.424805	0.59668	0.737305	0.734375	0.932617
		132.28	0.09082	0.318359	0.654297	0.329102	0.407227	0.577148	0.727539	0.714844	0.913086
		132.38	0.094727	0.310547	0.664063	0.333008	0.413086	0.584961	0.719727	0.71875	0.913086
		132.48	0.09668	0.316405	0.667968	0.331056	0.40918	0.584961	0.72168	0.71289	0.907227
		132.58	0.102539	0.310548	0.664063	0.317383	0.415039	0.577148	0.727539	0.714845	0.911133
		132.68	0.098633	0.296875	0.650391	0.329102	0.411133	0.573242	0.71582	0.714844	0.891602
		132.78	0.100586	0.308594	0.658203	0.329102	0.422852	0.584961	0.713867	0.707031	0.897461
		132.88	0.098633	0.300781	0.662109	0.336915	0.415039	0.577148	0.709961	0.708984	0.893555
		132.98	0.098633	0.294922	0.66211	0.338867	0.418945	0.581055	0.704102	0.712891	0.899414
		133.08	0.09082	0.308593	0.669922	0.34082	0.424805	0.583008	0.706055	0.726562	0.90918
		133.18	0.088867	0.308594	0.673828	0.348633	0.422852	0.586914	0.708008	0.708984	0.905273
		133.28	0.108398	0.328125	0.689453	0.348633	0.442383	0.606445	0.723633	0.722656	0.918945
		133.38	0.102539	0.308594	0.683594	0.340822	0.424805	0.604492	0.717773	0.724609	0.90918
		133.48	0.088867	0.302736	0.669923	0.354491	0.415039	0.584961	0.694336	0.712892	0.90918
		133.58	0.094727	0.322264	0.685546	0.348633	0.428711	0.602539	0.719727	0.728514	0.90918
		133.68	0.092773	0.316406	0.671875	0.350586	0.43457	0.59668	0.713867	0.734375	0.90918
		133.78	0.098633	0.320313	0.681641	0.344727	0.442383	0.604492	0.717773	0.734375	0.913086
		133.88	0.09082	0.314453	0.677734	0.344727	0.422852	0.592773	0.704102	0.732422	0.899414
		133.98	0.09668	0.306641	0.689453	0.350586	0.432617	0.594727	0.702148	0.744141	0.899414
		134.08	0.102539	0.318359	0.683593	0.344727	0.43457	0.594727	0.71582	0.746093	0.899414
		134.18	0.09668	0.306641	0.681641	0.348633	0.430664	0.59082	0.704102	0.732422	0.899414
		134.28	0.100586	0.308594	0.681641	0.344727	0.426758	0.575195	0.706055	0.744141	0.90332
		134.38	0.098633	0.304688	0.669922	0.346679	0.428711	0.581055	0.709961	0.732422	0.899414
		134.48	0.106445	0.31445	0.669919	0.336917	0.442383	0.59082	0.723633	0.744138	0.899414
		134.58	0.079102	0.31055	0.6543	0.356445	0.426758	0.583008	0.696289	0.724612	0.891602
		134.68	0.09668	0.324219	0.667969	0.338867	0.44043	0.594727	0.702148	0.732422	0.897461
		134.78	0.086914	0.318359	0.662109	0.336914	0.43457	0.59082	0.704102	0.732422	0.885742
		134.88	0.081055	0.316406	0.652344	0.329103	0.432617	0.575195	0.696289	0.716797	0.889648
		134.98	0.067383	0.308594	0.648438	0.334961	0.424805	0.561523	0.682617	0.714844	0.87793
		135.08	0.067383	0.306641	0.660156	0.348633	0.422852	0.56543	0.686523	0.714844	0.897461
		135.18	0.079102	0.316406	0.662109	0.331055	0.432617	0.573242	0.694336	0.714844	0.891602
		135.28	0.061523	0.310547	0.65625	0.348633	0.43457	0.555664	0.676758	0.705078	0.879883
		135.38	0.071289	0.328125	0.662109	0.34082	0.424805	0.56543	0.686523	0.708984	0.891602
		135.48	0.069336	0.328125	0.664062	0.344727	0.43457	0.557617	0.694336	0.714843	0.899414
		135.58	0.079102	0.330078	0.667969	0.331055	0.44043	0.553711	0.68457	0.714844	0.889648
		135.68	0.069336	0.308594	0.654297	0.329102	0.426758	0.545898	0.676758	0.703125	0.881836
		135.78	0.081055	0.318359	0.644531	0.327148	0.432617	0.549805	0.676758	0.707031	0.889648
		135.88	0.069336	0.322266	0.638672	0.334961	0.432617	0.551758	0.672852	0.708984	0.885742
		135.98	0.067383	0.328124	0.650389	0.331056	0.432617	0.543945	0.676758	0.714843	0.899414
		136.08	0.069336	0.310548	0.642579	0.336914	0.432617	0.545898	0.674805	0.708986	0.899414
		136.18	0.077148	0.316406	0.644531	0.336914	0.436523	0.545898	0.674805	0.714844	0.911133
		136.28	0.073242	0.324219	0.650391	0.329102	0.430664	0.543945	0.674805	0.714844	0.899414
		136.38	0.079102	0.318359	0.644531	0.334962	0.424805	0.543945	0.666992	0.707031	0.899414
		136.48	0.079102	0.324218	0.65039	0.333009	0.422852	0.551758	0.672852	0.710937	0.907227
		136.58	0.079102	0.31836	0.644532	0.338867	0.426758	0.538086	0.65918	0.708985	0.893555
		136.68	0.086914	0.318359	0.662109	0.327148	0.442383	0.551758	0.672852	0.707031	0.911133
		136.78	0.081055	0.318359	0.650391	0.319336	0.432617	0.545898	0.674805	0.714844	0.901367
		136.88	0.075195	0.306641	0.65625	0.317383	0.424805	0.543945	0.655273	0.695313	0.887695
		136.98	0.075195	0.316405	0.660155	0.317384	0.422852	0.543945	0.661133	0.705077	0.891602
		137.08	0.069336	0.306642	0.660158	0.311523	0.411133	0.543945	0.655273	0.693361	0.887695
		137.18	0.069336	0.306641	0.662109	0.307617	0.424805	0.545898	0.655273	0.707031	0.889648
		137.28	0.05957	0.308594	0.662109	0.319336	0.415039	0.545898	0.657227	0.695313	0.883789
		137.38	0.061523	0.300781	0.662109	0.317383	0.413086	0.545898	0.657227	0.697266	0.889648
		137.48	0.05957	0.306639	0.664061	0.317384	0.415039	0.545898	0.655273	0.703124	0.889648
		137.58	0.05957	0.29883	0.660158	0.329102	0.411133	0.545898	0.657227	0.693361	0.883789
		137.68	0.05957	0.300781	0.664063	0.321289	0.415039	0.543945	0.665039	0.697266	0.889648
		137.78	0.063477	0.306641	0.666016	0.329102	0.416992	0.553711	0.665039	0.6875	0.891602
		137.88	0.071289	0.308594	0.666016	0.321291	0.424805	0.55957	0.670898	0.695313	0.891602
		137.98	0.063477	0.308592	0.654295	0.307619	0.416992	0.56543	0.657227	0.695311	0.891602
		138.08	0.057617	0.294924	0.64258	0.307617	0.40332	0.553711	0.665039	0.675783	0.879883
		138.18	0.051758	0.279297	0.640625	0.299805	0.405273	0.555664	0.647461	0.677734	0.870117
		138.28	0.047852	0.277344	0.640625	0.297852	0.385742	0.543945	0.641602	0.666016	0.870117
		138.38	0.047852	0.285156	0.640625	0.305664	0.391602	0.553711	0.65332	0.675781	0.870117
		138.48	0.057617	0.296875	0.650391	0.307617	0.395508	0.545898	0.65332	0.675782	0.87793
		138.58	0.05957	0.291015	0.652343	0.299805	0.407227	0.549805	0.666992	0.695312	0.883789
		138.68	0.05957	0.285156	0.640625	0.305664	0.393555	0.543945	0.655273	0.677734	0.87793
		138.78	0.051758	0.296875	0.642578	0.288086	0.391602	0.555664	0.655273	0.675781	0.87793
		138.88	0.047852	0.279297	0.642578	0.297852	0.393555	0.553711	0.643555	0.675781	0.87207
		138.98	0.05957	0.289061	0.650389	0.286135	0.401367	0.557617	0.655273	0.675779	0.881836
		139.08	0.040039	0.285158	0.638674	0.290039	0.389648	0.551758	0.651367	0.671877	0.87793
		139.18	0.038086	0.289063	0.650391	0.305664	0.385742	0.555664	0.635742	0.666016	0.881836
		139.28	0.045898	0.296875	0.662109	0.288086	0.399414	0.563477	0.65332	0.683594	0.889648
		139.38	0.040039	0.285156	0.650391	0.297853	0.401367	0.563477	0.643555	0.673828	0.889648
		139.48	0.038086	0.277344	0.650391	0.297852	0.393555	0.555664	0.643555	0.673828	0.881836
		139.58	0.049805	0.28125	0.662109	0.297852	0.393555	0.557617	0.655273	0.677734	0.889648
		139.68	0.038086	0.267578	0.650391	0.297852	0.391602	0.551758	0.655273	0.671875	0.881836
[truncated: 2,809 more rows]

## Sheet: Ext Dat Fig 7e
			middle panel
			mG	mA	mU	mC
			1.63147	1.58578	1.66322	74.4041
			2.10348	2.09247	35.835	6.97604
			0.630742	1.87241	3.19867	6.99727
			1.36726	1.69344	3.65115	6.3668
			1.51082	1.44174	2.17558	2.11982
			1.23968	1.19319	1.71849	79.1303
			1.50926	1.79562	82.0465	52.3659
			1.02754	2.04735	3.36256	0.73806
			1.3634	0.895348	1.67957	36.3984
			1.05885	1.26124	111.3	54.3848
			Right panel
				Replicate 1	Replicate 2	Replicate 3	Averaged
			10-15ns	4.56	20.25	11.65	12.15
			10-20ns	5.4	15.39	12.43	11.07
			10-30ns	4.95	12.94	8.4	8.76
			10-40ns	4.87	10.98	7.49	7.78
			10-50ns	5.02	10.54	6.53	7.36
			10-60ns	5.21	10.28	5.82	7.1
			10-70ns	5.84	10.24	4.74	6.94

## Sheet: Ext Dat Fig 7f
		500uM 2'OME G	250uM 2'OME G	125uM 2'OME G	500uM 2'OME U	250uM 2'OME U	125uM 2'OME U	500uM 2'OME A	250uM 2'OME A	125uM 2'OME A	500uM 2'OME C	250uM 2'OME C	125uM 2'OME C	1mM 2'OME G Only	1mM 2'OME U Only	1mM 2'OME A Only	1mM 2'OME C Only	R848 + DMSO	NT + DMSO
		0.276275	0.658054	0.799578	1.11956	1.12233	1.28342	0.754652	1.56944	2.53155	0.705406	0.76654	1.0109	0.00445156	0	0.0165243	0.031668	1	0.0127567
		0.552918	0.37851	0.855703	1.09651	1.15321	0.743101	0.611313	0.824698	1.00789	0.982863	1.17976	1.37449	0.00360365	0	0	0	1	0.0210621

## Sheet: Ext Dat Fig 7h
		TLR7				TLR8
		WT	F507S	L528I		WT	F494L	G572D
		5.03935e-05	1.85744e-05	1.72339e-05		3.34712e-07	1.48326e-07	1.48379e-07
		6.21867e-05	1.34206e-05	1.92876e-05		8.18353e-07	1.47898e-07	1.00931e-07
		6.47398e-05	1.24954e-05	1.4455e-05		6.28357e-07	1.9176e-07	6.26043e-08
